# Supplementary material for: Microenvironmental network of clonal CXCL13+CD4+ T cells and Tregs in pemphigus chronic blisters
Source: J Clin Invest. 2023 Dec 1;133(23):e166357. doi: 10.1172/JCI166357 (PMC10688981; doi:10.1172/JCI166357)
Supplement: Supplemental table 1 [file jci-133-166357-s108.xlsx]

## Sheet: Sheet1
Supplemental Table 1. A list of patients with pemphigus in a prospective study
Patient No.	Sex	Dx.	Site	TLS	CD4	CD20	CD138	PNAd	ILI Tx.	IF Before Tx.	IF After Tx.	Bulk RNA-seq before Tx.	Bulk RNA-seq after Tx.	Bulk TCR-seq before Tx.	Bulk TCR-seq after Tx.	scRNA-seq	CODEX	Figure #
1	M	PV	back	+	+	+	+	+	+	+	+	+	+	+	+			1, 2, 6
2	F	PV	scalp	+	+	+	+	+	+	+	+	+	+	+	+			1, 2, 6
3	F	PF	scalp	+	+	+	+	+	+	+	+	+	+	+	+			1, 2, 6
4	F	PV	lip	+	+	+	+	+	+	+		+		+				1, 2, 6
5	F	PV	scalp	+	+	+	+	+	+	+		+		+				1, 2, 6
6	F	PF	scalp	+	+	+	+	+	+	+								1, 6
7	M	PF	scalp	+	+	+	+	+	+	+								1, 6
8	F	PV	scalp	+	+	+	+	+	+	+								1, 6
9	F	PV	scalp	+	+	+	+	+		+						+		1, 3
10	M	PV	back	+	+	+	+	+	+	+						+		1, 3, 6
11	M	PV	face	+	+	+	+	+		+						+		1, 3
12	F	PV	scalp	+	+	+	+	+	+	+						+		1, 3, 6
13	M	PV	scalp	+	+	+	+	+									+	1, 4
14	M	PF	scalp	+	+	+	+	+	+								+	1, 4, 6
15	F	PF	scalp	+	+	+	+	+	+								+	1, 4, 6
16	F	PV	scalp	+	+	+	+	+									+	1, 4
17	M	PV	back	+	+	+	+	+	+								+	1, 4, 6
18	M	PV	back	+	+	+	+	+	+								+	1, 4, 6
19	F	PV	back	+	+	+	+	+	+								+	1, 4, 6
20	M	PF	back	+	+	+	+	+	+								+	1, 4, 6
21	M	PV	back	+	+	+	+	+									+	1, 4
22	F	PF	chest	+	+	+	+	+	+								+	1, 4, 6
23	M	PF	scalp	+	+	+	+	+	+									1, 6
24	F	PV	chest	–						+								1
25	M	PF	leg	–						+								1
26	M	PF	scalp	–						+								1
27	F	PV	chest	–						+		+						1, 2
28	M	PF	neck	–						+		+						1, 2
29	F	PF	back	–						+		+						1, 2
30	F	PF	scalp	–						+		+						1, 2
31	M	PF	scalp	–						+		+						1, 2
