# Supplementary material for: Microenvironmental network of clonal CXCL13+CD4+ T cells and Tregs in pemphigus chronic blisters
Source: J Clin Invest. 2023 Dec 1;133(23):e166357. doi: 10.1172/JCI166357 (PMC10688981; doi:10.1172/JCI166357)
Supplement: Supplemental table 10 [file jci-133-166357-s109.xlsx]

## Sheet: Sheet1
Supplemental Table 10. A list of DEGs in Figure 6C
GeneNames	value1	value2	log2(Fold_change)	log2(Fold_change) normalized	z-score	p-value	q-value(Benjamini et al. 1995)	q-value(Storey et al. 2003)	Signature(p-value < 0.001)
SPRR4	222.398	1034.34	-2.21749	-2.22149	-23.8511	9.8582e-126	2.12868e-121	2.12868e-121	TRUE
KRT16	2568.09	1327.7	0.951768	0.94777	19.9802	8.19254e-89	8.84508e-85	8.84508e-85	TRUE
LCE3D	923.378	277.161	1.7362	1.7322	19.1006	2.49423e-81	1.79527e-77	1.79527e-77	TRUE
CST6	1728.61	2990.69	-0.79087	-0.794869	-18.5984	3.30927e-77	1.78642e-73	1.78642e-73	TRUE
KRTAP11-1	47.5278	370.147	-2.96126	-2.96525	-16.7391	6.79856e-63	2.93602e-59	2.93602e-59	TRUE
FLG	558.408	1244.6	-1.15629	-1.16028	-16.4268	1.22879e-60	4.42222e-57	4.42222e-57	TRUE
ZBTB16	27.6743	307.688	-3.47485	-3.47885	-16.38	2.65888e-60	8.20189e-57	8.20189e-57	TRUE
AQP3	1886.66	1013.05	0.897129	0.89313	16.2878	1.20511e-59	3.25275e-56	3.25275e-56	TRUE
SCGB1D2	95.0339	460.957	-2.27812	-2.28212	-16.1838	6.56646e-59	1.57544e-55	1.57544e-55	TRUE
KRT6A	4562.9	3147.64	0.535681	0.531682	16.0734	3.91822e-58	8.46062e-55	8.46062e-55	TRUE
FLG2	371.252	915.789	-1.30262	-1.30662	-15.4687	5.64421e-54	1.10796e-50	1.10796e-50	TRUE
SPRR1B	736.944	1407.93	-0.933953	-0.937952	-14.6798	8.68229e-49	1.56231e-45	1.56231e-45	TRUE
CFD	200.352	590.053	-1.55831	-1.56231	-14.2012	9.00853e-46	1.49632e-42	1.49632e-42	TRUE
CNFN	1171.34	590.641	0.98781	0.983811	13.9126	5.31189e-44	8.19283e-41	8.19283e-41	TRUE
KRT31	108.008	413.318	-1.93612	-1.94012	-13.8236	1.83726e-43	2.64479e-40	2.64479e-40	TRUE
MUCL1	429.012	920.107	-1.10079	-1.10478	-13.577	5.48251e-42	7.39899e-39	7.39899e-39	TRUE
KRT77	23.7775	223.889	-3.23511	-3.23911	-13.5613	6.78949e-42	8.62385e-39	8.62385e-39	TRUE
KRT2	295.848	56.6204	2.38546	2.38146	13.2799	3.02964e-40	3.63439e-37	3.63439e-37	TRUE
IFI27	529.456	183.597	1.52797	1.52397	13.1911	9.87658e-40	1.12245e-36	1.12245e-36	TRUE
KRT6C	1307.55	722.267	0.856263	0.852264	13.0283	8.44263e-39	9.11509e-36	9.11509e-36	TRUE
RPLP0	1201.56	1919.25	-0.675632	-0.679631	-12.9909	1.37831e-38	1.41723e-35	1.41723e-35	TRUE
CALML3	2428.65	1630.23	0.575079	0.57108	12.4983	7.62571e-36	7.48463e-33	7.48463e-33	TRUE
TCHH	117.975	382.976	-1.69877	-1.70277	-12.169	4.54587e-34	4.26778e-31	4.09449e-31	TRUE
FADS2	60.4783	274.614	-2.18292	-2.18692	-12.1689	4.5509e-34	4.09449e-31	4.09449e-31	TRUE
HIST1H2BC	986.63	1591.79	-0.690072	-0.69407	-12.0504	1.93006e-33	1.66703e-30	1.66703e-30	TRUE
GSN	590.277	1075.89	-0.866064	-0.870063	-12.0432	2.1052e-33	1.74837e-30	1.74837e-30	TRUE
RPS8	675.526	1187.97	-0.814412	-0.81841	-12.0113	3.09798e-33	2.47758e-30	2.47758e-30	TRUE
LY6D	1094.06	601.853	0.862206	0.858207	11.9871	4.15094e-33	3.20111e-30	3.20111e-30	TRUE
KRT81	56.5962	261.059	-2.2056	-2.2096	-11.9408	7.25449e-33	5.40159e-30	5.40159e-30	TRUE
TREX2	323.673	88.185	1.87593	1.87193	11.9265	8.61105e-33	6.19795e-30	6.19795e-30	TRUE
HIST1H3C	743.379	352.84	1.07508	1.07108	11.8835	1.44222e-32	1.00458e-29	1.00458e-29	TRUE
KRT7	38.2379	218.604	-2.51524	-2.51924	-11.807	3.59281e-32	2.42436e-29	2.42436e-29	TRUE
KRT83	16.8114	164.026	-3.28641	-3.2904	-11.6869	1.48658e-31	9.72717e-29	9.72717e-29	TRUE
DCD	272.174	611.714	-1.16833	-1.17232	-11.6091	3.70615e-31	2.35373e-28	2.35373e-28	TRUE
KRT71	93.7005	323.975	-1.78975	-1.79375	-11.6058	3.85095e-31	2.37582e-28	2.37582e-28	TRUE
LCE2B	200.801	496.694	-1.30659	-1.31059	-11.4172	3.4295e-30	2.05703e-27	2.05703e-27	TRUE
RPS5	853.798	1373.3	-0.685682	-0.689681	-11.1296	9.00723e-29	5.25657e-26	5.25657e-26	TRUE
RPS6	422.391	804.732	-0.929928	-0.933927	-11.0559	2.05281e-28	1.16648e-25	1.16648e-25	TRUE
KRT85	35.3453	194.332	-2.45893	-2.46293	-10.9901	4.26652e-28	2.36223e-25	2.36223e-25	TRUE
KRT79	149.784	399.891	-1.41673	-1.42073	-10.895	1.21787e-27	6.57438e-25	6.57438e-25	TRUE
SNORD104	308.046	96.5667	1.67355	1.66955	10.7475	6.08773e-27	3.20615e-24	3.20615e-24	TRUE
KRT14	3174.58	2381.74	0.41455	0.410551	10.5665	4.26089e-26	2.19061e-23	2.19061e-23	TRUE
SNORA73A	531.297	927.868	-0.804401	-0.8084	-10.5026	8.40052e-26	4.21843e-23	4.21843e-23	TRUE
LCE3E	365.98	135.703	1.43131	1.42731	10.4446	1.55149e-25	7.61394e-23	7.61394e-23	TRUE
MIR3652	575.741	274.425	1.06901	1.06501	10.4091	2.2529e-25	1.08104e-22	1.08104e-22	TRUE
VIM	770.332	1229.92	-0.675008	-0.679007	-10.3882	2.80719e-25	1.31773e-22	1.31773e-22	TRUE
KRT33A	17.8213	136.895	-2.94139	-2.94539	-10.146	3.45089e-24	1.58543e-21	1.58543e-21	TRUE
LCE3A	105.613	7.67687	3.78212	3.77812	9.8814	5.01282e-23	2.25504e-20	2.25504e-20	TRUE
KRTAP4-7	149.226	369.596	-1.30845	-1.31245	-9.85913	6.25913e-23	2.75823e-20	2.75823e-20	TRUE
HIST1H2AD	538.604	264.098	1.02815	1.02415	9.75026	1.84002e-22	7.94633e-20	7.94633e-20	TRUE
FBLN1	379.316	694.786	-0.873169	-0.877168	-9.74361	1.96452e-22	8.31761e-20	8.31761e-20	TRUE
MYH11	117.015	314.978	-1.42856	-1.43256	-9.72962	2.25442e-22	9.36148e-20	9.36148e-20	TRUE
KRT86	116.138	313.216	-1.43131	-1.43531	-9.71636	2.56804e-22	1.04626e-19	1.04626e-19	TRUE
MYL9	202.278	444.456	-1.1357	-1.1397	-9.67415	3.88288e-22	1.55265e-19	1.55265e-19	TRUE
KRTDAP	864.231	1309.97	-0.600049	-0.604048	-9.66252	4.35018e-22	1.70788e-19	1.70788e-19	TRUE
HIST1H2AJ	505.826	246.795	1.03533	1.03133	9.50321	2.0352e-21	7.84752e-19	7.84752e-19	TRUE
PIP	61.1257	213.153	-1.80204	-1.80604	-9.45785	3.1435e-21	1.19084e-18	1.19084e-18	TRUE
CALML5	2737.86	2086.54	0.391933	0.387934	9.30694	1.31564e-20	4.89804e-18	4.89804e-18	TRUE
ID1	567.047	295.407	0.940764	0.936765	9.29056	1.53484e-20	5.61726e-18	5.61726e-18	TRUE
DES	123.331	312.402	-1.34086	-1.34486	-9.23589	2.56145e-20	9.21822e-18	9.21822e-18	TRUE
APOD	163.191	373.036	-1.19275	-1.19675	-9.2147	3.12137e-20	1.10491e-17	1.10491e-17	TRUE
RNU1-4	148.794	350.013	-1.2341	-1.23809	-9.16816	4.81172e-20	1.6758e-17	1.6758e-17	TRUE
RNU1-1	148.075	348.793	-1.23604	-1.24004	-9.16346	5.02614e-20	1.72269e-17	1.72269e-17	TRUE
MMP2	265.312	517.965	-0.965162	-0.969161	-9.14751	5.82586e-20	1.96559e-17	1.96559e-17	TRUE
RNU1-3	153.718	355.74	-1.21054	-1.21453	-9.10409	8.6989e-20	2.88977e-17	2.88977e-17	TRUE
WFDC2	10.3108	98.8135	-3.26056	-3.26456	-9.04001	1.56663e-19	5.12548e-17	5.12548e-17	TRUE
TYMP	477.153	238.557	1.00012	0.996119	8.96931	2.98375e-19	9.61615e-17	9.61615e-17	TRUE
SPRR1A	334.145	603.989	-0.854046	-0.858044	-8.91581	4.84261e-19	1.53774e-16	1.53774e-16	TRUE
SCGB2A2	150.154	344.613	-1.19854	-1.20253	-8.89048	6.08431e-19	1.90404e-16	1.90404e-16	TRUE
SEC14L6	27.399	135.093	-2.30176	-2.30576	-8.81514	1.19536e-18	3.68735e-16	3.68735e-16	TRUE
KRT10	2450.17	3097.02	-0.337998	-0.341997	-8.81002	1.25121e-18	3.80527e-16	3.80527e-16	TRUE
RNU1-2	151.827	344.832	-1.18347	-1.18747	-8.80484	1.31039e-18	3.92989e-16	3.92989e-16	TRUE
GALNT15	3.95355	77.2543	-4.28839	-4.29239	-8.79512	1.42901e-18	4.22692e-16	4.22692e-16	TRUE
TPM2	150.419	342.274	-1.18616	-1.19016	-8.78792	1.52359e-18	4.4458e-16	4.4458e-16	TRUE
LY6G6D	18.1984	114.033	-2.64756	-2.65156	-8.77179	1.75854e-18	5.06296e-16	5.06296e-16	TRUE
TNXB	60.2064	193.522	-1.68451	-1.68851	-8.59867	8.06431e-18	2.29122e-15	2.29122e-15	TRUE
MIR1282	1.28198	68.1085	-5.73139	-5.73539	-8.59303	8.47087e-18	2.37547e-15	2.37547e-15	TRUE
KRT19	32.4607	141.34	-2.1224	-2.1264	-8.57779	9.671e-18	2.67725e-15	2.67725e-15	TRUE
SLURP1	534.736	291.877	0.873467	0.869469	8.47201	2.41188e-17	6.59236e-15	6.59236e-15	TRUE
JUNB	1063.13	706.232	0.590103	0.586104	8.45981	2.67809e-17	7.22849e-15	7.22849e-15	TRUE
FASN	579.087	894.201	-0.626818	-0.630817	-8.29694	1.06829e-16	2.84784e-14	2.84784e-14	TRUE
C10orf99	215.925	76.6929	1.49336	1.48937	8.28142	1.21714e-16	3.20508e-14	3.20508e-14	TRUE
TAGLN	180.556	371.667	-1.04156	-1.04556	-8.24915	1.59521e-16	4.15005e-14	4.15005e-14	TRUE
PHLDA2	230.746	86.37	1.41771	1.41371	8.23334	1.82068e-16	4.68024e-14	4.68024e-14	TRUE
HIST1H2AI	522.287	289.769	0.849938	0.845939	8.17949	2.85052e-16	7.24133e-14	7.24133e-14	TRUE
CBR1	416.336	214.942	0.953804	0.949805	8.0529	8.08528e-16	2.03006e-13	2.03006e-13	TRUE
PYCARD	538.905	305.38	0.819427	0.815428	8.05145	8.18174e-16	2.03067e-13	2.03067e-13	TRUE
RHOB	229.169	433.596	-0.919939	-0.923938	-8.04143	8.87963e-16	2.17884e-13	2.17884e-13	TRUE
RPL38	157.781	333.129	-1.07816	-1.08216	-8.03192	9.59599e-16	2.32816e-13	2.32816e-13	TRUE
MYLK	84.7562	222.399	-1.39176	-1.39576	-8.01635	1.08937e-15	2.61364e-13	2.61364e-13	TRUE
CYBA	402.233	205.676	0.967655	0.963656	8.01146	1.1335e-15	2.68964e-13	2.68964e-13	TRUE
PLA2G4D	382.442	192.729	0.988666	0.984668	7.95313	1.81852e-15	4.26819e-13	4.26819e-13	TRUE
RPL14	467.688	740.712	-0.663367	-0.667366	-7.9379	2.05628e-15	4.77433e-13	4.77433e-13	TRUE
MMP7	12.4141	87.0414	-2.80972	-2.81372	-7.90695	2.6377e-15	6.05913e-13	6.05913e-13	TRUE
CEBPB	28.9909	122.079	-2.07414	-2.07814	-7.85641	3.95304e-15	8.98504e-13	8.98504e-13	TRUE
KRT33B	47.7474	156.982	-1.7171	-1.7211	-7.8494	4.18027e-15	9.40256e-13	9.40256e-13	TRUE
CRLF1	66.3709	188.695	-1.50743	-1.51143	-7.83716	4.60838e-15	1.02586e-12	1.02586e-12	TRUE
CYP4F8	2.68761	59.9332	-4.47896	-4.48296	-7.82775	4.96692e-15	1.0944e-12	1.0944e-12	TRUE
HIST1H1B	918.266	613.669	0.581452	0.577453	7.75745	8.66572e-15	1.89009e-12	1.89009e-12	TRUE
ADH1B	17.5379	95.7477	-2.44877	-2.45276	-7.69577	1.40649e-14	3.03703e-12	3.03703e-12	TRUE
KPRP	378.919	619.311	-0.708774	-0.712772	-7.69099	1.45997e-14	3.1213e-12	3.1213e-12	TRUE
HIST1H3B	1140.57	800.469	0.510842	0.506843	7.68268	1.55799e-14	3.2982e-12	3.2982e-12	TRUE
CCL19	285.6	130.695	1.12779	1.12379	7.65675	1.90697e-14	3.99779e-12	3.99779e-12	TRUE
KRTAP2-2	53.7342	163.509	-1.60546	-1.60946	-7.63765	2.21225e-14	4.59319e-12	4.59319e-12	TRUE
C1orf68	89.6791	221.824	-1.30657	-1.31057	-7.62915	2.36306e-14	4.85958e-12	4.85958e-12	TRUE
PSAPL1	106.269	247.197	-1.21794	-1.22194	-7.62531	2.4344e-14	4.95907e-12	4.95907e-12	TRUE
CYP4B1	8.55435	73.3623	-3.10031	-3.10431	-7.61546	2.62761e-14	5.30261e-12	5.26612e-12	TRUE
AQP5	42.2886	143.011	-1.75778	-1.76178	-7.61515	2.63392e-14	5.26612e-12	5.26612e-12	TRUE
ATPIF1	380.25	198.342	0.938962	0.934963	7.59515	3.07432e-14	6.09026e-12	6.09026e-12	TRUE
ALOX15B	38.8425	136.233	-1.81036	-1.81436	-7.58487	3.32831e-14	6.53347e-12	6.53347e-12	TRUE
GPRC5D	15.449	89.3929	-2.53264	-2.53664	-7.5793	3.47412e-14	6.75826e-12	6.75826e-12	TRUE
RPS21	442.868	695.444	-0.651058	-0.655056	-7.56565	3.8594e-14	7.44072e-12	7.44072e-12	TRUE
SFN	1730.54	1311.62	0.399867	0.395868	7.53688	4.81342e-14	9.19789e-12	9.19789e-12	TRUE
GAL	25.9037	110.465	-2.09236	-2.09635	-7.51508	5.68757e-14	1.0773e-11	1.0773e-11	TRUE
RNVU1-7	107.448	246.076	-1.19546	-1.19946	-7.49722	6.51853e-14	1.22395e-11	1.22395e-11	TRUE
EEF1G	761.434	1079.48	-0.503551	-0.50755	-7.4938	6.69087e-14	1.24548e-11	1.24548e-11	TRUE
CD248	97.4983	230.845	-1.24347	-1.24747	-7.48953	6.91205e-14	1.27566e-11	1.27566e-11	TRUE
HIST1H2AL	514.486	301.463	0.77115	0.767151	7.4633	8.43843e-14	1.54416e-11	1.54416e-11	TRUE
SLPI	783.259	513.85	0.608141	0.604142	7.46063	8.6107e-14	1.56244e-11	1.56244e-11	TRUE
KRT25	99.5876	233.195	-1.2275	-1.2315	-7.45177	9.20969e-14	1.65721e-11	1.65721e-11	TRUE
LCE2C	172.008	336.806	-0.969442	-0.973441	-7.40296	1.33179e-13	2.37663e-11	2.37663e-11	TRUE
EGR2	26.5356	109.836	-2.04935	-2.05335	-7.39483	1.41584e-13	2.50592e-11	2.50592e-11	TRUE
IGFL2	20.8599	98.1694	-2.23454	-2.23854	-7.38087	1.57258e-13	2.76071e-11	2.76071e-11	TRUE
KRTAP8-1	72.4072	188.51	-1.38043	-1.38443	-7.33478	2.22092e-13	3.86745e-11	3.86745e-11	TRUE
ATP6V1B1	15.2199	85.3616	-2.48763	-2.49163	-7.33196	2.26811e-13	3.91802e-11	3.91802e-11	TRUE
KRT8	23.2816	101.573	-2.12525	-2.12925	-7.27774	3.39451e-13	5.81728e-11	5.81728e-11	TRUE
SNORA73B	474.807	723.865	-0.608379	-0.612377	-7.26948	3.60882e-13	6.13585e-11	6.13585e-11	TRUE
CILP	8.81528	69.0584	-2.96974	-2.97374	-7.23989	4.49044e-13	7.57515e-11	7.57515e-11	TRUE
LCE5A	8.5609	68.3938	-2.99803	-3.00203	-7.23794	4.55556e-13	7.62545e-11	7.62545e-11	TRUE
SCARA5	10.9709	74.0455	-2.75473	-2.75873	-7.21874	5.24709e-13	8.71542e-11	8.71542e-11	TRUE
LTB4R2	354.423	187.47	0.918812	0.914814	7.19969	6.03509e-13	9.94776e-11	9.94776e-11	TRUE
ACTG2	57.4521	161.492	-1.49103	-1.49503	-7.19193	6.38795e-13	1.04496e-10	1.04496e-10	TRUE
DCN	128.773	270.013	-1.0682	-1.0722	-7.17676	7.13816e-13	1.1589e-10	1.1589e-10	TRUE
RNVU1-18	94.2276	218.11	-1.21084	-1.21484	-7.12973	1.00563e-12	1.62049e-10	1.62049e-10	TRUE
DKK1	2.16392	49.4987	-4.51567	-4.51967	-7.12654	1.02924e-12	1.64625e-10	1.64625e-10	TRUE
CLDN1	271.56	461.058	-0.763674	-0.767673	-7.07898	1.4522e-12	2.30568e-10	2.30568e-10	TRUE
ACSBG1	61.8349	166.343	-1.42767	-1.43167	-7.06701	1.58306e-12	2.4951e-10	2.4951e-10	TRUE
ROMO1	550.564	340.018	0.695296	0.691297	7.04934	1.79768e-12	2.81285e-10	2.81285e-10	TRUE
KLK9	170.809	64.3883	1.40751	1.40352	7.04499	1.85469e-12	2.88118e-10	2.88118e-10	TRUE
ACTG1	1827.64	1423.4	0.360637	0.356638	7.02587	2.12739e-12	3.2812e-10	3.2812e-10	TRUE
TNS2	45.8844	139.016	-1.59917	-1.60317	-7.02248	2.17963e-12	3.33792e-10	3.33792e-10	TRUE
PHGDH	340.967	182.448	0.902152	0.898153	6.95311	3.57331e-12	5.43369e-10	5.43369e-10	TRUE
IER2	301.488	153.922	0.969896	0.965898	6.94916	3.67466e-12	5.54874e-10	5.54874e-10	TRUE
VIM-AS1	3.72482	51.6305	-3.79298	-3.79698	-6.93035	4.19797e-12	6.29491e-10	6.29491e-10	TRUE
IGFBP5	183.014	339.351	-0.890825	-0.894824	-6.92448	4.37593e-12	6.51651e-10	6.51651e-10	TRUE
SLC7A5	371.406	205.914	0.850954	0.846955	6.90424	5.04733e-12	7.46487e-10	7.46487e-10	TRUE
LGALS3BP	320.307	168.471	0.926958	0.922959	6.89552	5.36693e-12	7.88354e-10	7.88354e-10	TRUE
MYADM	139.031	277.185	-0.995442	-0.999441	-6.86407	6.69257e-12	9.76436e-10	9.76436e-10	TRUE
MMP3	8.10771	62.474	-2.94589	-2.94989	-6.85916	6.92685e-12	1.00384e-09	1.00384e-09	TRUE
KRTAP3-2	260.775	439.596	-0.753371	-0.757369	-6.83161	8.39652e-12	1.20871e-09	1.20871e-09	TRUE
CA6	96.3869	214.072	-1.15119	-1.15519	-6.78641	1.1496e-11	1.64393e-09	1.64393e-09	TRUE
KRT27	50.6695	142.895	-1.49577	-1.49977	-6.78102	1.19331e-11	1.69521e-09	1.69521e-09	TRUE
JUP	2061.47	1645.04	0.325551	0.321552	6.76951	1.29219e-11	1.82367e-09	1.82367e-09	TRUE
LTB	116.292	35.2984	1.72007	1.71607	6.73265	1.66599e-11	2.33596e-09	2.33596e-09	TRUE
PODN	69.2457	171.13	-1.3053	-1.3093	-6.6958	2.14489e-11	2.98803e-09	2.98803e-09	TRUE
LAD1	477.437	292.288	0.70792	0.703921	6.66959	2.56522e-11	3.55069e-09	3.55069e-09	TRUE
PHYHIP	12.3296	69.7773	-2.50064	-2.50463	-6.64855	2.95991e-11	4.07092e-09	4.07092e-09	TRUE
KLK8	437.669	262.269	0.738789	0.73479	6.63013	3.35392e-11	4.58362e-09	4.58362e-09	TRUE
SBNO2	274.239	140.738	0.962417	0.958419	6.58483	4.55412e-11	6.18472e-09	6.18472e-09	TRUE
HAS3	161.674	64.237	1.33161	1.32761	6.56916	5.05984e-11	6.82858e-09	6.82858e-09	TRUE
PI3	927.505	664.288	0.481545	0.477546	6.56021	5.37324e-11	7.20649e-09	7.20649e-09	TRUE
OLFM2	74.2047	175.983	-1.24586	-1.24985	-6.54894	5.79474e-11	7.72382e-09	7.72382e-09	TRUE
HS3ST6	111.873	231.453	-1.04886	-1.05286	-6.54655	5.8883e-11	7.80037e-09	7.80037e-09	TRUE
STAC2	12.7817	69.3798	-2.44043	-2.44443	-6.53809	6.23092e-11	8.20392e-09	8.20392e-09	TRUE
LYNX1	442.551	268.351	0.721721	0.717722	6.53146	6.51327e-11	8.5237e-09	8.5237e-09	TRUE
PKP3	574.649	373.752	0.620601	0.616602	6.50751	7.64091e-11	9.93916e-09	9.93916e-09	TRUE
HIST1H1D	356.361	203.423	0.808857	0.804858	6.47384	9.55404e-11	1.23533e-08	1.23533e-08	TRUE
HIST1H3G	539.039	346.106	0.639174	0.635175	6.47153	9.70164e-11	1.24695e-08	1.24695e-08	TRUE
ADIRF	210.886	364.168	-0.788138	-0.792137	-6.46413	1.01887e-10	1.3018e-08	1.3018e-08	TRUE
RPL10	197.91	346.289	-0.807133	-0.811132	-6.43334	1.24826e-10	1.58551e-08	1.58551e-08	TRUE
TNXA	17.3737	77.5802	-2.15878	-2.16278	-6.42307	1.33556e-10	1.68648e-08	1.68648e-08	TRUE
LGALS1	578.037	812.362	-0.490959	-0.494958	-6.35268	2.11599e-10	2.65643e-08	2.65643e-08	TRUE
ALDH3A1	238.111	118.9	1.00189	0.997891	6.34485	2.22649e-10	2.77899e-08	2.77899e-08	TRUE
KRT35	15.0292	71.6279	-2.25275	-2.25675	-6.33587	2.36007e-10	2.92879e-08	2.92879e-08	TRUE
HIST2H3C	375.387	221.041	0.764068	0.76007	6.32362	2.5551e-10	3.1527e-08	3.1527e-08	TRUE
LGALS7B	2882.9	2416.89	0.254366	0.250367	6.31312	2.73467e-10	3.3551e-08	3.3551e-08	TRUE
PABPC1	670.829	919.227	-0.454475	-0.458474	-6.29952	2.98561e-10	3.64228e-08	3.64228e-08	TRUE
KLF15	2.63782	41.361	-3.97085	-3.97485	-6.29641	3.04616e-10	3.69527e-08	3.69527e-08	TRUE
TIMP3	81.1001	181.35	-1.161	-1.165	-6.28852	3.20506e-10	3.8663e-08	3.8663e-08	TRUE
ACTA2	139.128	262.807	-0.917584	-0.921583	-6.2467	4.19222e-10	5.02904e-08	5.02904e-08	TRUE
MXRA8	77.9246	175.689	-1.17287	-1.17687	-6.23979	4.38161e-10	5.22719e-08	5.22719e-08	TRUE
TMEM54	619.047	417.511	0.568234	0.564235	6.23708	4.45822e-10	5.28935e-08	5.28935e-08	TRUE
RPL29	132.044	252.675	-0.936266	-0.940265	-6.22904	4.69301e-10	5.5375e-08	5.5375e-08	TRUE
RPL26	205.273	350.388	-0.771411	-0.77541	-6.22475	4.82329e-10	5.66029e-08	5.66029e-08	TRUE
CLDN3	3.80428	43.8295	-3.52621	-3.53021	-6.21761	5.04786e-10	5.89181e-08	5.89181e-08	TRUE
ELOVL3	66.2962	157.522	-1.24855	-1.25255	-6.20634	5.4234e-10	6.2961e-08	6.2961e-08	TRUE
HSD11B2	35.0587	107.198	-1.61243	-1.61643	-6.20335	5.52734e-10	6.38245e-08	6.38245e-08	TRUE
MIF-AS1	1.74009	37.6694	-4.43616	-4.44016	-6.19228	5.92985e-10	6.81081e-08	6.81081e-08	TRUE
SERHL2	7.79976	53.8028	-2.78618	-2.79018	-6.18969	6.0284e-10	6.88737e-08	6.88737e-08	TRUE
HIST2H3A	353.472	208.589	0.760931	0.756932	6.11419	9.70461e-10	1.1029e-07	1.1029e-07	TRUE
IFI6	137.068	53.9467	1.34528	1.34128	6.09643	1.08466e-09	1.22623e-07	1.22623e-07	TRUE
MFGE8	105.683	212.926	-1.01062	-1.01462	-6.09122	1.12054e-09	1.2602e-07	1.2602e-07	TRUE
KRTAP13-2	1.68766	36.4157	-4.43147	-4.43547	-6.08688	1.15129e-09	1.28808e-07	1.28808e-07	TRUE
RCAN1	60.2974	145.746	-1.27329	-1.27729	-6.0617	1.34693e-09	1.49918e-07	1.49918e-07	TRUE
RPL9	474.174	677.461	-0.51472	-0.518719	-6.05444	1.40908e-09	1.56033e-07	1.56033e-07	TRUE
HNRNPF	147.484	61.2786	1.2671	1.2631	6.03646	1.57528e-09	1.73546e-07	1.73546e-07	TRUE
HIST1H4H	546.821	762.842	-0.480316	-0.484315	-6.03463	1.59323e-09	1.74633e-07	1.74633e-07	TRUE
PKD1L2	5.24945	45.6996	-3.12194	-3.12594	-6.02978	1.64182e-09	1.7905e-07	1.7905e-07	TRUE
EEF1D	548.823	365.98	0.584575	0.580576	6.02548	1.6861e-09	1.82955e-07	1.82955e-07	TRUE
KLK13	310.961	178.025	0.804655	0.800656	6.02012	1.7429e-09	1.88172e-07	1.88172e-07	TRUE
KRTAP13-1	3.32641	40.3872	-3.60186	-3.60586	-6.01695	1.77732e-09	1.90933e-07	1.90933e-07	TRUE
RAC2	168.987	75.8329	1.15601	1.15202	6.00788	1.87963e-09	2.00925e-07	2.00925e-07	TRUE
PLIN4	20.5461	78.2126	-1.92854	-1.93254	-5.9972	2.00748e-09	2.13535e-07	2.13535e-07	TRUE
PTPRCAP	149.593	63.3975	1.23855	1.23455	5.97153	2.35032e-09	2.48777e-07	2.48777e-07	TRUE
KRTAP4-9	149.206	269.103	-0.850858	-0.854857	-5.93164	2.99928e-09	3.15919e-07	3.15919e-07	TRUE
SERPINA12	56.6445	137.74	-1.28194	-1.28594	-5.92385	3.14489e-09	3.29648e-07	3.29648e-07	TRUE
FSCN1	366.538	223.266	0.715197	0.711198	5.89658	3.71124e-09	3.87134e-07	3.87134e-07	TRUE
POF1B	117.393	224.554	-0.93572	-0.939719	-5.86928	4.37698e-09	4.54385e-07	4.54385e-07	TRUE
KRTAP3-1	203.159	338.131	-0.734976	-0.738975	-5.86446	4.50583e-09	4.65524e-07	4.65524e-07	TRUE
ST14	433.248	278.066	0.639767	0.635768	5.8064	6.38316e-09	6.56341e-07	6.56341e-07	TRUE
OASL	58.2399	11.6221	2.32513	2.32114	5.80288	6.51861e-09	6.67092e-07	6.67092e-07	TRUE
KRT6B	2043	1684.69	0.278202	0.274203	5.79415	6.86661e-09	6.9939e-07	6.9939e-07	TRUE
IRF7	107.504	38.9158	1.46596	1.46196	5.76301	8.26267e-09	8.37633e-07	8.37633e-07	TRUE
FOSL1	40.3837	4.25697	3.24587	3.24187	5.75356	8.73852e-09	8.81733e-07	8.81733e-07	TRUE
TIMP2	126.006	233.451	-0.889619	-0.893618	-5.73651	9.665e-09	9.7068e-07	9.7068e-07	TRUE
CORO1A	198.851	100.386	0.986139	0.98214	5.72223	1.05136e-08	1.05102e-06	1.05102e-06	TRUE
PRR9	25.8634	83.5231	-1.69127	-1.69526	-5.66476	1.47232e-08	1.46506e-06	1.46506e-06	TRUE
KRTAP3-3	262.661	406.839	-0.631255	-0.635254	-5.63034	1.79854e-08	1.78146e-06	1.78146e-06	TRUE
TUBB	335.004	204.627	0.71118	0.707181	5.60922	2.03241e-08	2.00392e-06	2.00392e-06	TRUE
RPL3	616.824	826.772	-0.42263	-0.426629	-5.58992	2.27169e-08	2.22967e-06	2.22967e-06	TRUE
HIST1H2AM	429.329	280.211	0.61557	0.611571	5.58345	2.35787e-08	2.30378e-06	2.30378e-06	TRUE
SPRR2A	409.591	264.453	0.631173	0.627175	5.57759	2.43875e-08	2.37207e-06	2.37207e-06	TRUE
KRTAP19-5	67.6477	148.337	-1.13277	-1.13676	-5.57672	2.45092e-08	2.37321e-06	2.37321e-06	TRUE
KRTAP9-4	58.3321	134.423	-1.20441	-1.20841	-5.57366	2.49444e-08	2.40458e-06	2.40458e-06	TRUE
COL6A2	743.339	970.674	-0.384966	-0.388965	-5.55871	2.71778e-08	2.60822e-06	2.60822e-06	TRUE
CD164	184.593	306.256	-0.730389	-0.734387	-5.5509	2.84204e-08	2.71541e-06	2.71541e-06	TRUE
ELN	35.8053	98.5938	-1.46132	-1.46532	-5.53613	3.09227e-08	2.94147e-06	2.94147e-06	TRUE
NEU2	174.637	85.9364	1.02302	1.01902	5.52839	3.23188e-08	3.06078e-06	3.06078e-06	TRUE
APOE	684.954	901.998	-0.397115	-0.401114	-5.51403	3.50702e-08	3.30686e-06	3.30686e-06	TRUE
PRELP	27.1135	83.6397	-1.62518	-1.62917	-5.51047	3.57883e-08	3.3599e-06	3.3599e-06	TRUE
LGALS3	200.574	325.575	-0.698855	-0.702854	-5.50762	3.6372e-08	3.39992e-06	3.39992e-06	TRUE
CRAT	92.6997	182.802	-0.979642	-0.983641	-5.50099	3.77672e-08	3.51512e-06	3.50519e-06	TRUE
FLG-AS1	1.55647	30.2479	-4.28049	-4.28449	-5.50073	3.78229e-08	3.50519e-06	3.50519e-06	TRUE
AES	264.909	405.425	-0.613939	-0.617938	-5.48378	4.16339e-08	3.84188e-06	3.84188e-06	TRUE
PRSS27	131.273	56.8435	1.2075	1.2035	5.48265	4.19003e-08	3.85001e-06	3.85001e-06	TRUE
KLK1	34.1452	95.0909	-1.47763	-1.48162	-5.48187	4.20859e-08	3.85068e-06	3.85068e-06	TRUE
PPDPF	815.439	1048.8	-0.363087	-0.367086	-5.47399	4.40005e-08	4.00888e-06	4.00888e-06	TRUE
IFI30	268.047	155.609	0.784559	0.78056	5.46794	4.5529e-08	4.13071e-06	4.13071e-06	TRUE
KRT78	159.321	76.1798	1.06446	1.06046	5.45578	4.87589e-08	4.40523e-06	4.40523e-06	TRUE
TAGLN2	254.195	391.294	-0.622316	-0.626315	-5.45244	4.96837e-08	4.47008e-06	4.47008e-06	TRUE
HIST2H2AA3	745.927	548.5	0.443544	0.439545	5.45035	5.02721e-08	4.50425e-06	4.50425e-06	TRUE
HIST2H2AA4	756.302	557.651	0.4396	0.435601	5.44261	5.25051e-08	4.68489e-06	4.68489e-06	TRUE
MZB1	133.066	59.153	1.16962	1.16562	5.38142	7.39019e-08	6.56693e-06	6.56693e-06	TRUE
IDE	76.0715	157.006	-1.04539	-1.04939	-5.37722	7.56438e-08	6.69417e-06	6.69417e-06	TRUE
FGFBP2	3.12854	33.452	-3.41853	-3.42253	-5.36539	8.07741e-08	7.119e-06	7.119e-06	TRUE
SUSD2	36.638	97.3859	-1.41037	-1.41437	-5.35789	8.41974e-08	7.39055e-06	7.39055e-06	TRUE
HIST1H2BJ	229.372	357.844	-0.641644	-0.645642	-5.35704	8.45983e-08	7.39567e-06	7.39567e-06	TRUE
C2orf82	12.5061	54.7674	-2.13069	-2.13468	-5.35255	8.6721e-08	7.55068e-06	7.55068e-06	TRUE
LY6G6C	318.838	466.388	-0.548708	-0.552707	-5.32072	1.03358e-07	8.96313e-06	8.96313e-06	TRUE
KRTAP19-3	45.7634	111.166	-1.28044	-1.28444	-5.31696	1.05517e-07	9.11367e-06	9.11367e-06	TRUE
TNS1	139.987	242.52	-0.792809	-0.796808	-5.30169	1.14738e-07	9.8707e-06	9.8707e-06	TRUE
RPS29	191.285	308.135	-0.687844	-0.691842	-5.28417	1.26275e-07	1.08201e-05	1.08201e-05	TRUE
SPON2	42.0063	104.754	-1.31832	-1.32232	-5.27878	1.30046e-07	1.10992e-05	1.10983e-05	TRUE
DMKN	1272.75	1548.79	-0.283191	-0.28719	-5.27807	1.3055e-07	1.10983e-05	1.10983e-05	TRUE
SFRP2	333.432	210.295	0.664978	0.660979	5.27249	1.34587e-07	1.13966e-05	1.13966e-05	TRUE
ANPEP	86.359	169.541	-0.973216	-0.977215	-5.26894	1.37215e-07	1.15738e-05	1.15738e-05	TRUE
THRSP	49.8522	116.609	-1.22595	-1.22995	-5.26406	1.4091e-07	1.18391e-05	1.18391e-05	TRUE
CXCL13	87.1888	30.9606	1.49371	1.48971	5.26311	1.4164e-07	1.18544e-05	1.18544e-05	TRUE
TFRC	46.5276	111.507	-1.26097	-1.26497	-5.2621	1.42423e-07	1.18739e-05	1.18739e-05	TRUE
ATP12A	61.3324	133.543	-1.12258	-1.12658	-5.25317	1.49503e-07	1.24162e-05	1.24162e-05	TRUE
KRTAP9-9	51.8175	119.264	-1.20265	-1.20665	-5.24392	1.57204e-07	1.30058e-05	1.29706e-05	TRUE
KRTAP9-3	53.9553	122.469	-1.18258	-1.18658	-5.24371	1.5738e-07	1.29706e-05	1.29706e-05	TRUE
CLTA	209.78	115.921	0.855733	0.851734	5.21351	1.85299e-07	1.52135e-05	1.52135e-05	TRUE
TGM1	408.229	271.964	0.585963	0.581964	5.20755	1.91345e-07	1.56505e-05	1.56505e-05	TRUE
HR	448.571	305.756	0.552953	0.548954	5.17881	2.23304e-07	1.81955e-05	1.81955e-05	TRUE
ELOVL7	34.0492	90.5116	-1.41048	-1.41448	-5.16562	2.39642e-07	1.94533e-05	1.94533e-05	TRUE
AADACL3	9.45455	46.4287	-2.29594	-2.29994	-5.15986	2.47138e-07	1.99867e-05	1.99867e-05	TRUE
PDK4	19.6293	66.0297	-1.7501	-1.7541	-5.15864	2.48755e-07	2.00424e-05	2.00424e-05	TRUE
H19	20.0648	66.7554	-1.73422	-1.73822	-5.15411	2.54836e-07	2.04561e-05	2.04561e-05	TRUE
FBLN2	218.688	339.058	-0.63266	-0.636659	-5.14994	2.60572e-07	2.0839e-05	2.0839e-05	TRUE
RPL15	86.4095	167.344	-0.953553	-0.957552	-5.14686	2.6488e-07	2.11054e-05	2.11054e-05	TRUE
ND4	213.8	332.723	-0.638057	-0.642056	-5.14002	2.74702e-07	2.18075e-05	2.18075e-05	TRUE
TOLLIP	122.736	55.1333	1.15456	1.15056	5.11488	3.13937e-07	2.48309e-05	2.48309e-05	TRUE
ITGA3	221.069	126.033	0.810691	0.806692	5.10868	3.24418e-07	2.55662e-05	2.55662e-05	TRUE
ISLR	83.1479	161.997	-0.962211	-0.96621	-5.10208	3.35947e-07	2.63785e-05	2.63472e-05	TRUE
S100A3	75.6636	151.521	-1.00185	-1.00585	-5.10161	3.36768e-07	2.63472e-05	2.63472e-05	TRUE
YWHAE	382.124	534.862	-0.485127	-0.489126	-5.0985	3.42348e-07	2.66871e-05	2.66871e-05	TRUE
KRT15	948.574	738.08	0.361983	0.357984	5.07754	3.8236e-07	2.96989e-05	2.96989e-05	TRUE
HIST1H3D	372.957	246.439	0.597782	0.593783	5.06813	4.01741e-07	3.10924e-05	3.10924e-05	TRUE
TSC22D3	106.525	192.936	-0.856938	-0.860937	-5.05277	4.35437e-07	3.358e-05	3.358e-05	TRUE
HTRA3	23.7674	71.8562	-1.59613	-1.60012	-5.04179	4.61189e-07	3.54394e-05	3.54394e-05	TRUE
RHCG	389.658	260.829	0.579106	0.575107	5.03373	4.81035e-07	3.68333e-05	3.68333e-05	TRUE
KRT38	2.30198	28.0424	-3.60666	-3.61066	-5.01624	5.26916e-07	4.02039e-05	4.02039e-05	TRUE
PSORS1C2	99.7615	183.059	-0.875753	-0.879752	-5.0129	5.36152e-07	4.07645e-05	4.07645e-05	TRUE
KRTAP1-1	92.435	172.937	-0.903732	-0.907731	-5.00296	5.6457e-07	4.27746e-05	4.27746e-05	TRUE
THBD	282.884	175.682	0.687241	0.683242	5.00056	5.71631e-07	4.31581e-05	4.31581e-05	TRUE
EFHD1	10.2687	46.4552	-2.17758	-2.18158	-4.99717	5.81763e-07	4.37701e-05	4.37701e-05	TRUE
OSR2	27.7037	77.8667	-1.49093	-1.49493	-4.9936	5.92653e-07	4.44345e-05	4.44345e-05	TRUE
MYC	334.337	216.9	0.624278	0.620279	4.98963	6.04954e-07	4.51999e-05	4.51999e-05	TRUE
HN1	125.493	58.4199	1.10307	1.09907	4.98484	6.20121e-07	4.61733e-05	4.61733e-05	TRUE
CYSRT1	170.793	90.5345	0.915713	0.911714	4.98331	6.25046e-07	4.63801e-05	4.63801e-05	TRUE
A4GALT	21.7633	67.6749	-1.63672	-1.64072	-4.98187	6.29732e-07	4.65678e-05	4.65678e-05	TRUE
KRTAP19-1	42.1708	100.575	-1.25395	-1.25795	-4.9758	6.49784e-07	4.78866e-05	4.78866e-05	TRUE
TXNIP	293.025	424.898	-0.536093	-0.540092	-4.9734	6.57878e-07	4.83182e-05	4.83182e-05	TRUE
RNY1	63.6688	132.228	-1.05437	-1.05837	-4.96912	6.72559e-07	4.92291e-05	4.92291e-05	TRUE
BEST2	0	22.6821	-5.84812	-5.85212	-4.9585	7.10378e-07	5.18216e-05	5.18216e-05	TRUE
CHAD	4.68575	33.6142	-2.84272	-2.84672	-4.94291	7.69642e-07	5.59558e-05	5.59558e-05	TRUE
LRP1	294.319	425.335	-0.531217	-0.535215	-4.9352	8.00671e-07	5.80164e-05	5.80164e-05	TRUE
FOSB	187.653	103.67	0.856063	0.852064	4.93249	8.11896e-07	5.8633e-05	5.8633e-05	TRUE
MT4	12.4007	50.0093	-2.01177	-2.01577	-4.9304	8.20631e-07	5.90663e-05	5.90663e-05	TRUE
EPHA2	211.455	121.727	0.796699	0.792701	4.92161	8.58357e-07	6.15764e-05	6.15764e-05	TRUE
MIR1244-2	79.1789	152.788	-0.948345	-0.952344	-4.89557	9.80188e-07	7.00835e-05	7.00835e-05	TRUE
ALDOA	1236.53	1487.87	-0.266955	-0.270954	-4.89438	9.86146e-07	7.02767e-05	7.02767e-05	TRUE
HIST1H3I	696.68	524.849	0.408594	0.404595	4.87789	1.07229e-06	7.6164e-05	7.6164e-05	TRUE
COL6A3	272.74	397.644	-0.54395	-0.547949	-4.87454	1.0906e-06	7.72111e-05	7.72111e-05	TRUE
RPS6KA4	126.003	60.0733	1.06866	1.06466	4.86751	1.13016e-06	7.97501e-05	7.97501e-05	TRUE
FBLIM1	115.903	53.2209	1.12285	1.11886	4.86011	1.1732e-06	8.25178e-05	8.25178e-05	TRUE
LGALS7	2305.3	1981.8	0.218146	0.214147	4.85783	1.18678e-06	8.32014e-05	8.32014e-05	TRUE
PDLIM4	45.2499	103.209	-1.18958	-1.19358	-4.83627	1.32296e-06	9.2449e-05	9.2449e-05	TRUE
IRF9	186.014	103.872	0.840601	0.836602	4.83473	1.3333e-06	9.28706e-05	9.28706e-05	TRUE
PLA2G4E	202.9	116.649	0.798601	0.794602	4.83098	1.35863e-06	9.43309e-05	9.43309e-05	TRUE
HIF3A	3.70222	30.1479	-3.02559	-3.02959	-4.82644	1.38994e-06	9.61955e-05	9.61955e-05	TRUE
DUSP7	355.278	237.569	0.580603	0.576604	4.81772	1.45205e-06	0.000100173	0.000100173	TRUE
MMP9	85.5072	33.6595	1.34503	1.34103	4.81437	1.47663e-06	0.000101544	0.000101544	TRUE
KRT1	2224.47	2549.09	-0.196519	-0.200517	-4.80167	1.57345e-06	0.000107859	0.000107859	TRUE
CXCL14	587.736	433.258	0.439942	0.435944	4.80103	1.57851e-06	0.000107863	0.000107863	TRUE
COPE	461.511	326.188	0.500658	0.496659	4.79587	1.61973e-06	0.00011033	0.00011033	TRUE
LCE1C	319.864	451.302	-0.496637	-0.500636	-4.78382	1.71998e-06	0.000116791	0.000116791	TRUE
ATP6	125.568	212.498	-0.758987	-0.762986	-4.77993	1.75356e-06	0.000118698	0.000118698	TRUE
FGFR3	391.109	268.584	0.542198	0.538199	4.74974	2.03676e-06	0.000137437	0.000137437	TRUE
ACACB	25.2232	70.702	-1.487	-1.491	-4.74904	2.04381e-06	0.000137483	0.000137483	TRUE
NAPRT	246.246	151.686	0.699014	0.695015	4.73615	2.17814e-06	0.000146064	0.000146064	TRUE
SMOX	110.26	50.7491	1.11945	1.11546	4.72869	2.25969e-06	0.000151063	0.000151063	TRUE
ADAM33	25.3056	70.4928	-1.47802	-1.48202	-4.72078	2.34944e-06	0.000156578	0.000156578	TRUE
KRT18	9.60165	42.3053	-2.13948	-2.14348	-4.71651	2.39928e-06	0.000159408	0.000159408	TRUE
PERP	769.298	961.929	-0.322388	-0.326387	-4.694	2.67912e-06	0.000177455	0.000177455	TRUE
SCRIB	218.065	130.569	0.739946	0.735947	4.68599	2.78607e-06	0.000183975	0.000183975	TRUE
SOX15	129.948	64.9183	1.00124	0.997244	4.68454	2.80593e-06	0.000184721	0.000184721	TRUE
LCE2D	97.4065	173.618	-0.833825	-0.837823	-4.68314	2.82511e-06	0.000185418	0.000185418	TRUE
PLIN2	94.5417	169.583	-0.84297	-0.846969	-4.67151	2.98993e-06	0.000195641	0.000195641	TRUE
CNBP	66.0872	130.455	-0.981106	-0.985105	-4.65273	3.27567e-06	0.00021369	0.00021369	TRUE
BTNL9	12.0084	46.1639	-1.94273	-1.94672	-4.62985	3.65929e-06	0.000237997	0.000237997	TRUE
CHI3L1	132.856	218.509	-0.717826	-0.721825	-4.61842	3.86682e-06	0.000250739	0.000250739	TRUE
TAPBP	395.269	275.29	0.521884	0.517885	4.61092	4.00886e-06	0.000259171	0.000259171	TRUE
EPHX1	124.135	207.117	-0.738534	-0.742533	-4.60882	4.04964e-06	0.000261027	0.000261027	TRUE
TKT	622.715	469.389	0.407788	0.403789	4.60299	4.16464e-06	0.00026764	0.00026764	TRUE
C2orf54	135.209	69.6843	0.956284	0.952285	4.59869	4.25157e-06	0.000272416	0.000272416	TRUE
PDGFRB	94.1539	167.675	-0.83257	-0.836569	-4.59639	4.29881e-06	0.000274628	0.000274628	TRUE
SDC4	106.722	184.214	-0.787523	-0.791522	-4.59408	4.34664e-06	0.000276864	0.000276864	TRUE
MIR21	184.238	106.205	0.794717	0.790718	4.584	4.56161e-06	0.000289703	0.000289703	TRUE
IRS2	39.5821	91.1038	-1.20266	-1.20666	-4.58319	4.57937e-06	0.000289977	0.000289977	TRUE
MS4A1	55.9794	17.5566	1.67288	1.66889	4.57996	4.65075e-06	0.000293636	0.000293636	TRUE
TMSB10	1018.59	820.05	0.312785	0.308786	4.57752	4.70526e-06	0.000296212	0.000296212	TRUE
GABRP	23.9137	66.4641	-1.47474	-1.47874	-4.57635	4.73168e-06	0.000297009	0.000297009	TRUE
TK1	103.916	48.0169	1.1138	1.1098	4.57184	4.83455e-06	0.000302587	0.000302092	TRUE
RPS6KB2	310.914	206.579	0.589824	0.585825	4.57158	4.84064e-06	0.000302092	0.000302092	TRUE
AHNAK	736.82	920.05	-0.320401	-0.3244	-4.56422	5.01361e-06	0.000311985	0.000311985	TRUE
CFL1	413.461	553.649	-0.421218	-0.425217	-4.55979	5.12059e-06	0.000317727	0.000317727	TRUE
TRAPPC5	425.766	302.215	0.494487	0.490488	4.55397	5.26432e-06	0.000325709	0.000325709	TRUE
CD34	77.6942	144.746	-0.897641	-0.90164	-4.55109	5.33684e-06	0.000329253	0.000329253	TRUE
RNF225	103.869	48.318	1.10413	1.10013	4.53856	5.66399e-06	0.000348441	0.000348441	TRUE
EVPL	605.511	456.529	0.407445	0.403446	4.53534	5.751e-06	0.000352788	0.000352788	TRUE
MYH14	87.9363	158.121	-0.846502	-0.850501	-4.5269	5.9854e-06	0.000366127	0.000366127	TRUE
CACNA1H	4.00886	28.3708	-2.82314	-2.82714	-4.52515	6.03515e-06	0.000368127	0.000368127	TRUE
MT1X	170.4	263.667	-0.629787	-0.633786	-4.52305	6.0954e-06	0.000370755	0.000370755	TRUE
MMP1	22.0919	1.63448	3.75661	3.75261	4.50867	6.52338e-06	0.000395672	0.000395672	TRUE
DEGS2	310.826	207.891	0.580281	0.576282	4.50391	6.67133e-06	0.000403512	0.000403484	TRUE
CD37	163.033	91.3514	0.835665	0.831666	4.50333	6.68954e-06	0.000403484	0.000403484	TRUE
SNORD17	915.207	730.621	0.324976	0.320977	4.50058	6.77684e-06	0.000407611	0.000407137	TRUE
ETNK2	8.28958	37.5969	-2.18124	-2.18524	-4.50024	6.78781e-06	0.000407137	0.000407137	TRUE
NDUFB4	78.4042	144.815	-0.885204	-0.889202	-4.49907	6.82514e-06	0.000408242	0.000408242	TRUE
MMP14	173.437	266.818	-0.62144	-0.625439	-4.49659	6.90533e-06	0.000411897	0.000411897	TRUE
CRISP3	0	19.8982	-4.38017	-4.38417	-4.48709	7.22027e-06	0.000429497	0.000428983	TRUE
HIST1H4J	2467.89	2785.28	-0.174544	-0.178543	-4.48676	7.2315e-06	0.000428983	0.000428983	TRUE
APOC1	39.0161	88.9268	-1.18855	-1.19255	-4.48609	7.25411e-06	0.000429145	0.000429145	TRUE
CKB	110.852	187.484	-0.758139	-0.762138	-4.48541	7.27727e-06	0.000429339	0.000429339	TRUE
LOC100128494	2.74598	24.8498	-3.17784	-3.18184	-4.48225	7.38588e-06	0.00043456	0.00043456	TRUE
TSKU	125.482	205.975	-0.714992	-0.718991	-4.46857	7.87449e-06	0.000462049	0.000462049	TRUE
NUDT1	103.535	48.7992	1.08519	1.08119	4.46788	7.89979e-06	0.000462277	0.000462277	TRUE
SBSN	1779.71	2050.32	-0.204208	-0.208207	-4.46448	8.02629e-06	0.00046841	0.00046841	TRUE
MIR1292	32.6214	6.0424	2.43263	2.42863	4.46018	8.18893e-06	0.000476614	0.000476614	TRUE
FUT3	90.1216	39.8823	1.17612	1.17212	4.44836	8.65279e-06	0.000502257	0.000502257	TRUE
GAN	59.3309	117.612	-0.98718	-0.991178	-4.44032	8.98261e-06	0.000520004	0.000520004	TRUE
ADNP	56.0347	18.507	1.59825	1.59425	4.43428	9.23815e-06	0.000533367	0.000533367	TRUE
SNORD88B	101.321	47.6547	1.08825	1.08425	4.43002	9.42251e-06	0.000542561	0.000542561	TRUE
RBP4	5.8707	31.8447	-2.43945	-2.44345	-4.42842	9.49268e-06	0.000545148	0.000545148	TRUE
USMG5	224.569	327.429	-0.544024	-0.548023	-4.4237	9.7025e-06	0.000555719	0.000555719	TRUE
EIF3K	281.526	394.874	-0.488126	-0.492125	-4.40508	1.05743e-05	0.000604051	0.000604051	TRUE
COX1	288.61	403.106	-0.48204	-0.486039	-4.40037	1.08066e-05	0.000615691	0.000615691	TRUE
CBLC	167.309	96.1119	0.799726	0.795727	4.39214	1.12238e-05	0.00063778	0.00063778	TRUE
ODF3B	128.379	67.2189	0.933473	0.929474	4.39101	1.12823e-05	0.000639422	0.000639422	TRUE
SEPP1	188.076	282.268	-0.585754	-0.589753	-4.38814	1.14325e-05	0.000646233	0.000646233	TRUE
COX3	206.929	305.151	-0.560389	-0.564388	-4.38559	1.15673e-05	0.00065215	0.00065215	TRUE
KRT74	23.7085	63.8223	-1.42866	-1.43265	-4.37956	1.18922e-05	0.000668718	0.000668718	TRUE
HIST1H4D	501.308	371.046	0.434099	0.4301	4.37883	1.19316e-05	0.000669193	0.000669193	TRUE
RPS14	577.878	734.383	-0.345769	-0.349768	-4.37697	1.20338e-05	0.000673177	0.000673177	TRUE
COL6A1	543.146	695.15	-0.355985	-0.359984	-4.37501	1.21429e-05	0.000677523	0.000677523	TRUE
HIST1H1E	818.658	649.511	0.333908	0.329909	4.36806	1.25353e-05	0.000697617	0.000697617	TRUE
TSTA3	300.915	202.746	0.569682	0.565683	4.35801	1.31251e-05	0.000728563	0.000728563	TRUE
FABP5	285.403	190.286	0.584832	0.580833	4.3464	1.38388e-05	0.00076621	0.00076621	TRUE
RAMP2	29.7655	72.9922	-1.2941	-1.2981	-4.34387	1.39992e-05	0.000773107	0.000773107	TRUE
RPS12	209.933	307.7	-0.551593	-0.555592	-4.34185	1.41286e-05	0.000778264	0.000778264	TRUE
NDRG2	156.146	241.856	-0.631247	-0.635246	-4.34078	1.41977e-05	0.000780081	0.000780081	TRUE
TRABD	142.05	77.9908	0.865022	0.861023	4.32982	1.49233e-05	0.000817866	0.000817866	TRUE
GJB4	16.9301	51.9409	-1.61728	-1.62128	-4.32731	1.50944e-05	0.000825149	0.000825149	TRUE
FA2H	37.266	84.0763	-1.17384	-1.17784	-4.31922	1.56581e-05	0.000853801	0.000853801	TRUE
MIR4653	51.4387	16.6054	1.6312	1.62721	4.31166	1.62034e-05	0.000881312	0.000881312	TRUE
CCL5	77.9993	33.139	1.23493	1.23093	4.30194	1.6931e-05	0.00091857	0.00091857	TRUE
CDH3	164.15	95.1719	0.786408	0.782409	4.28755	1.80652e-05	0.000977646	0.000977646	TRUE
RN7SL1	2238.14	2527.01	-0.175136	-0.179134	-4.28686	1.81214e-05	0.000978241	0.000978241	TRUE
KCNK5	20.3467	57.2592	-1.49271	-1.49671	-4.28589	1.82007e-05	0.000980068	0.000980068	TRUE
CD79A	88.0601	40.0376	1.13713	1.13313	4.27973	1.87116e-05	0.00100508	0.00100508	TRUE
CRYAB	65.3454	123.336	-0.916439	-0.920438	-4.27466	1.91431e-05	0.0010257	0.0010257	TRUE
PITX1	61.4624	22.8432	1.42794	1.42394	4.27221	1.93544e-05	0.00103445	0.00102967	TRUE
WDR26	78.3705	140.898	-0.846266	-0.850265	-4.27221	1.93545e-05	0.0010319	0.00102967	TRUE
LMOD1	24.2038	63.3779	-1.38875	-1.39274	-4.27214	1.93602e-05	0.00102967	0.00102967	TRUE
ATP1B1	111.96	184.756	-0.722648	-0.726646	-4.2715	1.94159e-05	0.00103009	0.00103009	TRUE
LCE6A	71.746	131.957	-0.879099	-0.883098	-4.26971	1.95725e-05	0.00103586	0.00103428	TRUE
UBE2S	92.657	43.2646	1.09871	1.09471	4.26951	1.95906e-05	0.00103428	0.00103428	TRUE
YWHAQ	339.315	236.554	0.520453	0.516454	4.26126	2.03276e-05	0.00107057	0.00107057	TRUE
ZC3H12A	272.607	181.559	0.586384	0.582386	4.25803	2.06233e-05	0.0010835	0.0010835	TRUE
LGI4	11.0972	40.7931	-1.87812	-1.88212	-4.25513	2.08923e-05	0.00109497	0.00109497	TRUE
FTL	295.119	406.372	-0.461505	-0.465504	-4.24659	2.17045e-05	0.00113478	0.00113478	TRUE
RNU11	17.873	52.6859	-1.55964	-1.56364	-4.24547	2.18134e-05	0.00113772	0.00113772	TRUE
PLA2G2A	77.7883	139.62	-0.843879	-0.847878	-4.2426	2.20941e-05	0.00114958	0.00114958	TRUE
TMEM259	487.774	363.312	0.425004	0.421005	4.23463	2.28924e-05	0.00118826	0.00118826	TRUE
KRT82	6.55241	31.6411	-2.2717	-2.2757	-4.23245	2.31162e-05	0.001197	0.001197	TRUE
WISP2	20.2469	56.3832	-1.47756	-1.48156	-4.22099	2.43229e-05	0.00125647	0.00125647	TRUE
CCND1	289.92	399.3	-0.461816	-0.465815	-4.21205	2.53063e-05	0.00130415	0.00130415	TRUE
PPP1R1B	11.0074	40.1017	-1.86519	-1.86919	-4.19933	2.67706e-05	0.00137633	0.00137633	TRUE
SPINT2	373.286	266.547	0.485892	0.481893	4.19551	2.72257e-05	0.0013964	0.0013964	TRUE
AXL	40.0334	86.4537	-1.11072	-1.11472	-4.19075	2.78028e-05	0.00142262	0.00142262	TRUE
HIST1H4L	209.206	302.518	-0.532097	-0.536095	-4.16812	3.07127e-05	0.0015678	0.0015678	TRUE
MAP1B	48.3166	97.9479	-1.0195	-1.02349	-4.16087	3.17035e-05	0.00161456	0.00161456	TRUE
IGFBP6	40.9715	87.3108	-1.09154	-1.09554	-4.15278	3.28465e-05	0.00166884	0.00166884	TRUE
CAST	141.538	219.441	-0.632639	-0.636638	-4.14276	3.43144e-05	0.00173932	0.00173529	TRUE
HNRNPM	387.924	280.176	0.469437	0.465438	4.14276	3.43153e-05	0.00173529	0.00173529	TRUE
FDCSP	19.8494	1.80896	3.45586	3.45186	4.14152	3.45017e-05	0.00174064	0.00174064	TRUE
DRAP1	451.863	334.894	0.432178	0.428179	4.14	3.473e-05	0.00174808	0.00174808	TRUE
HIST1H4F	582.219	730.138	-0.326607	-0.330606	-4.13893	3.48932e-05	0.00175221	0.00175221	TRUE
MIR621	15.8522	0	5.57868	5.57468	4.1375	3.5111e-05	0.00175906	0.00175906	TRUE
PITPNM1	83.3806	38.1603	1.12764	1.12364	4.13638	3.52832e-05	0.00176359	0.00176359	TRUE
PRDX5	230.432	149.603	0.623205	0.619206	4.13578	3.53748e-05	0.00176409	0.00176409	TRUE
ARHGEF1	213.374	136.04	0.649358	0.645359	4.12906	3.64248e-05	0.00181226	0.00181226	TRUE
PADI2	15.1312	46.7544	-1.62758	-1.63158	-4.12428	3.71897e-05	0.00184606	0.00184606	TRUE
RPSA	631.283	784.187	-0.312911	-0.31691	-4.12158	3.7629e-05	0.00186358	0.00186127	TRUE
SLC25A29	33.0823	75.283	-1.18626	-1.19026	-4.12133	3.76684e-05	0.00186127	0.00186127	TRUE
RN7SL2	1900.15	2156.6	-0.182649	-0.186648	-4.12022	3.78508e-05	0.00186601	0.00186601	TRUE
DDIT4	168.424	251.55	-0.578749	-0.582748	-4.09821	4.16362e-05	0.00204795	0.00204795	TRUE
TG	1.70781	19.1683	-3.4885	-3.4925	-4.09453	4.23017e-05	0.00207596	0.00207596	TRUE
SS18	49.3232	98.4147	-0.996608	-1.00061	-4.09371	4.24522e-05	0.00207862	0.00207862	TRUE
AHNAK2	367.321	485.435	-0.402238	-0.406237	-4.0924	4.26937e-05	0.00208571	0.00208571	TRUE
MUC1	5.76472	28.8001	-2.32075	-2.32475	-4.09009	4.31204e-05	0.0021018	0.0021018	TRUE
ISG20	71.2416	30.4689	1.22538	1.22139	4.08621	4.38469e-05	0.0021324	0.0021324	TRUE
MIR205	93.6523	45.7247	1.03434	1.03034	4.0853	4.40201e-05	0.00213601	0.00213601	TRUE
ZNF91	40.2279	85.3083	-1.08449	-1.08849	-4.08345	4.4372e-05	0.00214826	0.00214826	TRUE
CLUH	331.889	234.324	0.502193	0.498195	4.07825	4.53762e-05	0.00219197	0.00219197	TRUE
PM20D1	17.0976	49.6282	-1.53737	-1.54137	-4.07746	4.55311e-05	0.00219454	0.00219454	TRUE
LIFR	12.6743	41.9568	-1.727	-1.731	-4.07422	4.61686e-05	0.00222031	0.00222031	TRUE
IFI27L2	194.743	122.149	0.672938	0.668939	4.0721	4.65903e-05	0.00223561	0.00223561	TRUE
PLLP	29.4844	69.241	-1.23168	-1.23568	-4.07112	4.67875e-05	0.00224009	0.00224009	TRUE
IL2RG	94.75	46.6705	1.02161	1.01761	4.06738	4.75455e-05	0.00227135	0.00227135	TRUE
PTTG1	133.94	75.299	0.83088	0.826881	4.06163	4.8731e-05	0.00232284	0.00232284	TRUE
PLPP3	60.2457	112.987	-0.907229	-0.911227	-4.0569	4.9728e-05	0.00236515	0.00236515	TRUE
KRTAP4-8	54.539	105.136	-0.946899	-0.950898	-4.0558	4.99633e-05	0.00237111	0.00237111	TRUE
KRT26	10.7647	38.3014	-1.83109	-1.83509	-4.053	5.05654e-05	0.00239443	0.00239443	TRUE
FSTL3	12.259	40.9652	-1.74055	-1.74455	-4.04778	5.17046e-05	0.00244302	0.00244302	TRUE
FAM83H	263.282	177.976	0.564924	0.560925	4.04538	5.22377e-05	0.00246281	0.00246281	TRUE
SNORD55	70.6091	30.4056	1.21552	1.21152	4.04208	5.29802e-05	0.00249238	0.00249238	TRUE
FRMD8	162.733	97.5547	0.738223	0.734224	4.03969	5.3522e-05	0.00251239	0.00251239	TRUE
KRT32	12.7411	41.7106	-1.71092	-1.71492	-4.03574	5.44301e-05	0.00254948	0.00254948	TRUE
MIB2	158.384	94.3056	0.748014	0.744015	4.03164	5.53888e-05	0.00258877	0.00258877	TRUE
BOP1	166.72	100.824	0.725596	0.721597	4.02737	5.64038e-05	0.00263051	0.00263051	TRUE
BICDL2	234.504	155.043	0.596945	0.592946	4.01346	5.98355e-05	0.00278454	0.00278184	TRUE
UGT1A7	34.4886	8.84479	1.96322	1.95922	4.01318	5.99063e-05	0.00278184	0.00278184	TRUE
DSG1-AS1	0	15.1093	-5.02892	-5.03292	-4.01134	6.03749e-05	0.00279759	0.00279759	TRUE
CKAP4	249.683	167.47	0.576195	0.572196	4.01081	6.05099e-05	0.00279784	0.00279784	TRUE
DSG4	3.39307	22.8683	-2.75269	-2.75669	-4.01011	6.06894e-05	0.00280014	0.00280014	TRUE
COTL1	128.959	72.2062	0.836717	0.832719	4.00947	6.0856e-05	0.00280184	0.00280184	TRUE
IRX1	30.1964	69.5432	-1.20353	-1.20753	-4.00656	6.16082e-05	0.00283044	0.0028262	TRUE
CADM3	5.01848	26.5285	-2.40222	-2.40622	-4.00608	6.17334e-05	0.00283017	0.0028262	TRUE
ITGA5	41.548	86.1786	-1.05255	-1.05655	-4.00592	6.17777e-05	0.0028262	0.0028262	TRUE
PTPN6	174.173	106.963	0.703415	0.699416	4.00525	6.19517e-05	0.00282817	0.00282817	TRUE
GRN	725.234	579.045	0.324772	0.320773	4.00359	6.23892e-05	0.00284213	0.00284213	TRUE
CD52	101.951	52.4815	0.957999	0.954	3.99921	6.35533e-05	0.00288906	0.00288906	TRUE
CAPG	486.031	368.495	0.399404	0.395405	3.98768	6.67215e-05	0.00302672	0.00302672	TRUE
RPL32	115.298	183.357	-0.669292	-0.673291	-3.97947	6.90698e-05	0.00312668	0.00312548	TRUE
SLC15A1	89.0016	149.831	-0.751432	-0.755431	-3.97906	6.91881e-05	0.00312548	0.00312548	TRUE
CIDEA	48.7976	95.9282	-0.975143	-0.979142	-3.9697	7.1963e-05	0.00324404	0.00324404	TRUE
PLIN1	12.9762	41.4887	-1.67684	-1.68084	-3.96837	7.23646e-05	0.00325535	0.00325535	TRUE
SPRR2F	92.9668	46.3948	1.00275	0.998754	3.96719	7.2725e-05	0.00326476	0.00326476	TRUE
HSPB6	19.5752	52.5127	-1.42364	-1.42764	-3.96213	7.42844e-05	0.00332785	0.00332785	TRUE
ALDH1L1	3.00071	21.5653	-2.84534	-2.84934	-3.96097	7.46463e-05	0.00333714	0.00333714	TRUE
SGCA	8.30646	32.8497	-1.98358	-1.98757	-3.95936	7.51522e-05	0.00335281	0.00335281	TRUE
RNASE1	147.701	223.062	-0.594763	-0.598762	-3.95419	7.67948e-05	0.00341903	0.00341903	TRUE
PKMYT1	47.5571	16.4949	1.52764	1.52365	3.95223	7.74274e-05	0.0034401	0.0034401	TRUE
VSIG8	39.4546	82.4467	-1.06327	-1.06727	-3.95061	7.79539e-05	0.00345638	0.00345638	TRUE
CNN3	112.243	178.689	-0.670825	-0.674823	-3.93638	8.27208e-05	0.00366022	0.00366022	TRUE
LMNA	701.062	559.79	0.324657	0.320659	3.93493	8.32196e-05	0.00367477	0.00367477	TRUE
FKBP5	68.4815	122.126	-0.834579	-0.838578	-3.93069	8.47011e-05	0.00373255	0.00373255	TRUE
TMEM63C	2.54305	20.1815	-2.9884	-2.9924	-3.92562	8.65056e-05	0.00380431	0.00380431	TRUE
FCHSD1	104.457	55.1148	0.922393	0.918394	3.9211	8.81458e-05	0.00386856	0.00386856	TRUE
LTBP4	165.316	243.647	-0.559568	-0.563567	-3.91354	9.09526e-05	0.00398365	0.00398365	TRUE
RPL23A	343.571	452.432	-0.397092	-0.401091	-3.90421	9.45333e-05	0.0041321	0.0041321	TRUE
CSTA	151.744	226.838	-0.580025	-0.584024	-3.89932	9.64642e-05	0.00420798	0.00420798	TRUE
CYTB	170.598	249.613	-0.549093	-0.553092	-3.89461	9.83585e-05	0.00428196	0.00428196	TRUE
ID4	61.2495	111.862	-0.868952	-0.872951	-3.89283	9.90819e-05	0.00430478	0.00430391	TRUE
PTPRC	117.112	64.7467	0.855004	0.851005	3.89239	9.92612e-05	0.00430391	0.00430391	TRUE
SNORA31	98.3447	51.0992	0.944547	0.940548	3.88149	0.000103818	0.00449247	0.00449247	TRUE
IFITM2	243.645	336.056	-0.463922	-0.467921	-3.88006	0.000104431	0.00450997	0.00450997	TRUE
PTRF	283.551	382.257	-0.430937	-0.434936	-3.86862	0.000109455	0.00471749	0.00471749	TRUE
LTF	106.483	57.226	0.895881	0.891882	3.86237	0.000112293	0.00483017	0.00483017	TRUE
RNU4-2	53.7403	101.214	-0.913335	-0.917334	-3.86136	0.000112759	0.00484058	0.00484058	TRUE
TPBG	118.282	66.0412	0.840791	0.836792	3.85595	0.000115281	0.00493902	0.00493263	TRUE
CDC37	380.772	280.9	0.438874	0.434875	3.85524	0.000115617	0.00494359	0.00493263	TRUE
KANK2	40.4501	82.6206	-1.03036	-1.03436	-3.85475	0.000115848	0.00494368	0.00493263	TRUE
COX6A1	782.081	939.445	-0.264491	-0.26849	-3.85441	0.000116007	0.0049407	0.00493263	TRUE
DSTN	213.77	300.23	-0.490007	-0.494006	-3.85433	0.000116046	0.00493263	0.00493263	TRUE
FAM83G	315.298	225.195	0.485536	0.481538	3.85318	0.000116592	0.00494609	0.00494609	TRUE
RGPD6	14.1544	0	4.82318	4.81918	3.85256	0.000116888	0.00494893	0.00494893	TRUE
ARHGEF4	161.875	99.5422	0.701499	0.697501	3.85194	0.000117184	0.00495177	0.00495177	TRUE
HIST1H2BN	413.134	309.11	0.418488	0.414489	3.84109	0.00012249	0.00516588	0.00516588	TRUE
FOPNL	12.4067	39.2799	-1.66267	-1.66667	-3.83815	0.000123964	0.00521786	0.00521786	TRUE
DNM1	37.4515	78.0237	-1.05889	-1.06289	-3.83031	0.000127982	0.00537647	0.00537647	TRUE
DERL3	56.2126	22.6537	1.31115	1.30715	3.82724	0.000129587	0.00543334	0.00543334	TRUE
GNA12	10.8588	36.4234	-1.746	-1.75	-3.8251	0.000130717	0.0054701	0.0054701	TRUE
ALDH3B2	420.079	315.702	0.412095	0.408096	3.81774	0.000134681	0.00562509	0.00562452	TRUE
CDR1	0	13.7909	-6.74312	-6.74712	-3.81729	0.000134928	0.00562452	0.00562452	TRUE
CYP2S1	59.508	24.8712	1.25861	1.25461	3.81413	0.000136665	0.00568594	0.00568594	TRUE
DGAT2L6	24.0069	57.8896	-1.26985	-1.27385	-3.81217	0.00013775	0.00572005	0.00571947	TRUE
AZIN1	62.2389	111.962	-0.847121	-0.85112	-3.81157	0.00013809	0.00572317	0.00571947	TRUE
ND5	171.264	248.548	-0.537306	-0.541305	-3.81125	0.000138265	0.00571947	0.00571947	TRUE
GPX3	254.433	346.822	-0.446912	-0.450911	-3.80966	0.000139156	0.00574531	0.00574531	TRUE
SLC29A1	88.9171	146.736	-0.722691	-0.72669	-3.80685	0.00014075	0.00580001	0.00580001	TRUE
PNRC1	373.737	483.715	-0.372133	-0.376132	-3.80219	0.000143422	0.0058989	0.0058989	TRUE
WNK2	19.3572	50.4912	-1.38316	-1.38716	-3.80152	0.000143809	0.00590354	0.00590354	TRUE
DEFB4B	115.202	64.4696	0.837474	0.833476	3.79251	0.000149134	0.00611055	0.00611055	TRUE
FBXO46	108.002	59.1231	0.869268	0.865269	3.7912	0.000149919	0.00613106	0.00613106	TRUE
AKR1B10	115.881	65.058	0.832848	0.828849	3.78559	0.000153343	0.00625924	0.00625924	TRUE
AQP9	6.32403	27.5195	-2.12154	-2.12554	-3.78392	0.000154379	0.00628964	0.00628964	TRUE
TACC3	79.6906	38.7786	1.03915	1.03515	3.78291	0.000155006	0.00630329	0.00630329	TRUE
LOR	498.767	623.653	-0.322378	-0.326377	-3.77889	0.00015753	0.00639389	0.00639389	TRUE
CRISPLD2	43.4302	85.7719	-0.981806	-0.985805	-3.77485	0.000160106	0.00648626	0.00648626	TRUE
LIMS2	22.5156	55.1447	-1.2923	-1.2963	-3.77155	0.000162235	0.0065602	0.0065602	TRUE
CCDC88B	46.6847	17.0642	1.45197	1.44798	3.77045	0.000162951	0.00657683	0.00657683	TRUE
LAPTM4A	246.124	336.053	-0.449304	-0.453303	-3.76837	0.000164316	0.00661953	0.00661953	TRUE
CMTM6	108.707	171.07	-0.654146	-0.658145	-3.76721	0.000165083	0.00663805	0.00663805	TRUE
FKBP8	279.718	197.061	0.505335	0.501336	3.76549	0.00016622	0.00667137	0.00667137	TRUE
TNFRSF1A	267.366	186.778	0.517494	0.513495	3.76274	0.000168064	0.00673286	0.00673286	TRUE
CTGF	37.77	77.5954	-1.03873	-1.04273	-3.76045	0.000169609	0.00678216	0.00678216	TRUE
LUZP6	15.0271	42.9893	-1.51641	-1.52041	-3.75696	0.00017199	0.00686467	0.00686467	TRUE
ZASP	17.33	1.85947	3.22031	3.21631	3.75593	0.000172699	0.00688022	0.00688022	TRUE
MLXIPL	3.01043	20.1191	-2.74052	-2.74452	-3.75265	0.000174973	0.00695801	0.00695801	TRUE
ATP2A3	93.7926	151.965	-0.696194	-0.700193	-3.75002	0.000176824	0.00701866	0.00701866	TRUE
MGP	61.3197	109.692	-0.839034	-0.843033	-3.74211	0.000182478	0.00722983	0.00722983	TRUE
SEPT1	79.1739	38.7941	1.02919	1.02519	3.74079	0.000183445	0.00725481	0.00725481	TRUE
HIST1H2BD	388.446	498.415	-0.359633	-0.363632	-3.73938	0.000184472	0.00728207	0.00727564	TRUE
DDT	205.794	136.403	0.593332	0.589333	3.73915	0.000184646	0.00727564	0.00727564	TRUE
ATOH8	1.90292	17.2548	-3.18071	-3.18471	-3.73649	0.000186605	0.00733947	0.00733947	TRUE
PUM2	72.812	124.643	-0.775557	-0.779556	-3.72947	0.000191885	0.00753339	0.00753339	TRUE
LCN6	1.28135	15.5185	-3.59825	-3.60225	-3.72833	0.00019275	0.00755361	0.00755361	TRUE
TCN1	103.816	56.7731	0.870743	0.866744	3.72237	0.000197359	0.00772026	0.00772026	TRUE
TFCP2L1	59.3869	106.812	-0.846863	-0.850862	-3.72191	0.000197725	0.00772057	0.00772057	TRUE
ISG15	72.7343	34.5069	1.07575	1.07175	3.71816	0.000200682	0.0078219	0.0078219	TRUE
ND3	70.7973	121.777	-0.782472	-0.786471	-3.71457	0.000203546	0.00791924	0.00791924	TRUE
LMNB2	133.655	79.4516	0.750366	0.746367	3.71371	0.000204244	0.00793208	0.00792608	TRUE
IGFBP3	115.565	65.6538	0.815755	0.811756	3.71345	0.000204456	0.00792608	0.00792608	TRUE
NOL7	115.181	65.4651	0.815103	0.811104	3.70471	0.000211637	0.00818974	0.00818974	TRUE
RGS14	71.3919	33.728	1.08181	1.07782	3.70063	0.000215063	0.00830745	0.00830745	TRUE
PRSS22	95.1054	50.6252	0.909671	0.905672	3.69777	0.000217502	0.00838664	0.00838664	TRUE
HLA-A	758.159	619.611	0.291136	0.287137	3.68571	0.000228067	0.00877834	0.00877834	TRUE
PACSIN3	115.439	65.8987	0.80881	0.804811	3.6841	0.000229511	0.00881822	0.00881822	TRUE
CIDEC	2.44618	18.2841	-2.90199	-2.90599	-3.68338	0.00023016	0.00882742	0.00882742	TRUE
MX1	74.6213	36.1312	1.04634	1.04234	3.68145	0.00023191	0.00887877	0.00887877	TRUE
ZFAND5	28.4932	63.1348	-1.14782	-1.15182	-3.67668	0.000236291	0.0090305	0.0090305	TRUE
CD7	30.5646	8.28739	1.88287	1.87887	3.67384	0.000238929	0.00911517	0.00911517	TRUE
FXYD1	20.7628	51.3245	-1.30565	-1.30965	-3.66754	0.000244899	0.00932646	0.00932646	TRUE
SCNN1B	52.9175	97.3305	-0.879147	-0.883145	-3.66708	0.000245331	0.00932648	0.00932648	TRUE
WFS1	48.6128	91.472	-0.911995	-0.915993	-3.6663	0.00024609	0.00933886	0.00933886	TRUE
ANXA9	70.1034	33.1741	1.07943	1.07543	3.66047	0.000251751	0.00953694	0.00953694	TRUE
IRX6	22.4684	53.8753	-1.26173	-1.26572	-3.6593	0.000252903	0.00956381	0.00956269	TRUE
SYNM	47.9163	90.411	-0.915983	-0.919982	-3.65831	0.000253882	0.00958405	0.00956269	TRUE
IL37	9.47076	32.4818	-1.77808	-1.78208	-3.65803	0.000254163	0.00957789	0.00956269	TRUE
SVIP	52.3276	96.4053	-0.881541	-0.88554	-3.65799	0.000254202	0.00956269	0.00956269	TRUE
TIMP4	8.25881	30.2342	-1.87218	-1.87618	-3.65546	0.000256724	0.00964077	0.00962084	TRUE
GGT5	57.2676	103.007	-0.84695	-0.850949	-3.65531	0.000256868	0.00962941	0.00962084	TRUE
ENTPD2	24.4565	56.8595	-1.21718	-1.22118	-3.6551	0.000257085	0.00962084	0.00962084	TRUE
SNORA23	184.838	261.208	-0.498942	-0.502941	-3.65444	0.000257743	0.00962881	0.00962881	TRUE
LGALS9B	26.0662	6.04722	2.10784	2.10384	3.65371	0.000258478	0.00963959	0.00963959	TRUE
RHOD	240.474	166.451	0.530778	0.526779	3.65235	0.000259855	0.00967421	0.00967421	TRUE
MBD3	146.39	90.208	0.698491	0.694493	3.64916	0.000263099	0.00977813	0.00977813	TRUE
ARHGAP4	87.1847	45.3896	0.941715	0.937716	3.6454	0.000266979	0.00990529	0.00990529	TRUE
HIST1H4K	2497.25	2753.43	-0.140889	-0.144888	-3.64131	0.000271251	0.0100465	0.0100343	TRUE
DHCR7	197.655	276.064	-0.482018	-0.486016	-3.64119	0.000271385	0.0100343	0.0100343	TRUE
SNRNP70	438.358	336.19	0.382833	0.378835	3.63872	0.000273998	0.0101136	0.010081	TRUE
LCE1B	80.8304	133.54	-0.724305	-0.728304	-3.63867	0.000274046	0.0100981	0.010081	TRUE
FAM83C	212.926	143.924	0.565051	0.561052	3.63867	0.00027405	0.010081	0.010081	TRUE
IL32	82.7613	42.3167	0.967731	0.963732	3.63383	0.000279243	0.0102546	0.0102512	TRUE
SOX13	17.054	45.1167	-1.40356	-1.40755	-3.63348	0.000279627	0.0102512	0.0102512	TRUE
PRR15L	1.71158	16.0615	-3.23021	-3.23421	-3.62974	0.000283708	0.0103832	0.0103832	TRUE
MZT2A	293.807	211.716	0.47274	0.468741	3.62871	0.000284837	0.0104069	0.0104069	TRUE
WFDC3	3.02367	19.2855	-2.67314	-2.67714	-3.62597	0.000287875	0.0105002	0.0105002	TRUE
PER1	110.026	170.078	-0.628358	-0.632357	-3.62526	0.000288673	0.0105115	0.0105115	TRUE
NIPAL2	34.9627	71.8999	-1.04017	-1.04417	-3.62391	0.000290185	0.0105488	0.0105488	TRUE
CNN1	43.8639	84.3569	-0.94347	-0.947469	-3.62198	0.000292355	0.0106098	0.0106098	TRUE
LSP1	131.104	78.651	0.737171	0.733172	3.62134	0.000293084	0.0106184	0.0106184	TRUE
MDFI	69.6771	33.2102	1.06906	1.06506	3.62064	0.000293875	0.0106292	0.0106292	TRUE
CDC42EP1	173.831	112.46	0.628281	0.624283	3.61829	0.000296552	0.0107081	0.0107081	TRUE
PLAC8	37.0039	12.1469	1.60708	1.60308	3.61785	0.000297064	0.0107087	0.0107087	TRUE
ATP5I	531.132	418.627	0.343404	0.339405	3.61319	0.000302453	0.0108848	0.0108806	TRUE
RPL13A	766.508	629.737	0.283553	0.279554	3.61284	0.00030286	0.0108813	0.0108806	TRUE
HRNR	73.4346	35.8976	1.03257	1.02857	3.61243	0.000303346	0.0108806	0.0108806	TRUE
TMEM123	206.27	285.488	-0.468896	-0.472895	-3.61106	0.00030495	0.0109201	0.0109201	TRUE
NME1-NME2	4.65968	22.7818	-2.28958	-2.29358	-3.60838	0.000308115	0.0110151	0.0110151	TRUE
PPP6R1	172.281	111.386	0.629195	0.625196	3.60682	0.000309968	0.011063	0.011063	TRUE
ATAD3A	100.339	55.4433	0.855796	0.851797	3.60573	0.000311277	0.0110914	0.0110914	TRUE
TRAF3IP3	44.8907	16.9736	1.40313	1.39913	3.60293	0.000314647	0.011193	0.0111869	TRUE
DDX6	34.5161	71.0052	-1.04065	-1.04465	-3.60265	0.000314992	0.0111869	0.0111869	TRUE
SIKE1	21.2173	51.3483	-1.27508	-1.27908	-3.60179	0.000316035	0.0112055	0.0112055	TRUE
CD9	392.21	498.239	-0.345212	-0.349211	-3.59944	0.000318898	0.0112885	0.0112885	TRUE
LMF2	190.803	126.541	0.592485	0.588486	3.59571	0.000323506	0.0114328	0.0114328	TRUE
SORBS1	24.7735	56.6432	-1.19311	-1.19711	-3.59116	0.000329206	0.0116153	0.0116153	TRUE
KLF9	35.3639	72.0387	-1.02649	-1.03049	-3.58837	0.000332746	0.011721	0.0117127	TRUE
LRRC26	5.7978	24.9685	-2.10653	-2.11053	-3.58814	0.000333052	0.0117127	0.0117127	TRUE
ETFB	260.74	184.634	0.497944	0.493945	3.58647	0.000335186	0.0117686	0.0117686	TRUE
FBXW5	379.908	286.595	0.406637	0.402638	3.58538	0.000336587	0.0117986	0.0117986	TRUE
SCARNA2	1979.99	1756.38	0.17289	0.168891	3.57807	0.000346135	0.0121136	0.0121136	TRUE
C19orf48	122.875	72.8691	0.753818	0.749819	3.57512	0.00035007	0.0122315	0.0122315	TRUE
SELL	45.7571	17.6907	1.37101	1.36701	3.57387	0.000351741	0.01227	0.01227	TRUE
MYBBP1A	195.618	130.91	0.579463	0.575464	3.56828	0.000359329	0.0125145	0.0125145	TRUE
GDPD3	150.202	94.3276	0.671154	0.667155	3.56773	0.000360083	0.0125206	0.0125206	TRUE
LAMC3	9.61678	31.9626	-1.73276	-1.73676	-3.56429	0.000364848	0.0126659	0.0126659	TRUE
OBP2B	2.76072	18.2287	-2.7231	-2.72709	-3.56006	0.00037077	0.0128508	0.0128508	TRUE
LTB4R	241.254	168.808	0.515169	0.51117	3.55949	0.000371576	0.0128581	0.0128581	TRUE
GNA15	148.558	93.1629	0.673202	0.669203	3.55778	0.000373996	0.0129211	0.0129207	TRUE
H3F3B	225.275	306.396	-0.443714	-0.447713	-3.55728	0.000374719	0.0129254	0.0129207	TRUE
SLC9A3R1	197.465	132.607	0.57444	0.570441	3.5569	0.000375263	0.0129235	0.0129207	TRUE
ELOVL4	112.295	171.608	-0.611832	-0.615831	-3.55654	0.000375778	0.0129207	0.0129207	TRUE
ABCA7	65.8941	31.1393	1.08141	1.07741	3.5542	0.000379131	0.0130152	0.0130152	TRUE
GPT	22.5679	52.8832	-1.22854	-1.23254	-3.55075	0.000384137	0.0131661	0.0131661	TRUE
RPLP2	388.968	493.045	-0.342069	-0.346068	-3.55033	0.000384751	0.0131663	0.0131663	TRUE
ARHGDIA	513.972	405.249	0.342881	0.338882	3.54916	0.000386467	0.0132041	0.0132041	TRUE
TPM1	151.737	219.275	-0.531166	-0.535165	-3.5429	0.000395754	0.0135	0.0135	TRUE
RPL11	332.897	429.465	-0.367463	-0.371462	-3.54093	0.000398717	0.0135796	0.0135796	TRUE
KRTAP4-1	118.216	178.54	-0.594828	-0.598827	-3.53791	0.000403309	0.0137144	0.0137144	TRUE
LIPK	30.046	63.8036	-1.08646	-1.09046	-3.53663	0.000405271	0.0137595	0.0137595	TRUE
PHLDB1	76.6433	126.481	-0.722693	-0.726691	-3.53433	0.000408804	0.0138576	0.0138576	TRUE
SLC6A9	172.774	112.886	0.614025	0.610026	3.53362	0.000409914	0.0138735	0.0138735	TRUE
KRTAP24-1	11.5871	35.139	-1.60056	-1.60455	-3.53273	0.00041129	0.0138982	0.0138982	TRUE
KRTAP5-7	27.8887	60.5727	-1.11899	-1.12299	-3.52875	0.000417532	0.0140871	0.0140871	TRUE
KRTAP4-2	140.056	204.914	-0.549016	-0.553015	-3.5282	0.000418398	0.0140943	0.0140943	TRUE
SLC38A5	163.124	105.269	0.631896	0.627897	3.52316	0.000426429	0.0143425	0.0143425	TRUE
PCDH1	130.388	193.093	-0.566488	-0.570487	-3.52243	0.000427608	0.0143598	0.0143598	TRUE
CTSD	1998.89	1777.59	0.169283	0.165284	3.52058	0.000430609	0.0144381	0.014438	TRUE
SDC1	743.402	612.074	0.280436	0.276437	3.52017	0.000431275	0.014438	0.014438	TRUE
YBX1	176.826	248.599	-0.491495	-0.495494	-3.51688	0.000436659	0.0145956	0.0145956	TRUE
UBD	47.5714	19.2368	1.30623	1.30223	3.51055	0.000447188	0.0149245	0.0149245	TRUE
CARD10	75.4376	38.2476	0.979913	0.975914	3.50576	0.000455303	0.0151718	0.0151718	TRUE
MELTF	26.5598	58.333	-1.13507	-1.13906	-3.5027	0.000460572	0.0153238	0.0153238	TRUE
UPP1	47.1454	19.0527	1.30712	1.30312	3.49664	0.000471161	0.015652	0.015638	TRUE
TOB1	170.306	240.423	-0.497445	-0.501444	-3.49647	0.000471465	0.015638	0.015638	TRUE
CCL27	24.6826	55.4663	-1.16811	-1.17211	-3.49457	0.000474825	0.0157253	0.0157253	TRUE
RMRP	957.763	1113.67	-0.217584	-0.221583	-3.49204	0.000479353	0.015851	0.015851	TRUE
DGAT2	147.277	212.852	-0.531322	-0.53532	-3.49154	0.00048025	0.0158563	0.0158563	TRUE
DHCR24	437.08	544.924	-0.318157	-0.322156	-3.48906	0.000484716	0.0159794	0.0159794	TRUE
ARPC5L	77.988	40.2335	0.954857	0.950858	3.48813	0.000486411	0.0160108	0.0159942	TRUE
FYB	55.6224	24.6629	1.17332	1.16932	3.488	0.000486647	0.0159942	0.0159942	TRUE
RPL8	1895.34	2109.95	-0.154749	-0.158748	-3.48298	0.000495872	0.0162726	0.0162726	TRUE
VASN	106.279	162.823	-0.615447	-0.619446	-3.48245	0.000496851	0.01628	0.01628	TRUE
MSMB	2.2514	16.4729	-2.8712	-2.8752	-3.47765	0.000505826	0.0165489	0.0165489	TRUE
RNF223	22.1785	4.78129	2.21369	2.20969	3.47547	0.000509967	0.0166592	0.0166592	TRUE
FOXC1	44.5259	83.3281	-0.90416	-0.908159	-3.47406	0.000512655	0.0167217	0.0167217	TRUE
PLAC9	27.2077	58.9545	-1.11559	-1.11959	-3.4728	0.000515067	0.016775	0.0167615	TRUE
FAM180B	5.15155	22.8242	-2.14748	-2.15148	-3.47244	0.000515759	0.0167723	0.0167615	TRUE
KLK14	60.3056	27.9461	1.10964	1.10565	3.4722	0.000516204	0.0167615	0.0167615	TRUE
ISOC2	170.619	112.091	0.606112	0.602113	3.47071	0.00051908	0.0168296	0.0168296	TRUE
UHRF1	50.0957	21.135	1.24505	1.24105	3.46983	0.000520779	0.0168594	0.0168594	TRUE
ADGRD1	3.72136	19.7949	-2.41122	-2.41522	-3.46803	0.000524283	0.0169474	0.0169474	TRUE
GEM	33.1624	10.679	1.63478	1.63078	3.4674	0.000525518	0.0169619	0.0169619	TRUE
LCE1D	100.768	155.674	-0.627483	-0.631482	-3.46405	0.000532104	0.0171488	0.0171488	TRUE
CDCP1	100.494	57.1588	0.81406	0.810061	3.45661	0.000547007	0.0176029	0.0176029	TRUE
SNORA52	192.808	266.017	-0.464359	-0.468358	-3.45499	0.000550309	0.0176828	0.0176828	TRUE
TNFRSF21	81.0141	42.746	0.922384	0.918385	3.45313	0.000554129	0.0177791	0.0177791	TRUE
HLA-C	504.86	399.955	0.336045	0.332046	3.45067	0.000559195	0.017915	0.017915	TRUE
ADAM8	47.5808	19.6397	1.2766	1.27261	3.44868	0.000563332	0.0180208	0.0180013	TRUE
IL4R	134.007	83.1325	0.688826	0.684827	3.44857	0.000563557	0.0180013	0.0180013	TRUE
MIR3661	3.63954	19.4233	-2.41596	-2.41996	-3.43924	0.000583343	0.0186058	0.0186058	TRUE
LMTK3	35.9041	12.4341	1.52984	1.52585	3.43768	0.000586713	0.0186857	0.0186857	TRUE
NCL	382.938	292.818	0.387107	0.383108	3.43667	0.000588922	0.0187284	0.0187284	TRUE
LPAR1	21.4542	49.9964	-1.22056	-1.22456	-3.43488	0.000592814	0.0188245	0.0188245	TRUE
MIR421	160.687	104.675	0.618338	0.614339	3.42928	0.000605177	0.0191888	0.0191888	TRUE
FGFBP1	204.587	140.637	0.540736	0.536738	3.42653	0.000611353	0.0193562	0.0193562	TRUE
DNER	13.7997	37.8852	-1.457	-1.461	-3.42413	0.000616771	0.0194992	0.0194992	TRUE
HMHA1	75.9462	39.4015	0.946726	0.942727	3.41754	0.000631899	0.0199482	0.0199482	TRUE
RPL24	212.391	287.975	-0.43922	-0.443219	-3.4167	0.000633859	0.0199809	0.0199809	TRUE
ACTN1	328.811	421.121	-0.356975	-0.360974	-3.41356	0.000641201	0.0201829	0.0201829	TRUE
RND3	85.3131	135.406	-0.666451	-0.67045	-3.40694	0.000656965	0.020649	0.020649	TRUE
ADRA2C	7.06274	26.0007	-1.88025	-1.88425	-3.39971	0.000674565	0.0211713	0.0211713	TRUE
PYGB	141.394	203.907	-0.528188	-0.532187	-3.39921	0.000675804	0.0211794	0.0211794	TRUE
CD3D	63.1417	30.488	1.05035	1.04635	3.39712	0.000681001	0.0213114	0.0213103	TRUE
PIK3R2	119.636	72.5307	0.721983	0.717984	3.39658	0.000682343	0.0213225	0.0213103	TRUE
TPX2	52.4186	23.1707	1.17778	1.17378	3.39634	0.000682942	0.0213103	0.0213103	TRUE
COBL	30.0804	62.1977	-1.04803	-1.05203	-3.39129	0.000695656	0.0216758	0.0216656	TRUE
SPOCK1	10.754	32.5066	-1.59586	-1.59986	-3.39064	0.000697293	0.0216955	0.0216656	TRUE
CTSV	44.3795	82.0453	-0.886527	-0.890526	-3.39062	0.000697337	0.0216656	0.0216656	TRUE
RPL18A	428.982	532.637	-0.312237	-0.316236	-3.38958	0.00070001	0.0217174	0.0217174	TRUE
EHBP1L1	123.003	75.3	0.707972	0.703973	3.38506	0.000711639	0.0220465	0.0220423	TRUE
COL7A1	214.334	149.455	0.520143	0.516144	3.38471	0.000712525	0.0220423	0.0220423	TRUE
AURKB	53.6427	24.0791	1.1556	1.1516	3.38382	0.000714844	0.0220824	0.0220824	TRUE
GNG12	149.853	213.693	-0.511988	-0.515987	-3.3834	0.000715952	0.0220851	0.0220851	TRUE
HSD11B1	3.41148	18.5292	-2.44133	-2.44533	-3.37948	0.00072623	0.0223701	0.0223701	TRUE
SH3BGRL2	21.5472	49.5674	-1.20189	-1.20589	-3.37888	0.000727818	0.0223871	0.0223871	TRUE
ACP7	123.463	75.7976	0.703855	0.699856	3.37395	0.000740971	0.0227593	0.0227593	TRUE
ENO1	558.591	675.128	-0.273367	-0.277365	-3.36991	0.000751917	0.0230627	0.0230627	TRUE
AATF	106.919	63.0255	0.762516	0.758517	3.36851	0.000755762	0.0231477	0.0231477	TRUE
TGOLN2	54.5776	95.3273	-0.804581	-0.80858	-3.36595	0.000762813	0.0233306	0.0233306	TRUE
CCR4	44.1724	17.9865	1.29623	1.29223	3.36265	0.000771987	0.0235778	0.0235778	TRUE
NRARP	110.94	66.2067	0.744726	0.740727	3.36113	0.000776244	0.0236743	0.0236743	TRUE
COX7A1	13.1636	36.2455	-1.46124	-1.46524	-3.35647	0.000789448	0.0240431	0.0240246	TRUE
SORBS3	102.23	155.57	-0.605742	-0.609741	-3.35629	0.000789952	0.0240246	0.0240246	TRUE
SPARC	304.709	392.159	-0.364006	-0.368005	-3.35411	0.000796195	0.0241804	0.0241591	TRUE
SPTSSB	58.6913	100.551	-0.776713	-0.780712	-3.35397	0.000796613	0.0241591	0.0241591	TRUE
RPN1	320.85	240.759	0.414314	0.410315	3.35321	0.0007988	0.0241914	0.0241914	TRUE
GRK6	88.3701	49.1442	0.846537	0.842538	3.35243	0.000801069	0.0242262	0.0242262	TRUE
EZR	392.629	303.387	0.372005	0.368006	3.35148	0.000803796	0.0242746	0.0242746	TRUE
DBN1	43.1032	79.7805	-0.88824	-0.892239	-3.34893	0.000811237	0.0244651	0.0244651	TRUE
MTCH1	119.686	176.747	-0.562435	-0.566434	-3.34843	0.000812702	0.0244752	0.0244752	TRUE
KRTAP16-1	95.4335	146.887	-0.622137	-0.626136	-3.33946	0.000839404	0.0252441	0.0252441	TRUE
HSPB2	15.8412	40.3858	-1.35017	-1.35417	-3.33805	0.00084368	0.0253374	0.0253374	TRUE
PRDX4	138.056	87.8226	0.652588	0.648589	3.33595	0.00085008	0.0254941	0.0254941	TRUE
ITGAL	52.5629	23.7003	1.14914	1.14514	3.33454	0.00085442	0.0255887	0.0255887	TRUE
HIST1H2BE	259.061	339.611	-0.39059	-0.394589	-3.33133	0.000864324	0.0258495	0.025788	TRUE
ND1	188.37	257.985	-0.453723	-0.457722	-3.33129	0.000864447	0.0258174	0.025788	TRUE
ND2	130.749	189.772	-0.537466	-0.541465	-3.33107	0.00086513	0.0258021	0.025788	TRUE
KRTAP9-8	36.6788	70.7646	-0.948082	-0.952081	-3.33084	0.00086585	0.025788	0.025788	TRUE
AWAT2	24.6226	53.6318	-1.12311	-1.1271	-3.33021	0.000867795	0.0258103	0.0258103	TRUE
SAT1	332.872	251.727	0.403105	0.399106	3.32862	0.000872765	0.0259224	0.0259224	TRUE
FLNC	19.8157	46.4216	-1.22815	-1.23215	-3.32594	0.000881209	0.0261373	0.0261373	TRUE
ACSL1	134.668	194.19	-0.528062	-0.53206	-3.31651	0.000911508	0.0269989	0.0269989	TRUE
SPRR2G	245.938	177.324	0.47191	0.467911	3.3145	0.000918068	0.0271559	0.0271559	TRUE
PSMB10	87.6963	49.0259	0.838972	0.834973	3.31398	0.000919789	0.0271696	0.0271696	TRUE
RPL36	278.045	204.771	0.441308	0.437309	3.31129	0.00092866	0.0273942	0.0273942	TRUE
SCARNA6	143.572	204.694	-0.511699	-0.515697	-3.30969	0.000933994	0.0275139	0.0275139	TRUE
CSRP1	121.687	178.418	-0.552087	-0.556086	-3.30869	0.000937338	0.0275748	0.0275748	TRUE
ZDHHC12	146.47	94.9381	0.625543	0.621544	3.30831	0.000938622	0.0275751	0.0275751	TRUE
HIST2H2AC	539.544	435.178	0.310134	0.306135	3.30372	0.000954098	0.0279916	0.0279905	TRUE
ATP8	136.872	196.568	-0.522201	-0.5262	-3.30335	0.000955355	0.0279905	0.0279905	TRUE
CRIP2	281.764	364.697	-0.37221	-0.376208	-3.3019	0.00096031	0.0280975	0.0280975	TRUE
RASD1	64.3279	107.051	-0.734788	-0.738787	-3.29873	0.000971242	0.0283789	0.0283711	TRUE
C10orf10	38.7085	73.1629	-0.918462	-0.922461	-3.29834	0.000972599	0.0283802	0.0283711	TRUE
KRT28	11.7681	33.4414	-1.50676	-1.51076	-3.29805	0.000973603	0.0283711	0.0283711	TRUE
TMEM189	75.8959	121.753	-0.681859	-0.685858	-3.29602	0.000980642	0.0285377	0.0285377	TRUE
ELOVL5	80.2549	127.207	-0.664512	-0.668511	-3.29372	0.000988712	0.0287339	0.0287339	TRUE
