# Supplementary material for: Microenvironmental network of clonal CXCL13+CD4+ T cells and Tregs in pemphigus chronic blisters
Source: J Clin Invest. 2023 Dec 1;133(23):e166357. doi: 10.1172/JCI166357 (PMC10688981; doi:10.1172/JCI166357)
Supplement: Supplemental table 2 [file jci-133-166357-s110.xlsx]

## Sheet: Sheet1
Supplemental Table 2. A list of GO categories in Figure 2B
Term	Overlap	P-value	Adjusted P-value	Old P-value	Old Adjusted P-value	Odds Ratio	Combined Score	Genes
CXCR chemokine receptor binding (GO:0045236)	9/17	1.94841e-07	0.000224262	0	0	8.58042	132.577	CXCL6;CXCL10;CXCL9;CXCL8;CXCL12;CXCL1;PPBP;CXCL13;PF4
serine-type peptidase activity (GO:0008236)	35/220	2.3043e-07	0.000132612	0	0	2.57846	39.4074	CFD;C1QB;FCN1;C1QA;TPSB2;KLK1;C1S;C1R;HTRA3;PLAT;KLK9;PRSS22;CTSS;KLK6;C4B;C4A;CTSL;PRSS3;TPSAB1;CTSD;CTSB;RHBDF1;MMP7;MMP1;MMP2;GZMA;KLK13;PRSS12;MMP9;KLK12;GZMH;MMP12;GZMK;MASP1;C1QC
chemokine activity (GO:0008009)	14/46	3.99662e-07	0.000153337	0	0	4.9327	72.6718	CXCL6;CXCL9;CXCL8;CCL22;CXCL1;PPBP;CXCL13;CXCL10;CXCL12;CCL5;CCL4;CCL2;CCL17;PF4
serine-type endopeptidase activity (GO:0004252)	32/196	4.13958e-07	0.000119116	0	0	2.64612	38.8913	CFD;C1QB;FCN1;C1QA;TPSB2;KLK1;C1S;C1R;PLAT;KLK9;CTSS;KLK6;C4B;C4A;CTSL;PRSS3;TPSAB1;CTSD;CTSB;RHBDF1;MMP7;MMP1;MMP2;GZMA;KLK13;PRSS12;MMP9;KLK12;GZMH;MMP12;MASP1;C1QC
endopeptidase activity (GO:0004175)	47/354	5.83642e-07	0.000134354	0	0	2.15184	30.8874	CFD;C1QB;FCN1;C1QA;ADAMDEC1;TPSB2;KLK1;C1S;C1R;HTRA3;CTSZ;PLAT;KLK9;CTSS;KLK6;C4B;C4A;CASP14;CASP10;CTSL;CASP3;MMP28;CLCA2;CASP1;PRSS3;TPSAB1;CTSD;CLCA4;CTSB;RHBDF1;MMP7;ERAP2;MMP1;MMP2;GZMA;ERAP1;KLK13;PRSS12;MMP9;PSMB9;KLK12;GZMH;MMP12;ADAM15;PIP;MASP1;C1QC
chemokine receptor binding (GO:0042379)	14/49	9.44946e-07	0.000181272	0	0	4.6307	64.2377	CXCL6;CXCL9;CXCL8;CCL22;CXCL1;PPBP;CXCL13;CXCL10;CXCL12;CCL5;CCL4;CCL2;CCL17;PF4
peptidase activity, acting on L-amino acid peptides (GO:0070011)	29/185	3.30505e-06	0.000543444	0	0	2.54063	32.0629	CFD;TPSB2;C1R;HTRA3;CTSZ;PRSS22;CASP14;ADAM28;CTSL;ANPEP;CHMP1A;CASP1;PRSS3;TPSAB1;CTSB;MMP7;ERAP2;MMP1;MMP2;USP9Y;ERAP1;MMP9;PRSS12;PSMB9;KLK12;MMP12;GZMK;ADAM15;BLMH
cytokine activity (GO:0005125)	25/155	9.23913e-06	0.00132928	0	0	2.61411	30.3029	CXCL6;CSF3;IL1RN;CXCL9;CXCL8;CXCL1;CXCL13;IL36A;CCL5;CCL4;CCL2;IL36RN;CCL17;CCL22;IL36G;IL19;NRG1;PPBP;SLURP1;CXCL10;CXCL12;IL1B;SCGB3A1;CRLF1;PF4
interleukin-1 receptor binding (GO:0005149)	7/15	1.38805e-05	0.00177516	0	0	7.56348	84.5977	IL1RN;IL36A;IL1B;ERAP1;TLR9;IL36G;IL36RN
integrin binding (GO:0005178)	18/94	1.51489e-05	0.00174363	0	0	3.10356	34.442	LAMA5;TNXB;ICAM2;LTBP4;ICAM3;NRG1;IGF1;THBS4;WISP2;ICAM1;COL3A1;SFRP2;CXCL12;ADAM15;NOV;IL1B;LCP1;CD177
serine-type endopeptidase inhibitor activity (GO:0004867)	13/56	2.75837e-05	0.00288626	0	0	3.76245	39.4992	SERPINB3;SERPINA12;SERPINA3;SERPINB4;SERPINB1;SERPINA1;SERPINB13;SPINK7;SERPINB9;SERPINA9;WFDC2;SLPI;A2M
CCR chemokine receptor binding (GO:0048020)	10/38	7.42616e-05	0.00712293	0	0	4.26512	40.5524	DEFB103A;CCL22;CCL5;CCL4;CCL2;CXCL13;DEFB4A;CCL17;CCL27;CCR2
endopeptidase inhibitor activity (GO:0004866)	18/111	0.000148114	0.0131138	0	0	2.62824	23.1745	SERPINB3;SERPINA12;SERPINA3;SERPINB4;CSTB;SERPINB1;SERPINA1;SERPINB13;SPINK7;SERPINB9;SERPINA9;CST6;WFDC2;BST2;SLPI;CARD16;PI3;A2M
MHC class II receptor activity (GO:0032395)	5/10	0.000172062	0.0141459	0	0	8.10373	70.2403	HLA-DRA;HLA-DOB;HLA-DQA1;HLA-DQB2;HLA-DQB1
MHC class II protein complex binding (GO:0023026)	6/16	0.000255055	0.0195712	0	0	6.0778	50.2879	CD74;HLA-DMA;HLA-DRA;HLA-DOB;MS4A1;HLA-DRB1
protein homodimerization activity (GO:0042803)	64/664	0.000263929	0.0189864	0	0	1.56216	12.872	TOP2A;TFRC;HSPB6;PLEK;BHLHE41;HSPB1;CD3E;CD3D;GIMAP7;JCHAIN;PYCARD;UPK1A;RPS19;IMPA2;KYNU;CHMP1A;RACK1;CCR2;DGAT2;FCER1G;TPM2;ZBTB38;ADRA2A;THAP4;TLR9;MVD;MASP1;CRYAB;CEBPA;CEBPB;BCL2A1;TYRP1;STK4;CORO1A;CD79B;CD79A;ERBB3;CCL5;HES1;APOE;PDLIM4;MCL1;KLRG1;TFAP2A;NTRK2;JUN;GSTM1;JUP;APOBEC3G;STAT1;CARD8;ZBTB16;GZMA;EPHX2;TREX2;CIDEA;LILRB1;BST2;CLEC2A;GIPC1;TCF4;S100P;CD69;NECTIN4
immunoglobulin binding (GO:0019865)	5/11	0.000299414	0.0202721	0	0	7.36703	59.7737	LGALS3;FCER1G;PIP;FCGR2B;JCHAIN
intermediate filament binding (GO:0019215)	5/11	0.000299414	0.0191459	0	0	7.36703	59.7737	FAM83H;KRT14;PKP1;VIM;NES
metallopeptidase activity (GO:0008237)	16/102	0.000497124	0.0301152	0	0	2.54235	19.3388	ADAMDEC1;MMP7;ERAP2;MMP1;MMP2;ERAP1;MMP9;MMP12;ADAM28;ADAM15;ANPEP;MMP28;CHMP1A;CLCA2;DPEP1;CLCA4
peptidase activator activity involved in apoptotic process (GO:0016505)	6/18	0.000531379	0.0305809	0	0	5.40249	40.7349	PYCARD;CARD8;CASP3;CASP1;RACK1;MAL
chloride transmembrane transporter activity (GO:0015108)	11/56	0.000537724	0.0294724	0	0	3.18361	23.9667	CLCN7;ANO1;CLIC4;CLDN4;CLIC3;TTYH1;CLCA2;SLC1A4;APOL1;SLC26A4;CLCA4
ion gated channel activity (GO:0022839)	7/25	0.000600957	0.031441	0	0	4.53809	33.6589	ANO1;TTYH1;CLCA2;ANO8;ANO9;CLCA4;TRPM4
anion channel activity (GO:0005253)	12/66	0.000638154	0.0319355	0	0	2.94681	21.6795	CLCN7;ANO1;CLIC4;CLDN4;CLIC3;TTYH1;CLCA2;SLC1A4;APOL1;SLC26A4;LRRC8E;CLCA4
MHC protein complex binding (GO:0023023)	6/19	0.000736328	0.0353131	0	0	5.11814	36.9214	CD74;HLA-DMA;HLA-DRA;HLA-DOB;MS4A1;HLA-DRB1
intracellular chloride channel activity (GO:0061778)	6/19	0.000736328	0.0339005	0	0	5.11814	36.9214	ANO1;TTYH1;ANO8;CLCA2;ANO9;CLCA4
intracellular calcium activated chloride channel activity (GO:0005229)	6/19	0.000736328	0.0325967	0	0	5.11814	36.9214	ANO1;TTYH1;ANO8;CLCA2;ANO9;CLCA4
cysteine-type endopeptidase inhibitor activity (GO:0004869)	10/51	0.000966404	0.0411974	0	0	3.17793	22.061	SERPINB3;CSTB;TNFAIP8;SERPINB13;DPEP1;CD27;SERPINB9;CARD16;CST6;BIRC3
collagen binding (GO:0005518)	10/52	0.00113137	0.0465074	0	0	3.11682	21.1455	ITGB1;MMP12;LRRC15;ADGRG1;COL14A1;CTSL;LUM;MMP9;CTSS;CTSB
chloride channel activity (GO:0005254)	11/61	0.0011386	0.0451906	0	0	2.92266	19.8096	CLCN7;ANO1;CLIC4;CLDN4;CLIC3;TTYH1;CLCA2;SLC1A4;APOL1;SLC26A4;CLCA4
RAGE receptor binding (GO:0050786)	4/9	0.00141391	0.0542471	0	0	7.20331	47.2638	S100A12;S100A9;S100A8;S100A7
cysteine-type peptidase activity (GO:0008234)	11/65	0.00194612	0.0722575	0	0	2.7428	17.1203	CASP14;CASP10;CTSL;CASP3;USP9Y;CTSZ;CASP1;BLMH;CTSD;CTSS;CTSB
cysteine-type endopeptidase activity involved in apoptotic process (GO:0097153)	5/16	0.00218377	0.0785476	0	0	5.06483	31.0307	PYCARD;CASP14;CASP10;CASP3;CASP1
cysteine-type endopeptidase activator activity involved in apoptotic process (GO:0008656)	5/16	0.00218377	0.0761674	0	0	5.06483	31.0307	PYCARD;CARD8;CASP3;CASP1;RACK1
fatty acid synthase activity (GO:0004312)	4/10	0.00224182	0.0758921	0	0	6.48298	39.5492	ELOVL1;ELOVL4;FASN;ELOVL3
chemokine binding (GO:0019956)	5/17	0.00293799	0.0966178	0	0	4.7669	27.7912	ITGB1;ZFP36;ITGA4;CXCR4;CCR5
oxidoreductase activity, acting on the CH-CH group of donors, NAD or NADP as acceptor (GO:0016628)	5/17	0.00293799	0.093934	0	0	4.7669	27.7912	BLVRB;DHCR24;DHCR7;LBR;TM7SF2
mRNA 3'-UTR AU-rich region binding (GO:0035925)	4/11	0.00335177	0.104267	0	0	5.89362	33.5834	ZFP36;CPSF1;ZC3H12A;ZFP36L2
oxidoreductase activity, acting on the aldehyde or oxo group of donors, NAD or NADP as acceptor (GO:0016620)	6/25	0.00349621	0.105898	0	0	3.88979	22.0009	ALDH3B2;ALDH3A1;ALDH1L1;AKR1B10;ALDH2;FAR2
protein heterodimerization activity (GO:0046982)	28/265	0.00388092	0.114537	0	0	1.71249	9.50718	TOP2A;ITGB1;CEBPB;BCL2A1;ITGB2;TYRP1;BHLHE41;CD3E;CXCL13;SMC4;HIF1A;CD3D;RXRA;ERBB3;ERBB2;TAS1R3;MCL1;KLRG1;MEF2C;XBP1;JUN;TPM2;CYBB;CYBA;ADRA2A;NR4A1;TCF4;CRLF1
aldehyde dehydrogenase [NAD(P)+] activity (GO:0004030)	3/6	0.00406914	0.11709	0	0	8.10373	44.6055	ALDH3A1;ALDH3B2;ALDH2
carboxylic ester hydrolase activity (GO:0052689)	14/103	0.00430223	0.120777	0	0	2.20296	12.0031	PLA2G4F;PLA2G4D;PNPLA7;PLA2G4E;PLA2G2A;LIPA;CES4A;APMAP;CA2;PLBD1;PNPLA5;PGLS;PNPLA1;PNPLA2
oxidoreductase activity, acting on NAD(P)H, oxygen as acceptor (GO:0050664)	4/12	0.00478404	0.131105	0	0	5.40249	28.8626	DUOX1;NCF1;CYBB;CYBA
lysophospholipase activity (GO:0004622)	5/19	0.0049805	0.133315	0	0	4.26512	22.6146	PLA2G4F;PLA2G4D;PNPLA7;PLA2G4E;PLBD1
transcription factor activity, RNA polymerase II distal enhancer sequence-specific binding (GO:0003705)	10/64	0.00555118	0.145214	0	0	2.53241	13.1527	CEBPA;MEF2C;CEBPB;JUN;MEF2B;NFIX;ZBTB16;BHLHE41;HMGA1;HIF1A
protease binding (GO:0002020)	15/118	0.00601577	0.15387	0	0	2.06027	10.5349	ITGB1;SERPINB3;SERPINB4;CSTB;SERPINA1;SERPINB13;DERL1;SERPINB9;CST6;PYCARD;COL3A1;SELL;CARD16;A2M;CD177
metalloendopeptidase activity (GO:0004222)	10/65	0.00620665	0.155301	0	0	2.49345	12.6721	MMP12;ADAMDEC1;MMP7;ADAM15;MMP1;MMP2;MMP28;CLCA2;MMP9;CLCA4
intramolecular oxidoreductase activity, transposing S-S bonds (GO:0016864)	5/20	0.00630821	0.154484	0	0	4.05186	20.5264	ERO1A;TXNDC11;PDIA6;PDIA4;TXNDC5
protein disulfide isomerase activity (GO:0003756)	5/20	0.00630821	0.151266	0	0	4.05186	20.5264	ERO1A;TXNDC11;PDIA6;PDIA4;TXNDC5
acylglycerol O-acyltransferase activity (GO:0016411)	6/28	0.00634964	0.149152	0	0	3.47303	17.5713	DGAT2;AWAT2;MOGAT1;DGAT2L6;AGPAT3;PNPLA2
AT DNA binding (GO:0003680)	3/7	0.00679542	0.156431	0	0	6.94605	34.6713	MEF2C;HMGA1;CRIP1
superoxide-generating NADPH oxidase activity (GO:0016175)	3/7	0.00679542	0.153363	0	0	6.94605	34.6713	NCF1;CYBB;CYBA
fatty acid elongase activity (GO:0009922)	3/7	0.00679542	0.150414	0	0	6.94605	34.6713	ELOVL1;ELOVL4;ELOVL3
core promoter proximal region sequence-specific DNA binding (GO:0000987)	28/278	0.00742555	0.161261	0	0	1.63241	8.0034	SMARCD2;BHLHE41;GATA3;PRDM1;MUC1;IFI16;UTY;JUNB;TFAP2A;MEF2C;JUN;MEF2B;STAT1;EN1;KLF4;POU2F3;TBX3;FOSL1;PER1;NR4A1;KLF5;IRF4;NFIC;IRF1;ZNF219;FOSB;TCF4;HNRNPC
sterol binding (GO:0032934)	8/48	0.00853178	0.181853	0	0	2.70124	12.8686	SULT2B1;STARD4;OSBPL5;SOAT1;GPR183;TSPO;APOE;PROM2
cysteine-type endopeptidase activity involved in execution phase of apoptosis (GO:0097200)	4/14	0.00876267	0.183379	0	0	4.6307	21.9368	CASP14;CASP10;CASP3;CASP1
C-C chemokine binding (GO:0019957)	3/8	0.0103772	0.213289	0	0	6.0778	27.7642	ZFP36;CXCR4;CCR5
hormone receptor binding (GO:0051427)	7/40	0.010398	0.209967	0	0	2.8363	12.951	NPPC;JUP;STAT1;NRIP1;TACC2;HIF1A;PTHLH
growth factor receptor binding (GO:0070851)	12/92	0.0108476	0.215268	0	0	2.11402	9.56341	PYCARD;PDGFRB;ARF4;CSF3;EFEMP1;IL36A;IL1B;ERAP1;TLR9;CBLC;IL36G;IL36RN
cadherin binding (GO:0045296)	30/313	0.0112386	0.219249	0	0	1.55343	6.97241	ITGB1;LAD1;NOTCH3;DDX3X;AHNAK;TACSTD2;PPL;EVPL;HIST1H3A;TRIM29;PPP1R13L;RACK1;TNKS1BP1;EPS8L2;SPTBN2;ANXA1;JUP;STAT1;SCRIB;EEF2;BAIAP2;RPS26;MYO1B;FASN;GIPC1;ITGA6;S100P;DBN1;HSPA1A;PLEC
RNA polymerase II core promoter proximal region sequence-specific DNA binding (GO:0000978)	26/262	0.0115317	0.221216	0	0	1.60837	7.17762	SMARCD2;BHLHE41;PRDM1;MUC1;IFI16;UTY;JUNB;TFAP2A;MEF2C;JUN;MEF2B;STAT1;EN1;POU2F3;TBX3;FOSL1;PER1;NR4A1;KLF5;IRF4;NFIC;IRF1;ZNF219;FOSB;TCF4;HNRNPC
transmembrane receptor protein tyrosine kinase activity (GO:0004714)	9/61	0.0120282	0.226958	0	0	2.39126	10.5706	EPHB6;PDGFRB;NTRK2;EFEMP1;ERBB3;ERBB2;EPHA1;FGFR3;EPHB3
cysteine-type endopeptidase inhibitor activity involved in apoptotic process (GO:0043027)	5/24	0.0140956	0.261678	0	0	3.37655	14.3905	TNFAIP8;CD27;DPEP1;SERPINB9;BIRC3
superoxide-generating NADPH oxidase activator activity (GO:0016176)	3/9	0.0148589	0.271469	0	0	5.40249	22.7399	NCF1;NCF4;NCF1C
dolichyl-diphosphooligosaccharide-protein glycotransferase activity (GO:0004579)	3/9	0.0148589	0.267227	0	0	5.40249	22.7399	RPN1;STT3A;STT3B
protein kinase binding (GO:0019901)	43/495	0.0149746	0.265165	0	0	1.40792	5.91524	EPHB6;TOP2A;HDAC5;ITGB2;PLEK;HSPB1;AP2A1;CD3E;HIF1A;PKD1;RND3;FAM83H;ZFP36;RPS19;CCND1;ERBB3;ERBB2;RACK1;RAC2;FAM83D;FAM83C;TRIM22;EPHB3;IFNAR2;SLC12A2;PDGFRB;NTRK2;FBXW5;EEF2;LAX1;ADRA2A;DNM1;RHOB;ACTA2;PTPRC;BANK1;TNIP3;MAPKAPK2;HCLS1;PTPN6;EPHA1;TRIB1;FGFR3
cholesterol binding (GO:0015485)	7/43	0.0153198	0.267168	0	0	2.63842	11.0249	SULT2B1;STARD4;OSBPL5;SOAT1;TSPO;APOE;PROM2
triglyceride lipase activity (GO:0004806)	5/25	0.0167454	0.287672	0	0	3.24149	13.2565	PNPLA5;AOAH;CES4A;PNPLA1;PNPLA2
mitogen-activated protein kinase kinase binding (GO:0031434)	9/65	0.0178275	0.301757	0	0	2.24411	9.03706	EPHB6;PDGFRB;NTRK2;ERBB3;ERBB2;EPHA1;TRIB1;FGFR3;EPHB3
ephrin receptor activity (GO:0005003)	4/17	0.017976	0.299861	0	0	3.81352	15.3255	EPHB6;EFNA3;EPHA1;EPHB3
transmembrane-ephrin receptor activity (GO:0005005)	4/17	0.017976	0.295577	0	0	3.81352	15.3255	EPHB6;EFNA3;EPHA1;EPHB3
phosphatidylinositol 3-kinase activity (GO:0035004)	10/76	0.0180371	0.292404	0	0	2.13256	8.56292	PDGFRB;ERBB3;CD19;ERBB2;TLR9;IRS2;NRG1;ATM;FGFR3;VAV1
exopeptidase activity (GO:0008238)	7/45	0.0194021	0.310164	0	0	2.52116	9.93936	ERAP2;ANPEP;CTSZ;ERAP1;CPE;DPEP1;BLMH
oligosaccharyl transferase activity (GO:0004576)	3/10	0.0202662	0.319539	0	0	4.86224	18.9569	RPN1;STT3A;STT3B
phosphatidylcholine 1-acylhydrolase activity (GO:0008970)	3/10	0.0202662	0.315221	0	0	4.86224	18.9569	PLA2G4F;PLA2G4D;PLA2G4E
long-chain fatty acid-CoA ligase activity (GO:0004467)	3/10	0.0202662	0.311018	0	0	4.86224	18.9569	ACSL1;ACSBG1;SLC27A4
nuclear hormone receptor binding (GO:0035257)	8/56	0.0208599	0.315918	0	0	2.31535	8.96024	RXRA;JUP;STAT1;NRIP1;HMGA1;TACC2;GAS2L1;HIF1A
myosin binding (GO:0017022)	7/46	0.0217043	0.324436	0	0	2.46635	9.44674	PYCARD;GSN;RAB25;RAB3D;GIPC1;CXCR4;CORO1A
RNA polymerase II activating transcription factor binding (GO:0001102)	7/47	0.024189	0.356943	0	0	2.41388	8.9841	JUN;MEF2C;MEF2B;IFI27;BHLHE41;LDB2;TBX3
cadherin binding involved in cell-cell adhesion (GO:0098641)	4/19	0.0265489	0.386807	0	0	3.4121	12.3817	ANXA1;TRIM29;TACSTD2;BAIAP2
platelet-derived growth factor binding (GO:0048407)	3/11	0.0266091	0.382839	0	0	4.42022	16.0299	PDGFRB;COL3A1;COL6A1
cysteine-type endopeptidase activity (GO:0004197)	10/81	0.0269877	0.383492	0	0	2.00092	7.22807	PYCARD;CASP14;CASP10;CTSL;CASP3;CTSZ;CASP1;CTSD;CTSS;CTSB
low-density lipoprotein particle receptor binding (GO:0050750)	4/20	0.031609	0.443683	0	0	3.24149	11.1971	AP2A1;APOE;DKK1;HSP90B1
protein tyrosine kinase activator activity (GO:0030296)	3/12	0.0338841	0.469887	0	0	4.05186	13.7148	ERBB3;CCL5;NRG1
transcriptional repressor activity, RNA polymerase II activating transcription factor binding (GO:0098811)	3/12	0.0338841	0.464294	0	0	4.05186	13.7148	JUN;UTY;KLF4
symporter activity (GO:0015293)	3/12	0.0338841	0.458831	0	0	4.05186	13.7148	SLC12A2;SLC46A2;SLC5A3
phospholipase A2 activity (GO:0004623)	5/30	0.0348788	0.466809	0	0	2.70124	9.06503	PLA2G4F;PLA2G4D;PLA2G4E;PLA2G2A;PLBD1
RNA polymerase II transcription factor binding (GO:0001085)	13/121	0.0359045	0.475013	0	0	1.7413	5.79311	HDAC5;MEF2C;JUN;MEF2B;BHLHE41;GATA3;LDB2;KLF4;TBX3;IFI27;ID1;HCLS1;PITX1
transmembrane receptor protein kinase activity (GO:0019199)	8/62	0.0360149	0.471059	0	0	2.09128	6.95106	EPHB6;PDGFRB;NTRK2;ERBB3;ERBB2;EPHA1;FGFR3;EPHB3
histone deacetylase binding (GO:0042826)	10/85	0.0361408	0.467394	0	0	1.90676	6.33108	TOP2A;HDAC5;MEF2C;MEF2B;CCND1;BHLHE41;HES1;HIST1H1B;HSPA1B;HSPA1A
steroid dehydrogenase activity, acting on the CH-OH group of donors, NAD or NADP as acceptor (GO:0033764)	4/21	0.0371957	0.475692	0	0	3.08713	10.1615	HSD11B1;HSD11B2;HSD3B1;HSD17B2
oxidoreductase activity, acting on single donors with incorporation of molecular oxygen, incorporation of two atoms of oxygen (GO:0016702)	4/21	0.0371957	0.470464	0	0	3.08713	10.1615	ALOX5;ALOX15;ALOX15B;ALOXE3
protein binding involved in cell-cell adhesion (GO:0098632)	4/21	0.0371957	0.465351	0	0	3.08713	10.1615	ANXA1;TRIM29;TACSTD2;BAIAP2
AU-rich element binding (GO:0017091)	4/21	0.0371957	0.460347	0	0	3.08713	10.1615	ZFP36;CPSF1;ZC3H12A;ZFP36L2
oxidoreductase activity, acting on paired donors, with incorporation or reduction of molecular oxygen, NAD(P)H as one donor, and incorporation of one atom of oxygen (GO:0016709)	6/41	0.0385127	0.471576	0	0	2.37182	7.72447	CH25H;POR;FMO1;CYP2E1;FMO5;CYP4F12
mRNA 3'-UTR binding (GO:0003730)	8/63	0.0391126	0.47388	0	0	2.05809	6.67091	ZFP36;CPSF1;ZC3H12A;HNRNPA2B1;HNRNPC;ZNF385A;ZFP36L2;CPEB4
RNA polymerase II regulatory region sequence-specific DNA binding (GO:0000977)	38/460	0.0412546	0.494625	0	0	1.33888	4.26833	RARG;CEBPB;SMARCD2;BHLHE41;GATA3;PRDM1;MUC1;RXRA;IFI16;CREB3L2;UTY;JUNB;TFAP2A;EGR1;SREBF1;MEF2C;JUN;XBP1;MEF2B;STAT1;ZBTB16;CNBP;EAF2;EN1;POU2F3;TBX3;FOSL1;PER1;NR4A1;KLF5;IRF4;NFIC;POU2AF1;IRF1;ZNF219;FOSB;TCF4;HNRNPC
kinase binding (GO:0019900)	35/418	0.0413204	0.490307	0	0	1.35708	4.32421	CEBPA;ITGB2;HSPB1;AP2A1;CD3E;HIF1A;PKD1;RND3;FAM83H;ZFP36;RPS19;CCND1;RAC2;CASP1;FAM83D;FAM83C;TRIM22;IFNAR2;SLC12A2;PDGFRB;FBXW5;EEF2;LAX1;ADRA2A;DNM1;RHOB;ACTA2;PER1;PFKL;PTPRC;TNIP3;HCLS1;PTPN6;CARD16;EPHA1
DNA binding (GO:0003677)	68/893	0.0419073	0.492197	0	0	1.23416	3.91513	HIST2H2AA3;TOP2A;SERPINA3;RARG;DDX3X;HIST2H2AB;TFCP2L1;IKZF1;JCHAIN;ZC3H12A;HIST1H2AD;HIST1H2AG;UTY;JUNB;HIST1H2AB;ZBP1;SREBF1;OSR2;MEF2C;MEF2B;HIST1H2AH;HIST1H2AJ;HIST2H2BF;MMP12;MYCL;AIM2;SLPI;IRF4;IRF1;HIST1H2BH;NUPR1;HIST1H2BB;HIST1H2BD;HIST1H2BC;CEBPA;HIST1H2BM;CEBPB;HIST1H2BO;HIST1H2BJ;HIST1H2BL;HIST1H2BK;GATA3;CRIP1;HIF1A;CENPB;RXRA;IFI16;HES1;SPDEF;KLRG1;TFAP2A;EGR1;JUN;XBP1;STAT1;ZBTB16;…
insulin-like growth factor I binding (GO:0031994)	3/13	0.0420765	0.489193	0	0	3.74018	11.8499	IGFBP3;IGFBP2;ITGA6
fibroblast growth factor binding (GO:0017134)	4/22	0.0433122	0.498523	0	0	2.94681	9.25098	FGFBP1;RPS19;CXCL13;FGFR3
C3HC4-type RING finger domain binding (GO:0055131)	2/6	0.0483138	0.550586	0	0	5.40249	16.3697	HSPA1B;HSPA1A
arylesterase activity (GO:0004064)	2/6	0.0483138	0.545189	0	0	5.40249	16.3697	APMAP;CA2
transforming growth factor beta-activated receptor activity (GO:0005024)	2/6	0.0483138	0.539895	0	0	5.40249	16.3697	LTBP4;TGFBR1
interleukin-1 binding (GO:0019966)	2/6	0.0483138	0.534704	0	0	5.40249	16.3697	IL1RN;A2M
T cell receptor binding (GO:0042608)	2/6	0.0483138	0.529612	0	0	5.40249	16.3697	CD3E;DOCK2
MAP kinase kinase kinase activity (GO:0004709)	9/78	0.0503677	0.546917	0	0	1.87009	5.58859	EPHB6;PDGFRB;NTRK2;ERBB3;ERBB2;EPHA1;STK4;FGFR3;EPHB3
insulin-like growth factor binding (GO:0005520)	3/14	0.0511622	0.550352	0	0	3.47303	10.3245	IGFBP3;IGFBP2;ITGA6
peptide transmembrane transporter activity (GO:1904680)	3/14	0.0511622	0.545256	0	0	3.47303	10.3245	AZGP1;SLC15A2;MCL1
CARD domain binding (GO:0050700)	3/14	0.0511622	0.540254	0	0	3.47303	10.3245	CARD8;CASP1;CARD16
MHC class I protein binding (GO:0042288)	3/14	0.0511622	0.535342	0	0	3.47303	10.3245	DERL1;LILRB1;TUBB4B
aldehyde dehydrogenase (NAD) activity (GO:0004029)	3/14	0.0511622	0.530519	0	0	3.47303	10.3245	ALDH3A1;ALDH1L1;ALDH2
SH3 domain binding (GO:0017124)	7/55	0.0512623	0.526812	0	0	2.06277	6.12807	NCF1;ADAM15;WIPF1;CBLC;CYBA;CD3E;ESPN
protein kinase activator activity (GO:0030295)	7/55	0.0512623	0.52215	0	0	2.06277	6.12807	DDX3X;ERBB3;RPLP1;IGF2;NRG1;NCKAP1L;STK4
transition metal ion binding (GO:0046914)	33/399	0.0533755	0.538906	0	0	1.34047	3.92811	ADAMDEC1;ADH1B;ALOX15;CBLC;MT1X;CRIP2;CRIP1;RXRA;CA2;ALOX5;ANPEP;CHMP1A;PAPOLA;S100A12;EGR1;SEC24A;ERAP2;APOBEC3G;ERAP1;KLF4;SOD2;ALOX15B;MMP9;MMP12;DCT;LCN2;DPEP1;MELTF;SEC24D;S100A9;S100A8;MSRB1;S100A7
metal ion binding (GO:0046872)	36/442	0.0543242	0.543714	0	0	1.32006	3.84506	TOP2A;C1R;LTBP4;MT1X;STK4;THBS4;HSP90B1;CLEC3B;DNER;CHP2;PAPOLA;S100A12;APOE;PRSS3;TRPM4;CSGALNACT1;POSTN;ANXA1;GSN;S100A2;IGFBP3;CDC42BPG;EPHX2;TREX2;SOD2;ALOX15B;SYT8;MMP12;CRNN;SELL;S100P;LCP1;MASP1;S100A9;S100A8;S100A7
protein phosphorylated amino acid binding (GO:0045309)	5/34	0.0557346	0.553022	0	0	2.38345	6.88139	FBXW7;PLCG2;CBLC;SAMSN1;VAV1
phosphatidylinositol-4,5-bisphosphate 3-kinase activity (GO:0046934)	8/68	0.0572481	0.563184	0	0	1.90676	5.45402	PDGFRB;ERBB3;CD19;ERBB2;IRS2;NRG1;FGFR3;VAV1
GTPase activity (GO:0003924)	20/222	0.0576814	0.562638	0	0	1.46013	4.16549	ARF4;DDX3X;RAB3D;GIMAP7;RND3;SEPT5;NUGGC;DNM1;RHOB;RHOT2;RAB30;SEPT6;RAB31;RAB40C;RAB25;GNB2;ARHGDIB;GNA12;RAC2;HRAS
transmembrane receptor protein tyrosine phosphatase activity (GO:0005001)	3/15	0.0611092	0.591064	0	0	3.24149	9.06027	PTPRC;PTPN6;PTPRF
transmembrane receptor protein phosphatase activity (GO:0019198)	3/15	0.0611092	0.586139	0	0	3.24149	9.06027	PTPRC;PTPN6;PTPRF
lipoprotein particle receptor binding (GO:0070325)	4/25	0.0648235	0.616627	0	0	2.59319	7.0952	AP2A1;APOE;DKK1;HSP90B1
transcription factor activity, RNA polymerase II core promoter proximal region sequence-specific binding (GO:0000982)	24/280	0.0648488	0.611811	0	0	1.38921	3.80046	TFAP2A;MEF2C;JUN;CEBPB;MEF2B;BHLHE41;EN1;GATA3;PRDM1;KLF4;POU2F3;TBX3;FOSL1;NR4A1;KLF5;IFI16;IRF4;NFIC;IRF1;ZNF219;FOSB;TCF4;HES1;ZNF750
calcium-dependent phospholipase A2 activity (GO:0047498)	2/7	0.0649212	0.607515	0	0	4.6307	12.663	PLA2G4D;PLA2G2A
N6-methyladenosine-containing RNA binding (GO:1990247)	2/7	0.0649212	0.602616	0	0	4.6307	12.663	HNRNPA2B1;HNRNPC
insulin-like growth factor II binding (GO:0031995)	2/7	0.0649212	0.597795	0	0	4.6307	12.663	IGFBP3;IGFBP2
interleukin-6 receptor binding (GO:0005138)	2/7	0.0649212	0.59305	0	0	4.6307	12.663	PYCARD;ERAP1
cAMP response element binding (GO:0035497)	2/7	0.0649212	0.588381	0	0	4.6307	12.663	JUN;CREB3L2
U1 snRNA binding (GO:0030619)	2/7	0.0649212	0.583784	0	0	4.6307	12.663	ISG20;SNRNP70
protein-glutamine gamma-glutamyltransferase activity (GO:0003810)	2/7	0.0649212	0.579258	0	0	4.6307	12.663	F13A1;TGM2
oxidoreductase activity, acting on paired donors, with incorporation or reduction of molecular oxygen, reduced iron-sulfur protein as one donor, and incorporation of one atom of oxygen (GO:0016713)	2/7	0.0649212	0.574803	0	0	4.6307	12.663	CYP4F8;CYP4F12
protein binding involved in heterotypic cell-cell adhesion (GO:0086080)	2/7	0.0649212	0.570415	0	0	4.6307	12.663	JUP;DSC2
chitinase activity (GO:0004568)	2/7	0.0649212	0.566093	0	0	4.6307	12.663	CHI3L2;CHI3L1
actin binding (GO:0003779)	22/254	0.0682554	0.590692	0	0	1.4038	3.76849	ITGB1;GSN;WIPF1;TPM2;CXCR4;COBL;ESPN;CORO1A;CAMSAP3;MYO1B;POF1B;GIPC1;TMSB4X;PIP;COTL1;MYH14;TNNI2;EPS8L2;LCP1;CCR5;DBN1;MSRB1
protein tyrosine kinase activity (GO:0004713)	14/147	0.0702282	0.603229	0	0	1.54357	4.09972	EPHB6;PDGFRB;BLK;LYN;NTRK2;CSF2RB;PTK6;NRG1;ERBB3;ERBB2;BTK;EPHA1;FGFR3;EPHB3
phosphatidylinositol bisphosphate kinase activity (GO:0052813)	8/71	0.0703222	0.599562	0	0	1.82619	4.84793	PDGFRB;ERBB3;CD19;ERBB2;IRS2;NRG1;FGFR3;VAV1
transferase activity, transferring amino-acyl groups (GO:0016755)	3/16	0.0718795	0.608333	0	0	3.0389	8.0007	F13A1;CHAC1;TGM2
transcriptional repressor activity, RNA polymerase II core promoter proximal region sequence-specific binding (GO:0001078)	10/97	0.0758422	0.637186	0	0	1.67087	4.30934	TFAP2A;CEBPB;IFI16;ZNF219;BHLHE41;EN1;HES1;PRDM1;GATA3;TBX3
amyloid-beta binding (GO:0001540)	6/49	0.0795472	0.66347	0	0	1.98459	5.02379	CD74;ITGB2;APOE;FCGR2B;CRYAB;ITM2C
cytokine receptor activity (GO:0004896)	8/73	0.0799713	0.662208	0	0	1.77616	4.48673	IFNAR2;CD74;CSF2RB;CCR5;IL2RG;IL7R;IL17RC;CCR2
ribosome binding (GO:0043022)	5/38	0.0824215	0.677622	0	0	2.13256	5.32268	SRP19;EIF6;ZC3H12A;RACK1;CPEB4
zinc ion binding (GO:0008270)	25/302	0.082909	0.676796	0	0	1.34168	3.34079	ADAMDEC1;ADH1B;CBLC;MT1X;CRIP2;CRIP1;RXRA;CA2;ANPEP;CHMP1A;S100A12;EGR1;SEC24A;APOBEC3G;ERAP2;ERAP1;KLF4;MMP9;MMP12;DPEP1;SEC24D;S100A9;S100A8;MSRB1;S100A7
ether hydrolase activity (GO:0016803)	2/8	0.0831026	0.673599	0	0	4.05186	10.0797	EPHX2;EPHX3
3-chloroallyl aldehyde dehydrogenase activity (GO:0004028)	2/8	0.0831026	0.668889	0	0	4.05186	10.0797	ALDH3A1;ALDH3B2
mannosyl-oligosaccharide 1,2-alpha-mannosidase activity (GO:0004571)	2/8	0.0831026	0.664244	0	0	4.05186	10.0797	EDEM1;MAN1A1
calcium-dependent protein kinase activity (GO:0010857)	2/8	0.0831026	0.659663	0	0	4.05186	10.0797	MAPKAPK2;MKNK2
acetylcholine receptor regulator activity (GO:0030548)	2/8	0.0831026	0.655144	0	0	4.05186	10.0797	SLURP1;LY6E
lipoprotein lipase activity (GO:0004465)	2/8	0.0831026	0.650688	0	0	4.05186	10.0797	AOAH;PNPLA2
cholesterol transporter activity (GO:0017127)	3/17	0.0834303	0.64884	0	0	2.86014	7.10385	STARD4;TSPO;APOE
receptor antagonist activity (GO:0048019)	3/17	0.0834303	0.644485	0	0	2.86014	7.10385	IL1RN;CCL5;DKK1
metalloaminopeptidase activity (GO:0070006)	3/17	0.0834303	0.640188	0	0	2.86014	7.10385	ERAP2;ANPEP;ERAP1
aspartic-type peptidase activity (GO:0070001)	3/17	0.0834303	0.635949	0	0	2.86014	7.10385	PIP;CASP3;CTSD
sequence-specific double-stranded DNA binding (GO:1990837)	11/112	0.0849767	0.643475	0	0	1.5918	3.9244	TFAP2A;EGR1;PER1;MEF2C;RARG;MEF2B;KLHL6;HMGA1;GATA3;CRIP1;CENPB
fatty acid ligase activity (GO:0015645)	3/18	0.0957147	0.72005	0	0	2.70124	6.33815	ACSL1;ACSBG1;SLC27A4
transcriptional activator activity, RNA polymerase II distal enhancer sequence-specific binding (GO:0001205)	3/18	0.0957147	0.715374	0	0	2.70124	6.33815	MEF2C;MEF2B;HMGA1
protein kinase C binding (GO:0005080)	5/40	0.0978958	0.726955	0	0	2.02593	4.70797	TOP2A;HDAC5;PLEK;RACK1;HSPB1
nucleosomal DNA binding (GO:0031492)	4/29	0.100572	0.742038	0	0	2.23551	5.13471	SMARCD2;HIST1H3A;HIST2H3A;HNRNPC
phosphotyrosine residue binding (GO:0001784)	4/29	0.100572	0.737312	0	0	2.23551	5.13471	PLCG2;CBLC;SAMSN1;VAV1
macromolecule transmembrane transporter activity (GO:0022884)	2/9	0.102601	0.747428	0	0	3.60166	8.20065	AZGP1;MCL1
sterol esterase activity (GO:0004771)	2/9	0.102601	0.742727	0	0	3.60166	8.20065	LIPA;CES4A
retinoid X receptor binding (GO:0046965)	2/9	0.102601	0.738085	0	0	3.60166	8.20065	RARG;HMGA1
Toll-like receptor binding (GO:0035325)	2/9	0.102601	0.7335	0	0	3.60166	8.20065	S100A9;S100A8
peptide disulfide oxidoreductase activity (GO:0015037)	2/9	0.102601	0.728973	0	0	3.60166	8.20065	PDIA6;PDIA4
glucocorticoid receptor binding (GO:0035259)	2/9	0.102601	0.7245	0	0	3.60166	8.20065	NR4A1;NRIP1
insulin receptor binding (GO:0005158)	3/19	0.108683	0.762771	0	0	2.55907	5.67939	IGF2;IRS2;IGF1
MHC protein binding (GO:0042287)	4/30	0.110678	0.772065	0	0	2.16099	4.75662	CD74;DERL1;LILRB1;TUBB4B
calcium ion binding (GO:0005509)	23/284	0.110905	0.768986	0	0	1.31258	2.88646	ANXA1;GSN;S100A2;C1R;LTBP4;ALOX15B;SYT8;THBS4;HSP90B1;CRNN;MMP12;CLEC3B;SELL;DNER;CHP2;S100A12;MASP1;LCP1;PRSS3;S100A9;S100A8;TRPM4;S100A7
metalloexopeptidase activity (GO:0008235)	6/54	0.114109	0.786461	0	0	1.80083	3.90889	CPA3;ERAP2;ANPEP;ERAP1;DPEP1;CPE
G-protein coupled receptor binding (GO:0001664)	12/133	0.119676	0.819925	0	0	1.46233	3.10447	FCN1;PSAPL1;CXCL12;HOMER2;CCL5;PNOC;GNA12;SAA1;ADM;HSPA1B;WNT4;HSPA1A
O-acyltransferase activity (GO:0008374)	4/31	0.121216	0.825561	0	0	2.09128	4.41299	AWAT1;SOAT1;AWAT2;PNPLA2
aldo-keto reductase (NADP) activity (GO:0004033)	3/20	0.122285	0.827939	0	0	2.43112	5.10876	CYB5A;ALDH3A1;AKR1B10
alcohol dehydrogenase (NADP+) activity (GO:0008106)	3/20	0.122285	0.823097	0	0	2.43112	5.10876	ALDH3A1;AKR1B10;RDH12
mannosyl-oligosaccharide mannosidase activity (GO:0015924)	2/10	0.123185	0.824333	0	0	3.24149	6.78792	EDEM1;MAN1A1
volume-sensitive anion channel activity (GO:0005225)	2/10	0.123185	0.819569	0	0	3.24149	6.78792	TTYH1;LRRC8E
3'-5'-exodeoxyribonuclease activity (GO:0008296)	2/10	0.123185	0.814858	0	0	3.24149	6.78792	ISG20;TREX2
lipase activity (GO:0016298)	5/43	0.123616	0.813037	0	0	1.88459	3.93988	PNPLA5;LIPA;CES4A;PNPLA1;PNPLA2
activating transcription factor binding (GO:0033613)	7/68	0.125025	0.817637	0	0	1.66841	3.46903	MEF2C;JUN;MEF2B;IFI27;BHLHE41;LDB2;TBX3
phosphatidylinositol phosphate binding (GO:1901981)	8/81	0.125962	0.819106	0	0	1.60074	3.31637	ARHGAP9;SNX3;MYO1B;OSBPL5;NCF4;BTK;SNX21;OGT
phosphatidylinositol-3,4,5-trisphosphate binding (GO:0005547)	4/32	0.132164	0.854614	0	0	2.02593	4.09989	ARHGAP9;MYO1B;BTK;OGT
hydrolase activity, hydrolyzing O-glycosyl compounds (GO:0004553)	4/32	0.132164	0.84984	0	0	2.02593	4.09989	ACER1;CHI3L2;CHI3L1;MAN1A1
phospholipase activity (GO:0004620)	7/69	0.132206	0.845387	0	0	1.64423	3.32693	PLA2G4F;PLA2G4D;PNPLA7;PLA2G4E;PLA2G2A;PLCG2;PLBD1
chemokine receptor activity (GO:0004950)	3/21	0.136466	0.867804	0	0	2.31535	4.61143	CXCR4;CCR5;CCR2
aspartic-type endopeptidase activity (GO:0004190)	3/21	0.136466	0.863036	0	0	2.31535	4.61143	PIP;CASP3;CTSD
cytokine receptor binding (GO:0005126)	12/137	0.139702	0.878673	0	0	1.41963	2.79418	PYCARD;CSF3;IL1RN;IL36A;CXCL12;IL1B;CCL5;ERAP1;TLR9;IL36G;IL36RN;CRLF1
mRNA binding (GO:0003729)	15/179	0.141209	0.883324	0	0	1.35817	2.65863	DDX3X;CLUH;CPSF1;ZFP36L2;RPS26;ZFP36;SLPI;SNRNP70;ESRP2;ZC3H12A;HNRNPA2B1;HNRNPC;SF3B1;ZNF385A;CPEB4
protein phosphatase 1 binding (GO:0008157)	2/11	0.144646	0.899931	0	0	2.94681	5.69756	SH3RF2;LILRB1
intramolecular oxidoreductase activity, transposing C=C bonds (GO:0016863)	2/11	0.144646	0.895093	0	0	2.94681	5.69756	DCT;HSD3B1
proton-transporting ATP synthase activity, rotational mechanism (GO:0046933)	2/11	0.144646	0.890306	0	0	2.94681	5.69756	ATP5D;ATP6V0C
calcium-dependent protein serine/threonine kinase activity (GO:0009931)	2/11	0.144646	0.88557	0	0	2.94681	5.69756	MAPKAPK2;MKNK2
core promoter proximal region DNA binding (GO:0001159)	3/22	0.151175	0.920646	0	0	2.21011	4.1756	TFAP2A;GATA3;KLF4
histone acetyltransferase binding (GO:0035035)	3/22	0.151175	0.9158	0	0	2.21011	4.1756	EGR1;STAT1;HIF1A
aminopeptidase activity (GO:0004177)	4/34	0.155203	0.935284	0	0	1.90676	3.55233	ERAP2;ANPEP;ERAP1;BLMH
E-box binding (GO:0070888)	4/34	0.155203	0.930412	0	0	1.90676	3.55233	PER1;BHLHE41;TCF4;GATA3
core promoter sequence-specific DNA binding (GO:0001046)	7/73	0.162879	0.971367	0	0	1.55414	2.82037	TFAP2A;TAF1C;STAT1;POU2AF1;NRIP1;GATA3;ZNF750
arylsulfatase activity (GO:0004065)	2/12	0.166798	0.989611	0	0	2.70124	4.83785	SULF1;SULF2
carbonate dehydratase activity (GO:0004089)	2/12	0.166798	0.984536	0	0	2.70124	4.83785	CA2;CA6
voltage-gated chloride channel activity (GO:0005247)	2/12	0.166798	0.979513	0	0	2.70124	4.83785	CLCN7;ANO1
peptidase inhibitor activity (GO:0030414)	4/36	0.179609	1	0	0	1.80083	3.09197	CSTB;SLPI;PI3;WFDC2
endopeptidase regulator activity (GO:0061135)	4/36	0.179609	1	0	0	1.80083	3.09197	CSTB;SLPI;PI3;WFDC2
retinoid binding (GO:0005501)	3/24	0.181961	1	0	0	2.02593	3.45211	RXRA;CRABP1;PTGDS
disulfide oxidoreductase activity (GO:0015036)	3/24	0.181961	1	0	0	2.02593	3.45211	ERO1A;PDIA6;PDIA4
phosphatidylinositol-3,4-bisphosphate binding (GO:0043325)	3/24	0.181961	1	0	0	2.02593	3.45211	NCF1;PLEK;NCF1C
phosphatidylinositol phospholipase C activity (GO:0004435)	3/24	0.181961	1	0	0	2.02593	3.45211	CCL5;PLCG2;CCR5
transcriptional repressor activity, RNA polymerase II transcription regulatory region sequence-specific binding (GO:0001227)	13/159	0.183541	1	0	0	1.32514	2.24653	TFAP2A;CEBPB;ZBTB16;CNBP;BHLHE41;EN1;PRDM1;GATA3;TBX3;IFI16;ZNF219;HES1;SPDEF
RNA stem-loop binding (GO:0035613)	2/13	0.189475	1	0	0	2.49345	4.14786	DDX3X;ZC3H12A
purine ribonucleoside triphosphate binding (GO:0035639)	29/396	0.19315	1	0	0	1.18691	1.95162	ARF4;STK4;SMC4;HSPA13;GIMAP7;RND3;RHOT2;SEPT6;PMVK;ATP5D;MKNK2;PAPOLA;RAC2;HRAS;ABCA2;CDC42BPG;TUBB4B;TGFBR1;RHOB;PFKL;MYO1B;TUBB2A;RAB31;WNK2;STK17B;BTK;HSPA1B;ARHGEF5;HSPA1A
transcriptional activator activity, RNA polymerase II transcription factor binding (GO:0001190)	5/50	0.19383	1	0	0	1.62075	2.65927	JUN;POU2AF1;CITED4;UTY;KLF4
acetylglucosaminyltransferase activity (GO:0008375)	5/50	0.19383	1	0	0	1.62075	2.65927	LFNG;MGAT4B;MGAT2;OGT;PIGY
GTP binding (GO:0005525)	12/147	0.196934	1	0	0	1.32306	2.14982	ARF4;RHOT2;SEPT6;RAB31;TUBB2A;RAC2;TUBB4B;GIMAP7;RND3;HRAS;ARHGEF5;RHOB
epidermal growth factor receptor binding (GO:0005154)	3/25	0.197934	1	0	0	1.94489	3.15038	ARF4;EFEMP1;CBLC
actin monomer binding (GO:0003785)	3/25	0.197934	1	0	0	1.94489	3.15038	TMSB4X;COBL;CORO1A
ATPase activity, coupled to transmembrane movement of ions, rotational mechanism (GO:0044769)	3/25	0.197934	1	0	0	1.94489	3.15038	ATP5D;ATP6V0C;ATP6V1C2
enhancer sequence-specific DNA binding (GO:0001158)	6/64	0.201344	1	0	0	1.51945	2.43528	SMARCD2;JUN;XBP1;ZBTB16;HMGA1;HNRNPC
protein phosphatase binding (GO:0019903)	8/92	0.206817	1	0	0	1.40934	2.22102	SNX3;SH3RF2;JUP;ERBB2;RACK1;LILRB1;PDLIM4;HSP90B1
transmembrane receptor protein serine/threonine kinase activity (GO:0004675)	2/14	0.212527	1	0	0	2.31535	3.58575	LTBP4;TGFBR1
Rac guanyl-nucleotide exchange factor activity (GO:0030676)	2/14	0.212527	1	0	0	2.31535	3.58575	EPS8L2;DOCK2
SH2 domain binding (GO:0042169)	3/26	0.214226	1	0	0	1.87009	2.88129	RACK1;LILRB1;LAX1
protein kinase regulator activity (GO:0019887)	9/107	0.214662	1	0	0	1.36324	2.09761	SOCS3;CXCL10;LRRC15;GMFG;RPLP1;PPP1R1B;NCKAP1L;TRIB1;SAMD3
carboxypeptidase activity (GO:0004180)	4/39	0.218352	1	0	0	1.6623	2.52944	CPA3;CTSZ;CPE;BLMH
phospholipase C activity (GO:0004629)	3/27	0.230789	1	0	0	1.80083	2.64047	CCL5;PLCG2;CCR5
RNA polymerase II core promoter sequence-specific DNA binding (GO:0000979)	3/27	0.230789	1	0	0	1.80083	2.64047	TFAP2A;STAT1;POU2AF1
protein kinase inhibitor activity (GO:0004860)	6/67	0.231301	1	0	0	1.45141	2.12492	LRRC15;SOCS3;GMFG;PPP1R1B;RACK1;TRIB1
G-protein coupled chemoattractant receptor activity (GO:0001637)	2/15	0.235822	1	0	0	2.16099	3.12194	CCR5;CCR2
acyl-CoA dehydrogenase activity (GO:0003995)	2/15	0.235822	1	0	0	2.16099	3.12194	ACOXL;ACAD9
oxidoreductase activity, acting on NAD(P)H, quinone or similar compound as acceptor (GO:0016655)	2/15	0.235822	1	0	0	2.16099	3.12194	CBR1;DCXR
FK506 binding (GO:0005528)	2/15	0.235822	1	0	0	2.16099	3.12194	FKBP11;FKBP5
myosin V binding (GO:0031489)	2/15	0.235822	1	0	0	2.16099	3.12194	RAB25;RAB3D
insulin-like growth factor receptor binding (GO:0005159)	2/15	0.235822	1	0	0	2.16099	3.12194	IGF2;IGF1
iron ion binding (GO:0005506)	5/54	0.239002	1	0	0	1.50069	2.14791	ALOX5;ALOX15;LCN2;MELTF;ALOX15B
sterol transporter activity (GO:0015248)	3/28	0.247573	1	0	0	1.73651	2.42426	STARD4;TSPO;APOE
core promoter binding (GO:0001047)	8/97	0.249019	1	0	0	1.3367	1.85831	MMP12;HDAC5;XBP1;IFI16;STAT1;NRIP1;GATA3;ZNF750
retinoic acid receptor binding (GO:0042974)	2/16	0.259242	1	0	0	2.02593	2.73499	RARG;HMGA1
proton-transporting ATPase activity, rotational mechanism (GO:0046961)	2/16	0.259242	1	0	0	2.02593	2.73499	ATP6V0C;ATP6V1C2
potassium ion leak channel activity (GO:0022841)	2/16	0.259242	1	0	0	2.02593	2.73499	KCNK5;KCNK7
sulfuric ester hydrolase activity (GO:0008484)	2/16	0.259242	1	0	0	2.02593	2.73499	SULF1;SULF2
protein transmembrane transporter activity (GO:0008320)	2/16	0.259242	1	0	0	2.02593	2.73499	AZGP1;MCL1
cation-transporting ATPase activity (GO:0019829)	3/29	0.264535	1	0	0	1.67663	2.22956	ATP5D;ATP13A3;ATP6V0C
non-membrane spanning protein tyrosine kinase activity (GO:0004715)	4/43	0.272952	1	0	0	1.50767	1.95765	BLK;LYN;BTK;PTK6
1-phosphatidylinositol-3-kinase activity (GO:0016303)	4/43	0.272952	1	0	0	1.50767	1.95765	TLR9;IRS2;ATM;FGFR3
purine ribonucleoside binding (GO:0032550)	12/159	0.276971	1	0	0	1.2232	1.5704	ARF4;RHOT2;SEPT6;RAB31;TUBB2A;RAC2;TUBB4B;GIMAP7;RND3;HRAS;ARHGEF5;RHOB
NADP binding (GO:0050661)	3/30	0.28163	1	0	0	1.62075	2.05374	DUOX1;DHCR7;TM7SF2
monovalent inorganic cation transmembrane transporter activity (GO:0015077)	2/17	0.282684	1	0	0	1.90676	2.40905	SLC12A2;ATP6V1B1
arachidonic acid monooxygenase activity (GO:0008391)	2/17	0.282684	1	0	0	1.90676	2.40905	CYP2E1;CYP4F12
CoA hydrolase activity (GO:0016289)	2/17	0.282684	1	0	0	1.90676	2.40905	THEM5;ACOT2
Notch binding (GO:0005112)	2/17	0.282684	1	0	0	1.90676	2.40905	NOV;CHAC1
DNA binding, bending (GO:0008301)	2/17	0.282684	1	0	0	1.90676	2.40905	TOP2A;CRIP1
arachidonic acid epoxygenase activity (GO:0008392)	2/17	0.282684	1	0	0	1.90676	2.40905	CYP2E1;CYP4F12
acyl-CoA hydrolase activity (GO:0047617)	2/17	0.282684	1	0	0	1.90676	2.40905	THEM5;ACOT2
phosphatidylinositol bisphosphate binding (GO:1902936)	7/87	0.289877	1	0	0	1.30405	1.6148	SNX3;MYO1B;NCF1;PLEK;ALOX15;NCF1C;SNX21
phosphatase binding (GO:0019902)	8/102	0.293684	1	0	0	1.27117	1.55751	SNX3;SH3RF2;JUP;ERBB2;RACK1;PPP1R12C;PDLIM4;HSP90B1
phosphatidylinositol-3-phosphate binding (GO:0032266)	3/31	0.298818	1	0	0	1.56846	1.89458	SNX3;NCF4;SNX21
protein serine/threonine kinase activator activity (GO:0043539)	3/31	0.298818	1	0	0	1.56846	1.89458	DDX3X;IGF2;STK4
Rho guanyl-nucleotide exchange factor activity (GO:0005089)	5/59	0.298854	1	0	0	1.37351	1.65893	PLEKHG5;EPS8L2;DOCK2;VAV1;ARHGEF5
kinase inhibitor activity (GO:0019210)	5/59	0.298854	1	0	0	1.37351	1.65893	LRRC15;SOCS3;GMFG;PPP1R1B;TRIB1
nuclease activity (GO:0004518)	5/59	0.298854	1	0	0	1.37351	1.65893	ISG20;AZGP1;ZC3H12A;RNASE6;RNASE1
double-stranded RNA binding (GO:0003725)	5/59	0.298854	1	0	0	1.37351	1.65893	MBNL1;DDX3X;TFRC;VIM;TUBB4B
microfilament motor activity (GO:0000146)	2/18	0.306055	1	0	0	1.80083	2.13216	MYH2;MYO1B
ankyrin binding (GO:0030506)	2/18	0.306055	1	0	0	1.80083	2.13216	RHCG;PLEC
oxidoreductase activity, acting on the CH-NH group of donors, NAD or NADP as acceptor (GO:0016646)	2/18	0.306055	1	0	0	1.80083	2.13216	ALDH1L1;BLVRB
voltage-gated anion channel activity (GO:0008308)	2/18	0.306055	1	0	0	1.80083	2.13216	CLCN7;ANO1
nucleoside-triphosphatase activity (GO:0017111)	29/424	0.308839	1	0	0	1.10853	1.30245	ARF4;DDX3X;RAB3D;HSPA13;GIMAP7;RND3;NUGGC;RHOT2;SMCHD1;SEPT6;RAB25;RAB40C;ATP5D;ARHGDIB;GNA12;RAC2;MYH14;HRAS;ABCA2;ENTPD2;SEPT5;DNM1;RHOB;RAB30;RAB31;KIFC2;GNB2;HSPA1B;HSPA1A
chromo shadow domain binding (GO:0070087)	1/6	0.317615	1	0	0	2.70124	3.09809	LBR
bile acid:sodium symporter activity (GO:0008508)	1/6	0.317615	1	0	0	2.70124	3.09809	SLC10A3
alcohol dehydrogenase activity, zinc-dependent (GO:0004024)	1/6	0.317615	1	0	0	2.70124	3.09809	ADH1B
purine nucleobase transmembrane transporter activity (GO:0005345)	1/6	0.317615	1	0	0	2.70124	3.09809	SLC25A6
alpha-sialidase activity (GO:0016997)	1/6	0.317615	1	0	0	2.70124	3.09809	NEU2
arginine transmembrane transporter activity (GO:0015181)	1/6	0.317615	1	0	0	2.70124	3.09809	SLC25A29
MHC class II protein binding (GO:0042289)	1/6	0.317615	1	0	0	2.70124	3.09809	CD74
L-lysine transmembrane transporter activity (GO:0015189)	1/6	0.317615	1	0	0	2.70124	3.09809	SLC25A29
O-acetyltransferase activity (GO:0016413)	1/6	0.317615	1	0	0	2.70124	3.09809	CRAT
phosphorylase activity (GO:0004645)	1/6	0.317615	1	0	0	2.70124	3.09809	PYGB
protein-lysine 6-oxidase activity (GO:0004720)	1/6	0.317615	1	0	0	2.70124	3.09809	NUGGC
alpha-N-acetylgalactosaminide alpha-2,6-sialyltransferase activity (GO:0001665)	1/6	0.317615	1	0	0	2.70124	3.09809	ST6GALNAC4
palmitoyl-CoA hydrolase activity (GO:0016290)	1/6	0.317615	1	0	0	2.70124	3.09809	THEM5
phosphatidic acid transporter activity (GO:1990050)	1/6	0.317615	1	0	0	2.70124	3.09809	PLTP
NADPH-hemoprotein reductase activity (GO:0003958)	1/6	0.317615	1	0	0	2.70124	3.09809	POR
clathrin heavy chain binding (GO:0032050)	1/6	0.317615	1	0	0	2.70124	3.09809	CLTB
alpha-adrenergic receptor activity (GO:0004936)	1/6	0.317615	1	0	0	2.70124	3.09809	ADRA2A
acyl-CoA oxidase activity (GO:0003997)	1/6	0.317615	1	0	0	2.70124	3.09809	ACOXL
iron ion transmembrane transporter activity (GO:0005381)	1/6	0.317615	1	0	0	2.70124	3.09809	TTYH1
RNA polymerase I core binding (GO:0001042)	1/6	0.317615	1	0	0	2.70124	3.09809	ERBB2
phosphatidylethanolamine binding (GO:0008429)	1/6	0.317615	1	0	0	2.70124	3.09809	PLTP
exo-alpha-sialidase activity (GO:0004308)	1/6	0.317615	1	0	0	2.70124	3.09809	NEU2
ceramidase activity (GO:0017040)	1/6	0.317615	1	0	0	2.70124	3.09809	ACER1
phosphatidylcholine-sterol O-acyltransferase activator activity (GO:0060228)	1/6	0.317615	1	0	0	2.70124	3.09809	APOE
NAD(P)H oxidase activity (GO:0016174)	1/6	0.317615	1	0	0	2.70124	3.09809	DUOX1
CD4 receptor binding (GO:0042609)	1/6	0.317615	1	0	0	2.70124	3.09809	CD74
MHC class I receptor activity (GO:0032393)	1/6	0.317615	1	0	0	2.70124	3.09809	LILRB1
sphingolipid transporter activity (GO:0046624)	1/6	0.317615	1	0	0	2.70124	3.09809	PLTP
peroxisome proliferator activated receptor binding (GO:0042975)	1/6	0.317615	1	0	0	2.70124	3.09809	HMGA1
G-protein coupled glutamate receptor binding (GO:0035256)	1/6	0.317615	1	0	0	2.70124	3.09809	HOMER2
polynucleotide adenylyltransferase activity (GO:0004652)	1/6	0.317615	1	0	0	2.70124	3.09809	PAPOLA
hydrolase activity, acting on carbon-nitrogen (but not peptide) bonds, in cyclic amides (GO:0016812)	1/6	0.317615	1	0	0	2.70124	3.09809	OPLAH
exoribonuclease activity (GO:0004532)	1/6	0.317615	1	0	0	2.70124	3.09809	ZC3H12A
U3 snoRNA binding (GO:0034511)	1/6	0.317615	1	0	0	2.70124	3.09809	ISG20
phospholipase activator activity (GO:0016004)	1/6	0.317615	1	0	0	2.70124	3.09809	CCL5
LBD domain binding (GO:0050693)	1/6	0.317615	1	0	0	2.70124	3.09809	RXRA
very long-chain fatty acid-CoA ligase activity (GO:0031957)	1/6	0.317615	1	0	0	2.70124	3.09809	ACSBG1
RNA polymerase binding (GO:0070063)	2/19	0.329275	1	0	0	1.70605	1.89518	ZFP36;STOM
leak channel activity (GO:0022840)	2/19	0.329275	1	0	0	1.70605	1.89518	KCNK5;KCNK7
transforming growth factor beta binding (GO:0050431)	2/19	0.329275	1	0	0	1.70605	1.89518	LTBP4;TGFBR1
ephrin receptor binding (GO:0046875)	2/19	0.329275	1	0	0	1.70605	1.89518	LYN;EFNA3
transcriptional repressor activity, RNA polymerase II transcription factor binding (GO:0001191)	4/47	0.329506	1	0	0	1.37936	1.53131	ID1;BHLHE41;PARP15;HSPA1A
protein tyrosine phosphatase activity (GO:0004725)	5/62	0.335853	1	0	0	1.30705	1.4261	PTP4A1;PTP4A3;PTPRC;PTPN6;PTPRF
flavin adenine dinucleotide binding (GO:0050660)	4/48	0.343782	1	0	0	1.35062	1.44212	ACOXL;POR;CYBB;PRODH
protein tyrosine kinase binding (GO:1990782)	4/48	0.343782	1	0	0	1.35062	1.44212	BANK1;RACK1;CBLC;NRG1
transcription regulatory region sequence-specific DNA binding (GO:0000976)	20/292	0.346977	1	0	0	1.1101	1.17504	TFAP2A;EGR1;SREBF1;MEF2C;XBP1;RARG;CEBPB;MEF2B;CNBP;EAF2;HMGA1;GATA3;KLF4;PER1;NR4A1;RXRA;KLHL6;CREB3L2;NRIP1;ZNF750
glutamate receptor binding (GO:0035254)	2/20	0.352274	1	0	0	1.62075	1.691	HOMER2;SCRIB
proteasome binding (GO:0070628)	2/20	0.352274	1	0	0	1.62075	1.691	UBD;ISG15
transcription factor activity, RNA polymerase II core promoter sequence-specific (GO:0000983)	2/20	0.352274	1	0	0	1.62075	1.691	MEF2C;STAT1
guanyl ribonucleotide binding (GO:0032561)	12/170	0.357686	1	0	0	1.14406	1.1762	ARF4;RHOT2;SEPT6;RAB31;TUBB2A;RAC2;TUBB4B;GIMAP7;RND3;HRAS;ARHGEF5;RHOB
ribonuclease activity (GO:0004540)	4/49	0.35807	1	0	0	1.32306	1.35882	AZGP1;ZC3H12A;RNASE6;RNASE1
RNA polymerase II regulatory region DNA binding (GO:0001012)	14/201	0.358975	1	0	0	1.12888	1.15654	TFAP2A;EGR1;SREBF1;MEF2C;XBP1;RARG;CEBPB;MEF2B;CNBP;EAF2;GATA3;NR4A1;RXRA;CREB3L2
type II transforming growth factor beta receptor binding (GO:0005114)	1/7	0.359731	1	0	0	2.31535	2.36721	TGFBR1
protein binding involved in cell-matrix adhesion (GO:0098634)	1/7	0.359731	1	0	0	2.31535	2.36721	ITGB1
quaternary ammonium group transmembrane transporter activity (GO:0015651)	1/7	0.359731	1	0	0	2.31535	2.36721	SLC25A29
interleukin-17 receptor activity (GO:0030368)	1/7	0.359731	1	0	0	2.31535	2.36721	IL17RC
satellite DNA binding (GO:0003696)	1/7	0.359731	1	0	0	2.31535	2.36721	CENPB
lipase activator activity (GO:0060229)	1/7	0.359731	1	0	0	2.31535	2.36721	CCL5
N-acetylglucosamine 6-O-sulfotransferase activity (GO:0001517)	1/7	0.359731	1	0	0	2.31535	2.36721	CHST2
estradiol 17-beta-dehydrogenase activity (GO:0004303)	1/7	0.359731	1	0	0	2.31535	2.36721	HSD17B2
cAMP-dependent protein kinase regulator activity (GO:0008603)	1/7	0.359731	1	0	0	2.31535	2.36721	CXCL10
mannosidase activity (GO:0015923)	1/7	0.359731	1	0	0	2.31535	2.36721	MAN1A1
phosphofructokinase activity (GO:0008443)	1/7	0.359731	1	0	0	2.31535	2.36721	PFKL
alanine transmembrane transporter activity (GO:0022858)	1/7	0.359731	1	0	0	2.31535	2.36721	SLC1A4
retinal dehydrogenase activity (GO:0001758)	1/7	0.359731	1	0	0	2.31535	2.36721	AKR1B10
[heparan sulfate]-glucosamine 3-sulfotransferase 1 activity (GO:0008467)	1/7	0.359731	1	0	0	2.31535	2.36721	HS3ST6
fatty acid transporter activity (GO:0015245)	1/7	0.359731	1	0	0	2.31535	2.36721	SLC27A4
L-proline transmembrane transporter activity (GO:0015193)	1/7	0.359731	1	0	0	2.31535	2.36721	SLC1A4
myosin heavy chain binding (GO:0032036)	1/7	0.359731	1	0	0	2.31535	2.36721	CORO1A
glycine transmembrane transporter activity (GO:0015187)	1/7	0.359731	1	0	0	2.31535	2.36721	SLC6A9
L-alanine transmembrane transporter activity (GO:0015180)	1/7	0.359731	1	0	0	2.31535	2.36721	SLC1A4
single-stranded DNA exodeoxyribonuclease activity (GO:0008297)	1/7	0.359731	1	0	0	2.31535	2.36721	ISG20
GPI anchor binding (GO:0034235)	1/7	0.359731	1	0	0	2.31535	2.36721	DPEP1
adenyl ribonucleotide binding (GO:0032559)	19/279	0.361705	1	0	0	1.10373	1.12242	ABCA2;CDC42BPG;STK4;SMC4;HSPA13;TGFBR1;APRT;PFKL;MYO1B;WNK2;STK17B;ATP5D;PMVK;MKNK2;BTK;PAPOLA;PDE4B;HSPA1B;HSPA1A
GTPase activator activity (GO:0005096)	17/249	0.36864	1	0	0	1.10653	1.10425	ARHGAP9;ARHGAP11B;JUN;GRTP1;ASAP3;TBC1D9;ARHGAP15;ARHGAP23;ACAP3;ARHGAP32;RGS2;RGS1;CHN1;NCKAP1L;A2M;AGFG2;LLGL2
transcription corepressor activity (GO:0003714)	14/203	0.372875	1	0	0	1.11776	1.10268	TLE2;BHLHE41;KCTD1;TFCP2L1;AES;DRAP1;CCND1;PPP1R13L;NRIP1;RLIM;JUNB;TRIM22;HSPA1A;WNT4
voltage-gated ion channel activity (GO:0005244)	2/21	0.374991	1	0	0	1.54357	1.51401	KCNA3;CACNA1H
anion:anion antiporter activity (GO:0015301)	2/21	0.374991	1	0	0	1.54357	1.51401	SLC26A4;SLC25A6
sialyltransferase activity (GO:0008373)	2/21	0.374991	1	0	0	1.54357	1.51401	ST6GAL1;ST6GALNAC4
polypeptide N-acetylgalactosaminyltransferase activity (GO:0004653)	2/21	0.374991	1	0	0	1.54357	1.51401	GALNT16;GALNT15
hydrogen-exporting ATPase activity (GO:0036442)	2/21	0.374991	1	0	0	1.54357	1.51401	ATP6V0C;ATP6V1C2
actin filament binding (GO:0051015)	9/127	0.383666	1	0	0	1.14856	1.1003	CAMSAP3;MYO1B;POF1B;WIPF1;TPM2;MYH14;LCP1;ESPN;CORO1A
phosphatidylinositol kinase activity (GO:0052742)	4/51	0.386608	1	0	0	1.27117	1.20805	TLR9;IRS2;ATM;FGFR3
hydrogen ion transmembrane transporter activity (GO:0015078)	4/51	0.386608	1	0	0	1.27117	1.20805	ATP5D;ATP6V0C;ATP6V1B1;ATP6V1C2
transcriptional activator activity, RNA polymerase II transcription regulatory region sequence-specific binding (GO:0001228)	19/284	0.391344	1	0	0	1.0843	1.01726	TFAP2A;CEBPA;MEF2C;MEF2B;EAF2;HMGA1;GRHL3;GATA3;KLF4;HIF1A;POU2F3;NR4A1;KLF5;IRF4;NFIC;IRF1;CREB3L2;TCF4;ZNF750
transcriptional activator activity, RNA polymerase II core promoter proximal region sequence-specific binding (GO:0001077)	12/175	0.395607	1	0	0	1.11137	1.03061	TFAP2A;NR4A1;MEF2C;MEF2B;KLF5;IRF4;IRF1;NFIC;TCF4;KLF4;POU2F3;ZNF750
phosphatidylinositol-4-phosphate binding (GO:0070273)	2/22	0.397372	1	0	0	1.47341	1.35978	SNX3;OSBPL5
bicarbonate transmembrane transporter activity (GO:0015106)	2/22	0.397372	1	0	0	1.47341	1.35978	SLC4A11;SLC26A4
bHLH transcription factor binding (GO:0043425)	2/22	0.397372	1	0	0	1.47341	1.35978	BHLHE41;TCF4
NAD binding (GO:0051287)	2/22	0.397372	1	0	0	1.47341	1.35978	ALDH2;PARP15
ATPase activity, coupled to transmembrane movement of ions, phosphorylative mechanism (GO:0015662)	2/22	0.397372	1	0	0	1.47341	1.35978	ATP13A3;ATP6V1C2
signal recognition particle binding (GO:0005047)	1/8	0.399249	1	0	0	2.02593	1.86015	MELTF
phospholipase inhibitor activity (GO:0004859)	1/8	0.399249	1	0	0	2.02593	1.86015	ANXA1
tau protein binding (GO:0048156)	1/8	0.399249	1	0	0	2.02593	1.86015	APOE
protein phosphatase activator activity (GO:0072542)	1/8	0.399249	1	0	0	2.02593	1.86015	IGFBP3
RNA polymerase I regulatory region sequence-specific DNA binding (GO:0001163)	1/8	0.399249	1	0	0	2.02593	1.86015	TAF1C
phosphatidylcholine transporter activity (GO:0008525)	1/8	0.399249	1	0	0	2.02593	1.86015	PLTP
epinephrine binding (GO:0051379)	1/8	0.399249	1	0	0	2.02593	1.86015	ADRA2A
sulfurtransferase activity (GO:0016783)	1/8	0.399249	1	0	0	2.02593	1.86015	MPST
NADP-retinol dehydrogenase activity (GO:0052650)	1/8	0.399249	1	0	0	2.02593	1.86015	RDH12
RNA polymerase I CORE element sequence-specific DNA binding (GO:0001164)	1/8	0.399249	1	0	0	2.02593	1.86015	TAF1C
bioactive lipid receptor activity (GO:0045125)	1/8	0.399249	1	0	0	2.02593	1.86015	LPAR6
GDP-dissociation inhibitor activity (GO:0005092)	1/8	0.399249	1	0	0	2.02593	1.86015	ARHGDIB
NAD+ binding (GO:0070403)	1/8	0.399249	1	0	0	2.02593	1.86015	PARP15
alcohol dehydrogenase (NAD) activity (GO:0004022)	1/8	0.399249	1	0	0	2.02593	1.86015	ADH1B
RNA polymerase II distal enhancer sequence-specific DNA binding (GO:0000980)	4/52	0.400822	1	0	0	1.24673	1.13981	SMARCD2;JUN;ZBTB16;HNRNPC
hormone activity (GO:0005179)	6/83	0.405928	1	0	0	1.17162	1.05631	GAL;PNOC;IGF2;IGF1;METRNL;PTHLH
ATP binding (GO:0005524)	17/255	0.406509	1	0	0	1.0805	0.972608	ABCA2;CDC42BPG;STK4;SMC4;HSPA13;TGFBR1;PFKL;MYO1B;WNK2;STK17B;ATP5D;PMVK;MKNK2;BTK;PAPOLA;HSPA1B;HSPA1A
potassium ion transmembrane transporter activity (GO:0015079)	3/38	0.418683	1	0	0	1.27954	1.11402	KCNK5;SLC12A2;KCNK7
calcium activated cation channel activity (GO:0005227)	2/23	0.419373	1	0	0	1.40934	1.22471	ANO1;TRPM4
receptor tyrosine kinase binding (GO:0030971)	3/39	0.435377	1	0	0	1.24673	1.03671	RACK1;CBLC;NRG1
sulfotransferase activity (GO:0008146)	3/39	0.435377	1	0	0	1.24673	1.03671	SULT2B1;CHST15;CHST2
histone kinase activity (GO:0035173)	1/9	0.436331	1	0	0	1.80083	1.49353	CDK1
serine-type exopeptidase activity (GO:0070008)	1/9	0.436331	1	0	0	1.80083	1.49353	CPE
ribonuclease P activity (GO:0004526)	1/9	0.436331	1	0	0	1.80083	1.49353	RPP21
complement component C1q binding (GO:0001849)	1/9	0.436331	1	0	0	1.80083	1.49353	C4A
ATP transmembrane transporter activity (GO:0005347)	1/9	0.436331	1	0	0	1.80083	1.49353	SLC25A6
hydrogen-exporting ATPase activity, phosphorylative mechanism (GO:0008553)	1/9	0.436331	1	0	0	1.80083	1.49353	ATP6V1C2
siRNA binding (GO:0035197)	1/9	0.436331	1	0	0	1.80083	1.49353	TLR9
potassium ion symporter activity (GO:0022820)	1/9	0.436331	1	0	0	1.80083	1.49353	SLC12A2
potassium:chloride symporter activity (GO:0015379)	1/9	0.436331	1	0	0	1.80083	1.49353	SLC12A2
actin-dependent ATPase activity (GO:0030898)	1/9	0.436331	1	0	0	1.80083	1.49353	MYH14
serine-type carboxypeptidase activity (GO:0004185)	1/9	0.436331	1	0	0	1.80083	1.49353	CPE
neurotrophin binding (GO:0043121)	1/9	0.436331	1	0	0	1.80083	1.49353	NTRK2
cation:chloride symporter activity (GO:0015377)	1/9	0.436331	1	0	0	1.80083	1.49353	SLC12A2
cAMP-dependent protein kinase inhibitor activity (GO:0004862)	1/9	0.436331	1	0	0	1.80083	1.49353	PPP1R1B
miRNA binding (GO:0035198)	2/24	0.440956	1	0	0	1.35062	1.1059	HNRNPA2B1;ZC3H12A
kinase activator activity (GO:0019209)	2/24	0.440956	1	0	0	1.35062	1.1059	RPLP1;NCKAP1L
death receptor activity (GO:0005035)	2/24	0.440956	1	0	0	1.35062	1.1059	CD27;TNFRSF21
ammonium transmembrane transporter activity (GO:0008519)	2/24	0.440956	1	0	0	1.35062	1.1059	SLC12A2;RHCG
tumor necrosis factor-activated receptor activity (GO:0005031)	2/24	0.440956	1	0	0	1.35062	1.1059	CD27;TNFRSF21
neutral amino acid transmembrane transporter activity (GO:0015175)	2/24	0.440956	1	0	0	1.35062	1.1059	SLC6A9;SLC1A4
transcription regulatory region DNA binding (GO:0044212)	24/374	0.451315	1	0	0	1.04005	0.827454	TFAP2A;EGR1;SREBF1;CEBPA;HDAC5;MEF2C;XBP1;JUN;RARG;MEF2B;STAT1;BHLHE41;IKZF1;GATA3;KLF4;MMP12;PER1;RXRA;IFI16;KLHL6;CREB3L2;ZNF219;TCF4;HES1
sodium channel activity (GO:0005272)	3/40	0.451889	1	0	0	1.21556	0.965542	SLC4A11;CACNA1H;TRPM4
oxidoreductase activity, acting on the CH-OH group of donors, NAD or NADP as acceptor (GO:0016616)	6/88	0.461462	1	0	0	1.10505	0.8546	CBR1;LDHB;CYB5A;AKR1B10;RDH12;DCXR
pyrophosphatase activity (GO:0016462)	3/41	0.468197	1	0	0	1.18591	0.899947	DDX3X;ENTPD2;BNIPL
ubiquitin-like protein ligase binding (GO:0044389)	19/297	0.469272	1	0	0	1.03684	0.784445	JUN;STAT1;FBXW7;DERL1;CXCR4;ISG15;HIF1A;UBE2J1;TMEM189;PER1;ERBB3;CASP10;UBD;HIST1H2BH;CKB;TRIB1;ATP6V0C;HSPA1B;HSPA1A
protein serine/threonine phosphatase inhibitor activity (GO:0004865)	1/10	0.471125	1	0	0	1.62075	1.21983	PPP1R1B
phosphatidylinositol-5-phosphate binding (GO:0010314)	1/10	0.471125	1	0	0	1.62075	1.21983	SNX3
microtubule minus-end binding (GO:0051011)	1/10	0.471125	1	0	0	1.62075	1.21983	CAMSAP3
endocytic adaptor activity (GO:0098748)	1/10	0.471125	1	0	0	1.62075	1.21983	AP2A1
phosphatidylglycerol binding (GO:1901611)	1/10	0.471125	1	0	0	1.62075	1.21983	PLTP
neurexin family protein binding (GO:0042043)	1/10	0.471125	1	0	0	1.62075	1.21983	CPE
oxidoreductase activity, acting on a sulfur group of donors, disulfide as acceptor (GO:0016671)	1/10	0.471125	1	0	0	1.62075	1.21983	MSRB1
small protein activating enzyme activity (GO:0008641)	1/10	0.471125	1	0	0	1.62075	1.21983	UBA6
exodeoxyribonuclease activity, producing 5'-phosphomonoesters (GO:0016895)	1/10	0.471125	1	0	0	1.62075	1.21983	TREX2
eukaryotic initiation factor 4E binding (GO:0008190)	1/10	0.471125	1	0	0	1.62075	1.21983	DDX3X
clathrin adaptor activity (GO:0035615)	1/10	0.471125	1	0	0	1.62075	1.21983	AP2A1
histone acetyltransferase activity (H4-K8 specific) (GO:0043996)	1/10	0.471125	1	0	0	1.62075	1.21983	OGT
dipeptidase activity (GO:0016805)	1/10	0.471125	1	0	0	1.62075	1.21983	DPEP1
vinculin binding (GO:0017166)	1/10	0.471125	1	0	0	1.62075	1.21983	SORBS3
histone acetyltransferase activity (H4-K5 specific) (GO:0043995)	1/10	0.471125	1	0	0	1.62075	1.21983	OGT
Tat protein binding (GO:0030957)	1/10	0.471125	1	0	0	1.62075	1.21983	MDFIC
G-rich strand telomeric DNA binding (GO:0098505)	1/10	0.471125	1	0	0	1.62075	1.21983	HNRNPA2B1
I-SMAD binding (GO:0070411)	1/10	0.471125	1	0	0	1.62075	1.21983	TGFBR1
death domain binding (GO:0070513)	1/10	0.471125	1	0	0	1.62075	1.21983	MCL1
ADP transmembrane transporter activity (GO:0015217)	1/10	0.471125	1	0	0	1.62075	1.21983	SLC25A6
hydrolase activity, acting on carbon-nitrogen (but not peptide) bonds, in linear amidines (GO:0016813)	1/10	0.471125	1	0	0	1.62075	1.21983	PADI2
histone acetyltransferase activity (H4-K16 specific) (GO:0046972)	1/10	0.471125	1	0	0	1.62075	1.21983	OGT
co-SMAD binding (GO:0070410)	1/10	0.471125	1	0	0	1.62075	1.21983	USP9Y
neuropeptide hormone activity (GO:0005184)	2/26	0.482744	1	0	0	1.24673	0.907953	GAL;PNOC
enhancer binding (GO:0035326)	2/26	0.482744	1	0	0	1.24673	0.907953	XBP1;HMGA1
NADH dehydrogenase (ubiquinone) activity (GO:0008137)	3/43	0.500135	1	0	0	1.13075	0.783473	NDUFB7;NDUFS8;NDUFV1
NADH dehydrogenase (quinone) activity (GO:0050136)	3/43	0.500135	1	0	0	1.13075	0.783473	NDUFB7;NDUFS8;NDUFV1
calmodulin-dependent protein kinase activity (GO:0004683)	2/27	0.5029	1	0	0	1.20055	0.825215	MKNK2;MAPKAPK2
semaphorin receptor activity (GO:0017154)	1/11	0.503772	1	0	0	1.47341	1.01021	PLXNB2
oxalate transmembrane transporter activity (GO:0019531)	1/11	0.503772	1	0	0	1.47341	1.01021	SLC26A4
tumor necrosis factor receptor binding (GO:0005164)	1/11	0.503772	1	0	0	1.47341	1.01021	STAT1
peptide hormone receptor binding (GO:0051428)	1/11	0.503772	1	0	0	1.47341	1.01021	PTHLH
ribosomal large subunit binding (GO:0043023)	1/11	0.503772	1	0	0	1.47341	1.01021	EIF6
thioesterase binding (GO:0031996)	1/11	0.503772	1	0	0	1.47341	1.01021	ADRA2A
galanin receptor activity (GO:0004966)	1/11	0.503772	1	0	0	1.47341	1.01021	GAL
caspase binding (GO:0089720)	1/11	0.503772	1	0	0	1.47341	1.01021	CARD16
RNA polymerase II activity (GO:0001055)	1/11	0.503772	1	0	0	1.47341	1.01021	POLR2E
neuropeptide receptor binding (GO:0071855)	1/11	0.503772	1	0	0	1.47341	1.01021	GAL
mannose binding (GO:0005537)	1/11	0.503772	1	0	0	1.47341	1.01021	LMAN1
dynactin binding (GO:0034452)	1/11	0.503772	1	0	0	1.47341	1.01021	BICDL1
NADH dehydrogenase activity (GO:0003954)	1/11	0.503772	1	0	0	1.47341	1.01021	NDUFS8
nitric-oxide synthase binding (GO:0050998)	1/11	0.503772	1	0	0	1.47341	1.01021	DNM1
lipid phosphatase activity (GO:0042577)	1/11	0.503772	1	0	0	1.47341	1.01021	EPHX2
GTPase binding (GO:0051020)	5/76	0.507687	1	0	0	1.06628	0.722821	ACAP3;GNB2;ASAP3;LCP1;AGFG2
metallocarboxypeptidase activity (GO:0004181)	2/28	0.522541	1	0	0	1.15768	0.751391	CPA3;CPE
GTPase regulator activity (GO:0030695)	17/275	0.532738	1	0	0	1.00192	0.630932	ARHGAP9;ARHGAP11B;JUN;GRTP1;ASAP3;TBC1D9;ARHGAP15;ARHGAP23;ACAP3;ARHGAP32;RGS2;RGS1;CHN1;NCKAP1L;A2M;AGFG2;LLGL2
Ral GTPase binding (GO:0017160)	1/12	0.534406	1	0	0	1.35062	0.846297	MYO1C
single-stranded telomeric DNA binding (GO:0043047)	1/12	0.534406	1	0	0	1.35062	0.846297	HNRNPA2B1
transcription corepressor binding (GO:0001222)	1/12	0.534406	1	0	0	1.35062	0.846297	PER1
BMP receptor binding (GO:0070700)	1/12	0.534406	1	0	0	1.35062	0.846297	PYCARD
sodium:amino acid symporter activity (GO:0005283)	1/12	0.534406	1	0	0	1.35062	0.846297	SLC6A9
RNA polymerase I activity (GO:0001054)	1/12	0.534406	1	0	0	1.35062	0.846297	POLR2E
RNA polymerase II basal transcription factor binding (GO:0001091)	1/12	0.534406	1	0	0	1.35062	0.846297	TCF4
cAMP binding (GO:0030552)	1/12	0.534406	1	0	0	1.35062	0.846297	PDE4B
metalloendopeptidase inhibitor activity (GO:0008191)	1/12	0.534406	1	0	0	1.35062	0.846297	BST2
poly(A)-specific ribonuclease activity (GO:0004535)	1/12	0.534406	1	0	0	1.35062	0.846297	PNLDC1
DNA-(apurinic or apyrimidinic site) lyase activity (GO:0003906)	1/12	0.534406	1	0	0	1.35062	0.846297	HMGA1
annealing activity (GO:0097617)	1/12	0.534406	1	0	0	1.35062	0.846297	DDX3X
basic amino acid transmembrane transporter activity (GO:0015174)	1/12	0.534406	1	0	0	1.35062	0.846297	SLC25A29
alditol:NADP+ 1-oxidoreductase activity (GO:0004032)	1/12	0.534406	1	0	0	1.35062	0.846297	AKR1B10
sulfate transmembrane transporter activity (GO:0015116)	1/12	0.534406	1	0	0	1.35062	0.846297	SLC26A4
ubiquitin binding (GO:0043130)	4/62	0.537305	1	0	0	1.04564	0.649543	TOP2A;HSPB1;CXCR4;VPS28
cation transmembrane transporter activity (GO:0008324)	6/97	0.557332	1	0	0	1.00252	0.58607	SLC12A2;SLC6A9;SLC1A4;ATP13A3;RHCG;CACNA1H
protein serine/threonine kinase inhibitor activity (GO:0030291)	2/30	0.560225	1	0	0	1.0805	0.626057	PPP1R1B;HSPB1
carboxylic acid transmembrane transporter activity (GO:0046943)	4/64	0.562745	1	0	0	1.01297	0.582382	SLC25A1;SLC25A29;SLC6A14;SLC1A4
hexose transmembrane transporter activity (GO:0015149)	1/13	0.563151	1	0	0	1.24673	0.715881	PPBP
water transmembrane transporter activity (GO:0005372)	1/13	0.563151	1	0	0	1.24673	0.715881	AQP5
platelet-derived growth factor receptor binding (GO:0005161)	1/13	0.563151	1	0	0	1.24673	0.715881	PDGFRB
ionotropic glutamate receptor binding (GO:0035255)	1/13	0.563151	1	0	0	1.24673	0.715881	SCRIB
fucosyltransferase activity (GO:0008417)	1/13	0.563151	1	0	0	1.24673	0.715881	FUT8
tRNA-specific ribonuclease activity (GO:0004549)	1/13	0.563151	1	0	0	1.24673	0.715881	RPP21
organic acid:sodium symporter activity (GO:0005343)	1/13	0.563151	1	0	0	1.24673	0.715881	SLC10A3
phosphatidate phosphatase activity (GO:0008195)	1/13	0.563151	1	0	0	1.24673	0.715881	PLPP5
oxidoreductase activity, acting on NAD(P)H, heme protein as acceptor (GO:0016653)	1/13	0.563151	1	0	0	1.24673	0.715881	POR
guanylate kinase activity (GO:0004385)	1/13	0.563151	1	0	0	1.24673	0.715881	SCRIB
G-protein coupled photoreceptor activity (GO:0008020)	1/13	0.563151	1	0	0	1.24673	0.715881	ELOVL4
water channel activity (GO:0015250)	1/13	0.563151	1	0	0	1.24673	0.715881	AQP5
acetylgalactosaminyltransferase activity (GO:0008376)	3/48	0.575364	1	0	0	1.01297	0.559919	CSGALNACT1;GALNT16;GALNT15
inorganic anion transmembrane transporter activity (GO:0015103)	3/48	0.575364	1	0	0	1.01297	0.559919	ANO1;SLC4A11;SLC26A4
double-stranded DNA binding (GO:0003690)	6/99	0.577561	1	0	0	0.98227	0.539209	ZBP1;EGR1;AIM2;RXRA;IFI16;STAT1
3'-5'-exoribonuclease activity (GO:0000175)	2/31	0.578254	1	0	0	1.04564	0.572743	ISG20;PNLDC1
ubiquitin protein ligase binding (GO:0031625)	17/284	0.587235	1	0	0	0.970165	0.516448	JUN;FBXW7;DERL1;CXCR4;ISG15;HIF1A;UBE2J1;TMEM189;PER1;ERBB3;CASP10;UBD;CKB;TRIB1;ATP6V0C;HSPA1B;HSPA1A
tropomyosin binding (GO:0005523)	1/14	0.590122	1	0	0	1.15768	0.610588	PYCARD
ribosomal small subunit binding (GO:0043024)	1/14	0.590122	1	0	0	1.15768	0.610588	DDX3X
retinoic acid binding (GO:0001972)	1/14	0.590122	1	0	0	1.15768	0.610588	RXRA
heparan sulfate sulfotransferase activity (GO:0034483)	1/14	0.590122	1	0	0	1.15768	0.610588	HS3ST6
hydrolase activity, hydrolyzing N-glycosyl compounds (GO:0016799)	1/14	0.590122	1	0	0	1.15768	0.610588	CD38
calcium-transporting ATPase activity (GO:0005388)	1/14	0.590122	1	0	0	1.15768	0.610588	ATP13A3
vitamin D receptor binding (GO:0042809)	1/14	0.590122	1	0	0	1.15768	0.610588	RXRA
poly(A) binding (GO:0008143)	1/14	0.590122	1	0	0	1.15768	0.610588	DDX3X
transaminase activity (GO:0008483)	1/14	0.590122	1	0	0	1.15768	0.610588	BCAT2
O-methyltransferase activity (GO:0008171)	1/14	0.590122	1	0	0	1.15768	0.610588	COMT
estrogen receptor binding (GO:0030331)	2/32	0.595733	1	0	0	1.01297	0.524678	NRIP1;PADI2
cyclin-dependent protein serine/threonine kinase activity (GO:0004693)	2/33	0.612664	1	0	0	0.98227	0.481253	CCND1;CDK1
3',5'-cyclic-AMP phosphodiesterase activity (GO:0004115)	1/15	0.615429	1	0	0	1.0805	0.524512	PDE4B
oxidoreductase activity, acting on the CH-NH2 group of donors, oxygen as acceptor (GO:0016641)	1/15	0.615429	1	0	0	1.0805	0.524512	NUGGC
protein disulfide oxidoreductase activity (GO:0015035)	1/15	0.615429	1	0	0	1.0805	0.524512	ERO1A
adrenergic receptor binding (GO:0031690)	1/15	0.615429	1	0	0	1.0805	0.524512	ADRA2A
RNA polymerase II carboxy-terminal domain kinase activity (GO:0008353)	1/15	0.615429	1	0	0	1.0805	0.524512	CDK1
Rab guanyl-nucleotide exchange factor activity (GO:0017112)	3/51	0.616948	1	0	0	0.95338	0.460455	ALS2CL;DENND5B;DENND3
SH3/SH2 adaptor activity (GO:0005070)	3/51	0.616948	1	0	0	0.95338	0.460455	HSH2D;CHN1;SH2D1A
growth factor activity (GO:0008083)	4/69	0.622814	1	0	0	0.939563	0.444889	CSF3;IGF2;NRG1;DKK1
cyclin-dependent protein kinase activity (GO:0097472)	2/34	0.629046	1	0	0	0.95338	0.44194	CCND1;CDK1
RNA polymerase III activity (GO:0001056)	1/16	0.639175	1	0	0	1.01297	0.453381	POLR2E
ubiquitin-specific protease binding (GO:1990381)	1/16	0.639175	1	0	0	1.01297	0.453381	DERL1
phosphatidic acid binding (GO:0070300)	1/16	0.639175	1	0	0	1.01297	0.453381	PLTP
peptidase activator activity (GO:0016504)	1/16	0.639175	1	0	0	1.01297	0.453381	MAL
acid-thiol ligase activity (GO:0016878)	1/16	0.639175	1	0	0	1.01297	0.453381	AACS
peptidoglycan binding (GO:0042834)	1/16	0.639175	1	0	0	1.01297	0.453381	JCHAIN
transmembrane receptor protein serine/threonine kinase binding (GO:0070696)	1/16	0.639175	1	0	0	1.01297	0.453381	PYCARD
bile acid transmembrane transporter activity (GO:0015125)	1/16	0.639175	1	0	0	1.01297	0.453381	SLC10A3
adrenergic receptor activity (GO:0004935)	1/16	0.639175	1	0	0	1.01297	0.453381	ADRA2A
poly(U) RNA binding (GO:0008266)	1/16	0.639175	1	0	0	1.01297	0.453381	HNRNPC
sequence-specific DNA binding (GO:0043565)	23/394	0.639421	1	0	0	0.94612	0.423098	TFAP2A;EGR1;OSR2;MEF2C;MEF2B;ZBTB38;GRHL3;TFCP2L1;POU2F2;HIF1A;POU2F3;CENPB;TBX3;NR2F6;MMP12;NR4A1;RXRA;IRF4;ZNF219;TLR9;HES1;UTY;SPDEF
steroid hydroxylase activity (GO:0008395)	2/35	0.644883	1	0	0	0.92614	0.406285	CH25H;CYP2E1
manganese ion binding (GO:0030145)	2/35	0.644883	1	0	0	0.92614	0.406285	PAPOLA;SOD2
exonuclease activity (GO:0004527)	2/36	0.66018	1	0	0	0.900414	0.373891	ISG20;ZC3H12A
snRNA binding (GO:0017069)	2/36	0.66018	1	0	0	0.900414	0.373891	ISG20;SNRNP70
organic acid transmembrane transporter activity (GO:0005342)	1/17	0.661455	1	0	0	0.95338	0.394044	SLC10A3
ligand-dependent nuclear receptor binding (GO:0016922)	1/17	0.661455	1	0	0	0.95338	0.394044	RXRA
H4 histone acetyltransferase activity (GO:0010485)	1/17	0.661455	1	0	0	0.95338	0.394044	OGT
G-protein beta/gamma-subunit complex binding (GO:0031683)	1/17	0.661455	1	0	0	0.95338	0.394044	GNA12
retinol dehydrogenase activity (GO:0004745)	1/17	0.661455	1	0	0	0.95338	0.394044	RDH12
magnesium ion binding (GO:0000287)	7/127	0.674365	1	0	0	0.893324	0.351956	TOP2A;EPHX2;CDC42BPG;TREX2;PAPOLA;S100P;STK4
amino acid transmembrane transporter activity (GO:0015171)	3/56	0.679896	1	0	0	0.868257	0.334987	SLC25A29;SLC6A14;SLC1A4
1-acylglycerol-3-phosphate O-acyltransferase activity (GO:0003841)	1/18	0.682361	1	0	0	0.900414	0.344135	AGPAT3
hyaluronic acid binding (GO:0005540)	1/18	0.682361	1	0	0	0.900414	0.344135	VCAN
ion antiporter activity (GO:0099516)	1/18	0.682361	1	0	0	0.900414	0.344135	SLC26A4
NAD+ ADP-ribosyltransferase activity (GO:0003950)	1/18	0.682361	1	0	0	0.900414	0.344135	PARP15
phosphatase inhibitor activity (GO:0019212)	1/18	0.682361	1	0	0	0.900414	0.344135	PPP1R1B
cation channel activity (GO:0005261)	8/146	0.685416	1	0	0	0.88808	0.335453	KCNK5;ANO1;KCNK7;DENND5B;SLC4A11;PKD1;CACNA1H;TRPM4
hydrolase activity, acting on carbon-nitrogen (but not peptide) bonds, in linear amides (GO:0016811)	4/75	0.687617	1	0	0	0.864398	0.323737	HDAC5;FA2H;ACER1;HMG20B
peptidyl-prolyl cis-trans isomerase activity (GO:0003755)	2/38	0.689179	1	0	0	0.853024	0.317542	FKBP11;FKBP5
3'-5' exonuclease activity (GO:0008408)	2/38	0.689179	1	0	0	0.853024	0.317542	ISG20;TREX2
ATPase activity, coupled (GO:0042623)	5/94	0.696042	1	0	0	0.862099	0.312377	TOP2A;MYH14;HSPA13;HSPA1B;HSPA1A
GABA-A receptor activity (GO:0004890)	1/19	0.701977	1	0	0	0.853024	0.301846	GABRP
R-SMAD binding (GO:0070412)	1/19	0.701977	1	0	0	0.853024	0.301846	JUN
FAD binding (GO:0071949)	1/19	0.701977	1	0	0	0.853024	0.301846	PRODH
RNA polymerase II transcription factor activity, sequence-specific transcription regulatory region DNA binding (GO:0001133)	1/19	0.701977	1	0	0	0.853024	0.301846	RARG
RNA polymerase II transcription coactivator activity (GO:0001105)	2/39	0.702898	1	0	0	0.831152	0.293017	POU2AF1;CITED4
histone deacetylase activity (GO:0004407)	2/40	0.716109	1	0	0	0.810373	0.270602	HDAC5;HMG20B
transcription coactivator activity (GO:0003713)	16/291	0.718968	1	0	0	0.891132	0.294019	TFAP2A;SS18;CEBPA;JUN;RARG;SMARCD2;JUP;PRRX1;CITED4;HMGA1;GATA3;CD3D;RXRA;POU2AF1;NRIP1;JUNB
methyl-CpG binding (GO:0008327)	1/20	0.720383	1	0	0	0.810373	0.26578	ZBTB38
ubiquitin conjugating enzyme activity (GO:0061631)	1/20	0.720383	1	0	0	0.810373	0.26578	UBE2J1
lysophosphatidic acid acyltransferase activity (GO:0042171)	1/20	0.720383	1	0	0	0.810373	0.26578	AGPAT3
3',5'-cyclic-nucleotide phosphodiesterase activity (GO:0004114)	1/20	0.720383	1	0	0	0.810373	0.26578	PDE4B
glucose transmembrane transporter activity (GO:0005355)	1/20	0.720383	1	0	0	0.810373	0.26578	PPBP
poly-pyrimidine tract binding (GO:0008187)	1/20	0.720383	1	0	0	0.810373	0.26578	HNRNPC
mitogen-activated protein kinase binding (GO:0051019)	1/20	0.720383	1	0	0	0.810373	0.26578	MAPKAPK2
poly-purine tract binding (GO:0070717)	1/20	0.720383	1	0	0	0.810373	0.26578	DDX3X
phosphatidylinositol-4,5-bisphosphate binding (GO:0005546)	3/60	0.72447	1	0	0	0.810373	0.261195	MYO1B;ALOX15;SNX21
copper ion binding (GO:0005507)	2/41	0.728823	1	0	0	0.790608	0.250089	DCT;S100A12
phosphotransferase activity, phosphate group as acceptor (GO:0016776)	2/41	0.728823	1	0	0	0.790608	0.250089	PMVK;SCRIB
regulatory region DNA binding (GO:0000975)	12/224	0.733827	1	0	0	0.868257	0.26871	TFAP2A;CEBPA;HDAC5;MEF2C;JUN;MEF2B;RXRA;CREB3L2;ZNF219;IKZF1;GATA3;KLF4
adenylyltransferase activity (GO:0070566)	1/21	0.737652	1	0	0	0.771784	0.234841	PAPOLA
N-methyltransferase activity (GO:0008170)	1/21	0.737652	1	0	0	0.771784	0.234841	PEMT
cyclic nucleotide binding (GO:0030551)	1/21	0.737652	1	0	0	0.771784	0.234841	PDE4B
solute:proton symporter activity (GO:0015295)	1/21	0.737652	1	0	0	0.771784	0.234841	SLC15A2
oxidoreductase activity, acting on paired donors, with incorporation or reduction of molecular oxygen, reduced flavin or flavoprotein as one donor, and incorporation of one atom of oxygen (GO:0016712)	1/21	0.737652	1	0	0	0.771784	0.234841	CYP2E1
ubiquitin-like protein conjugating enzyme activity (GO:0061650)	1/21	0.737652	1	0	0	0.771784	0.234841	UBE2J1
GABA receptor activity (GO:0016917)	1/21	0.737652	1	0	0	0.771784	0.234841	GABRP
phosphatidylinositol-3,5-bisphosphate binding (GO:0080025)	1/21	0.737652	1	0	0	0.771784	0.234841	SNX3
transferase activity, transferring pentosyl groups (GO:0016763)	2/42	0.74105	1	0	0	0.771784	0.231294	PARP15;APRT
protein deacetylase activity (GO:0033558)	2/42	0.74105	1	0	0	0.771784	0.231294	HDAC5;HMG20B
anion:cation symporter activity (GO:0015296)	2/43	0.752801	1	0	0	0.753835	0.214054	SLC6A9;SLC10A3
solute:sodium symporter activity (GO:0015370)	1/22	0.753856	1	0	0	0.736703	0.208158	SLC5A3
actinin binding (GO:0042805)	1/22	0.753856	1	0	0	0.736703	0.208158	PDLIM4
monocarboxylic acid binding (GO:0033293)	1/22	0.753856	1	0	0	0.736703	0.208158	RXRA
Wnt-activated receptor activity (GO:0042813)	1/22	0.753856	1	0	0	0.736703	0.208158	SFRP2
mRNA 5'-UTR binding (GO:0048027)	1/22	0.753856	1	0	0	0.736703	0.208158	DDX3X
N-acetyltransferase activity (GO:0008080)	1/22	0.753856	1	0	0	0.736703	0.208158	SAT1
telomerase RNA binding (GO:0070034)	1/22	0.753856	1	0	0	0.736703	0.208158	HNRNPC
small GTPase binding (GO:0031267)	3/63	0.754604	1	0	0	0.771784	0.217305	ACAP3;ASAP3;AGFG2
UDP-glycosyltransferase activity (GO:0008194)	3/63	0.754604	1	0	0	0.771784	0.217305	CSGALNACT1;HAS3;OGT
protein phosphatase inhibitor activity (GO:0004864)	1/23	0.76906	1	0	0	0.704672	0.185038	PPP1R1B
ADP binding (GO:0043531)	1/23	0.76906	1	0	0	0.704672	0.185038	ATP5D
disordered domain specific binding (GO:0097718)	1/23	0.76906	1	0	0	0.704672	0.185038	HSPA1A
nucleotide kinase activity (GO:0019201)	1/23	0.76906	1	0	0	0.704672	0.185038	SCRIB
endoribonuclease activity (GO:0004521)	1/23	0.76906	1	0	0	0.704672	0.185038	ZC3H12A
voltage-gated ion channel activity involved in regulation of postsynaptic membrane potential (GO:1905030)	1/23	0.76906	1	0	0	0.704672	0.185038	CACNA1H
voltage-gated sodium channel activity (GO:0005248)	1/23	0.76906	1	0	0	0.704672	0.185038	CACNA1H
ligand-dependent nuclear receptor transcription coactivator activity (GO:0030374)	3/65	0.773178	1	0	0	0.748036	0.192429	SS18;RARG;HMGA1
single-stranded RNA binding (GO:0003727)	2/45	0.774929	1	0	0	0.720331	0.183673	ZFP36;DDX3X
hydro-lyase activity (GO:0016836)	2/45	0.774929	1	0	0	0.720331	0.183673	CA2;CA6
protein kinase activity (GO:0004672)	28/513	0.776827	1	0	0	0.884617	0.223399	BLK;EPHB6;CSF2RB;STK4;ERBB3;FASTK;CCL5;MKNK2;ERBB2;CCL2;PIM2;EPHB3;PDK1;LYN;PDGFRB;NTRK2;CDC42BPG;NRG1;PTK6;TGFBR1;WNK2;STK17B;MAPKAPK2;CDK1;BTK;ATM;EPHA1;FGFR3
mannosyltransferase activity (GO:0000030)	1/24	0.783325	1	0	0	0.675311	0.164916	SDF2L1
endoribonuclease activity, producing 5'-phosphomonoesters (GO:0016891)	1/24	0.783325	1	0	0	0.675311	0.164916	RPP21
acetyltransferase activity (GO:0016407)	1/24	0.783325	1	0	0	0.675311	0.164916	SAT1
ATPase coupled ion transmembrane transporter activity (GO:0042625)	1/24	0.783325	1	0	0	0.675311	0.164916	ATP13A3
S-adenosylmethionine-dependent methyltransferase activity (GO:0008757)	2/47	0.795304	1	0	0	0.689679	0.157958	PEMT;COMT
calcium-dependent phospholipid binding (GO:0005544)	2/47	0.795304	1	0	0	0.689679	0.157958	ANXA1;SYT8
transcription cofactor binding (GO:0001221)	1/25	0.79671	1	0	0	0.648298	0.147335	PER1
metal ion transmembrane transporter activity (GO:0046873)	1/25	0.79671	1	0	0	0.648298	0.147335	SLC12A2
N-acyltransferase activity (GO:0016410)	1/25	0.79671	1	0	0	0.648298	0.147335	SAT1
exoribonuclease activity, producing 5'-phosphomonoesters (GO:0016896)	1/25	0.79671	1	0	0	0.648298	0.147335	ISG20
phospholipid transporter activity (GO:0005548)	2/48	0.804867	1	0	0	0.675311	0.146595	OSBPL5;PLTP
thyroid hormone receptor binding (GO:0046966)	1/26	0.809268	1	0	0	0.623364	0.131919	GAS2L1
carboxy-lyase activity (GO:0016831)	1/26	0.809268	1	0	0	0.623364	0.131919	MVD
tumor necrosis factor receptor superfamily binding (GO:0032813)	1/26	0.809268	1	0	0	0.623364	0.131919	STAT1
RNA polymerase II transcription corepressor activity (GO:0001106)	1/26	0.809268	1	0	0	0.623364	0.131919	HSPA1A
L-amino acid transmembrane transporter activity (GO:0015179)	2/49	0.81403	1	0	0	0.661529	0.136115	SLC6A9;SLC1A4
substrate-specific channel activity (GO:0022838)	1/27	0.821052	1	0	0	0.600276	0.118356	AQP5
Hsp70 protein binding (GO:0030544)	1/27	0.821052	1	0	0	0.600276	0.118356	MVD
sodium ion transmembrane transporter activity (GO:0015081)	3/71	0.822064	1	0	0	0.684822	0.134182	SLC12A2;SLC4A11;TRPM4
heme binding (GO:0020037)	3/72	0.829274	1	0	0	0.675311	0.126422	THAP4;CYBB;CYP2E1
GDP binding (GO:0019003)	2/51	0.831208	1	0	0	0.635586	0.117504	RAB31;HRAS
ATP-dependent DNA helicase activity (GO:0004003)	1/28	0.832108	1	0	0	0.578838	0.106387	DDX3X
channel activity (GO:0015267)	1/28	0.832108	1	0	0	0.578838	0.106387	BCL2A1
kinesin binding (GO:0019894)	1/28	0.832108	1	0	0	0.578838	0.106387	FAM83D
dicarboxylic acid transmembrane transporter activity (GO:0005310)	1/28	0.832108	1	0	0	0.578838	0.106387	SLC26A4
endonuclease activity (GO:0004519)	3/73	0.836231	1	0	0	0.66606	0.119125	ZC3H12A;RNASE6;RNASE1
delayed rectifier potassium channel activity (GO:0005251)	1/29	0.842481	1	0	0	0.558878	0.0957939	KCNA3
ubiquitin conjugating enzyme binding (GO:0031624)	1/29	0.842481	1	0	0	0.558878	0.0957939	RNF144B
alpha-actinin binding (GO:0051393)	1/29	0.842481	1	0	0	0.558878	0.0957939	PDLIM4
repressing transcription factor binding (GO:0070491)	2/53	0.846942	1	0	0	0.611602	0.101601	HDAC5;STAT1
Hsp90 protein binding (GO:0051879)	1/30	0.852214	1	0	0	0.540249	0.0863952	HIF1A
5'-3' RNA polymerase activity (GO:0034062)	1/30	0.852214	1	0	0	0.540249	0.0863952	POLR2E
snoRNA binding (GO:0030515)	1/30	0.852214	1	0	0	0.540249	0.0863952	ISG20
glutathione transferase activity (GO:0004364)	1/30	0.852214	1	0	0	0.540249	0.0863952	GSTM1
steroid hormone receptor binding (GO:0035258)	3/76	0.855653	1	0	0	0.639768	0.0997335	NR4A1;NRIP1;PADI2
taste receptor activity (GO:0008527)	1/31	0.861346	1	0	0	0.522821	0.0780358	TAS1R3
calcium ion transmembrane transporter activity (GO:0015085)	3/77	0.861664	1	0	0	0.631459	0.0940177	DENND5B;ATP13A3;PKD1
phosphoric ester hydrolase activity (GO:0042578)	2/56	0.86805	1	0	0	0.578838	0.0819091	PLPP5;EPHX2
transferase activity, transferring acyl groups other than amino-acyl groups (GO:0016747)	2/56	0.86805	1	0	0	0.578838	0.0819091	SOAT1;FASN
transition metal ion transmembrane transporter activity (GO:0046915)	1/32	0.869914	1	0	0	0.506483	0.0705839	TTYH1
telomeric DNA binding (GO:0042162)	1/32	0.869914	1	0	0	0.506483	0.0705839	HNRNPA2B1
potassium channel activity (GO:0005267)	4/100	0.872109	1	0	0	0.648298	0.0887138	KCNK5;LRRC26;KCNK7;KCNA3
phosphoric diester hydrolase activity (GO:0008081)	1/33	0.877953	1	0	0	0.491135	0.0639271	PLCG2
ion channel inhibitor activity (GO:0008200)	1/33	0.877953	1	0	0	0.491135	0.0639271	RACK1
glucuronosyltransferase activity (GO:0015020)	1/33	0.877953	1	0	0	0.491135	0.0639271	CSGALNACT1
ATPase activity (GO:0016887)	9/203	0.885444	1	0	0	0.718557	0.0874244	ABCA2;SMCHD1;DDX3X;KIFC2;ATP5D;MYH14;HSPA13;HSPA1B;HSPA1A
carboxylic acid binding (GO:0031406)	1/34	0.885496	1	0	0	0.47669	0.0579691	VCAN
RNA polymerase core enzyme binding (GO:0043175)	1/34	0.885496	1	0	0	0.47669	0.0579691	ERBB2
kinase activity (GO:0016301)	13/280	0.887681	1	0	0	0.752489	0.0896534	LYN;STK4;TGFBR1;STK17B;CCL5;MAPKAPK2;PMVK;CDK1;CCL2;ATM;CKB;EPHA1;PDK1
ubiquitin-like protein conjugating enzyme binding (GO:0044390)	1/35	0.892573	1	0	0	0.46307	0.0526267	RNF144B
neuropeptide receptor activity (GO:0008188)	1/35	0.892573	1	0	0	0.46307	0.0526267	GAL
ion transmembrane transporter activity (GO:0015075)	1/35	0.892573	1	0	0	0.46307	0.0526267	SLC4A11
RNA polymerase II transcription cofactor activity (GO:0001104)	3/84	0.897898	1	0	0	0.578838	0.0623403	POU2AF1;CITED4;HSPA1A
DNA-directed 5'-3' RNA polymerase activity (GO:0003899)	1/36	0.899212	1	0	0	0.450207	0.0478282	POLR2E
translation initiation factor activity (GO:0003743)	1/36	0.899212	1	0	0	0.450207	0.0478282	EIF3G
motor activity (GO:0003774)	3/85	0.902312	1	0	0	0.572028	0.0588019	MYH2;MYO1B;KIFC2
anion transmembrane transporter activity (GO:0008509)	2/62	0.90245	1	0	0	0.522821	0.0536634	SLC4A11;SLC26A4
voltage-gated calcium channel activity (GO:0005245)	1/37	0.905442	1	0	0	0.438039	0.0435113	CACNA1H
frizzled binding (GO:0005109)	1/37	0.905442	1	0	0	0.438039	0.0435113	WNT4
Rab GTPase binding (GO:0017137)	5/130	0.909385	1	0	0	0.623364	0.0592115	GRTP1;BICDL1;TBC1D9;BICDL2;LLGL2
tRNA binding (GO:0000049)	1/38	0.911287	1	0	0	0.426512	0.0396218	SLFN11
secondary active transmembrane transporter activity (GO:0015291)	2/66	0.92052	1	0	0	0.491135	0.0406742	SLC46A2;SLC5A3
DNA helicase activity (GO:0003678)	1/40	0.921916	1	0	0	0.405186	0.0329421	DDX3X
methyltransferase activity (GO:0008168)	2/67	0.924518	1	0	0	0.483805	0.0379704	METTL7B;COMT
translation factor activity, RNA binding (GO:0008135)	2/67	0.924518	1	0	0	0.483805	0.0379704	EIF3G;CPEB4
RNA helicase activity (GO:0003724)	2/67	0.924518	1	0	0	0.483805	0.0379704	DDX3Y;DDX3X
ATP-dependent RNA helicase activity (GO:0004004)	2/67	0.924518	1	0	0	0.483805	0.0379704	DDX3Y;DDX3X
phosphoprotein phosphatase activity (GO:0004721)	5/136	0.927741	1	0	0	0.595862	0.0446911	PTP4A1;PTP4A3;PTPRC;PTPN6;PTPRF
RNA-dependent ATPase activity (GO:0008186)	2/68	0.928326	1	0	0	0.47669	0.0354527	DDX3Y;DDX3X
androgen receptor binding (GO:0050681)	1/42	0.931272	1	0	0	0.385892	0.0274768	NRIP1
hydrolase activity, acting on acid anhydrides, catalyzing transmembrane movement of substances (GO:0016820)	1/42	0.931272	1	0	0	0.385892	0.0274768	ABCA2
calcium channel activity (GO:0005262)	3/93	0.931851	1	0	0	0.522821	0.0369018	DENND5B;PKD1;CACNA1H
organic anion transmembrane transporter activity (GO:0008514)	2/70	0.935403	1	0	0	0.46307	0.0309228	SLC4A11;SLC26A4
potassium channel regulator activity (GO:0015459)	1/43	0.935522	1	0	0	0.376918	0.0251219	LRRC26
Rac GTPase binding (GO:0048365)	1/43	0.935522	1	0	0	0.376918	0.0251219	ARHGDIB
rRNA binding (GO:0019843)	1/43	0.935522	1	0	0	0.376918	0.0251219	RPS9
polyubiquitin modification-dependent protein binding (GO:0031593)	1/43	0.935522	1	0	0	0.376918	0.0251219	TNIP3
transforming growth factor beta receptor binding (GO:0005160)	1/44	0.939509	1	0	0	0.368351	0.0229845	TGFBR1
DNA-dependent ATPase activity (GO:0008094)	2/72	0.941814	1	0	0	0.450207	0.0269887	TOP2A;DDX3X
ATPase activity, coupled to transmembrane movement of substances (GO:0042626)	1/45	0.943249	1	0	0	0.360166	0.0210427	ABCA2
P-P-bond-hydrolysis-driven transmembrane transporter activity (GO:0015405)	1/45	0.943249	1	0	0	0.360166	0.0210427	ABCA2
G-protein coupled receptor activity (GO:0004930)	11/267	0.944253	1	0	0	0.667723	0.0383016	PDGFRB;P2RY10;ADGRG1;SFRP2;ELOVL4;LPAR6;GPR183;CXCR4;TAS1R3;TSKU;GPR157
protein phosphatase regulator activity (GO:0019888)	1/47	0.950051	1	0	0	0.344839	0.0176695	PPP1R1B
phosphatidylinositol binding (GO:0035091)	3/100	0.950702	1	0	0	0.486224	0.0245809	NCF1;DPEP1;NCF1C
voltage-gated cation channel activity (GO:0022843)	3/100	0.950702	1	0	0	0.486224	0.0245809	LRRC26;KCNA3;CACNA1H
transferase activity, transferring hexosyl groups (GO:0016758)	3/100	0.950702	1	0	0	0.486224	0.0245809	CSGALNACT1;HAS3;OGT
thiol-dependent ubiquitin-specific protease activity (GO:0004843)	2/76	0.952866	1	0	0	0.426512	0.0205924	USP9Y;ZC3H12A
phosphotransferase activity, alcohol group as acceptor (GO:0016773)	10/254	0.955212	1	0	0	0.638089	0.0292385	PKLR;STK17B;CCL5;MAPKAPK2;CDK1;CCL2;EPHA1;STK4;TGFBR1;PDK1
syntaxin binding (GO:0019905)	2/77	0.955298	1	0	0	0.420973	0.0192518	SYT8;LLGL2
phosphatase activity (GO:0016791)	3/104	0.959164	1	0	0	0.467523	0.0194926	PLPP5;EPHX2;ACP6
microtubule binding (GO:0008017)	7/195	0.96031	1	0	0	0.581806	0.0235624	CAMSAP3;KIFC2;REEP4;FAM83D;S100A9;S100A8;DNM1
protein transporter activity (GO:0008565)	2/80	0.961894	1	0	0	0.405186	0.0157419	AZGP1;MCL1
extracellular ligand-gated ion channel activity (GO:0005230)	1/52	0.963701	1	0	0	0.311682	0.0115242	GABRP
immunoglobulin receptor binding (GO:0034987)	2/81	0.963877	1	0	0	0.400184	0.0147233	IGLL5;JCHAIN
ATP-dependent helicase activity (GO:0008026)	2/85	0.970862	1	0	0	0.381352	0.0112771	DDX3Y;DDX3X
voltage-gated potassium channel activity (GO:0005249)	2/85	0.970862	1	0	0	0.381352	0.0112771	LRRC26;KCNA3
ATPase activity, coupled to movement of substances (GO:0043492)	1/56	0.971883	1	0	0	0.289419	0.00825406	ABCA2
G-protein coupled amine receptor activity (GO:0008227)	1/56	0.971883	1	0	0	0.289419	0.00825406	ADRA2A
Ras GTPase binding (GO:0017016)	6/184	0.973731	1	0	0	0.528504	0.0140686	MYO1C;GRTP1;BICDL1;TBC1D9;BICDL2;LLGL2
single-stranded DNA binding (GO:0003697)	2/87	0.973846	1	0	0	0.372585	0.00987422	NABP1;JCHAIN
microtubule motor activity (GO:0003777)	1/60	0.978222	1	0	0	0.270124	0.00594766	KIFC2
thiol-dependent ubiquitinyl hydrolase activity (GO:0036459)	2/92	0.980071	1	0	0	0.352336	0.00709245	USP9Y;ZC3H12A
PDZ domain binding (GO:0030165)	1/62	0.980834	1	0	0	0.261411	0.00505878	LLGL2
ion channel activity (GO:0005216)	2/93	0.981131	1	0	0	0.348547	0.0066395	KCNA3;CACNA1H
ATPase binding (GO:0051117)	1/63	0.98202	1	0	0	0.257261	0.00466758	DERL1
RNA binding (GO:0003723)	68/1387	0.984065	1	0	0	0.794598	0.0127638	TOP2A;SRP19;DDX3X;RPL3;TFRC;COL14A1;HSPB1;MKI67;MRPL41;LGALS3;ZFP36;RPS19;SNRNP70;TMSB4X;ZC3H12A;RACK1;HIST1H1D;LBR;ZNF385A;HIST1H1B;TNS1;HIST1H1C;MBNL1;RPS9;CLUH;DCD;FNDC3B;FNDC3A;DNM1;PDIA4;SLFN11;SLPI;ESRP2;CANX;TLR9;HOXB6;PLEC;CSTB;AHNAK;RPN1;RPS4Y1;CORO1A;TROVE2;SAMSN1;ZFP36L2;HSP90B1;IFI16;RPL18;SF3B1;JUN;APOBEC3G;CPSF1;CNBP;AHNAK2;EEF2;TUBB4B;ANKHD1;MANF;BST2;RPS26;FASN;HNRNPA2B1;EIF3G;VIM…
ligand-gated ion channel activity (GO:0015276)	1/68	0.986937	1	0	0	0.238345	0.00313406	GABRP
Rho GTPase binding (GO:0017048)	1/72	0.989883	1	0	0	0.225104	0.00228892	ARHGDIB
ubiquitin-like protein ligase activity (GO:0061659)	5/186	0.990976	1	0	0	0.435684	0.00394957	TMEM189;RNF144B;RLIM;CBLC;UBE2J1
protein serine/threonine kinase activity (GO:0004674)	13/368	0.991575	1	0	0	0.572546	0.00484422	CDC42BPG;STK4;TGFBR1;MYLK;CCND1;WNK2;FASTK;STK17B;MAPKAPK2;MKNK2;CDK1;ATM;PIM2
ubiquitin protein ligase activity (GO:0061630)	5/192	0.9931	1	0	0	0.422069	0.00292216	TMEM189;RNF144B;RLIM;CBLC;UBE2J1
tubulin binding (GO:0015631)	7/255	0.996276	1	0	0	0.444911	0.00166009	TPPP3;KIFC2;REEP4;FAM83D;S100A9;S100A8;DNM1
ubiquitin-protein transferase activity (GO:0004842)	9/417	0.999969	1	0	0	0.349801	1.0775e-05	TMEM189;RNF144B;FBXW5;FBXW7;GAN;RLIM;CBLC;BIRC3;UBE2J1
