# Supplementary material for: Microenvironmental network of clonal CXCL13+CD4+ T cells and Tregs in pemphigus chronic blisters
Source: J Clin Invest. 2023 Dec 1;133(23):e166357. doi: 10.1172/JCI166357 (PMC10688981; doi:10.1172/JCI166357)
Supplement: Supplemental table 3 [file jci-133-166357-s111.xlsx]

## Sheet: Sheet1
Supplemental Table 3. A list of DEGs in Figure 2C
GeneNames	value1	value2	log2(Fold_change)	log2(Fold_change) normalized	z-score	p-value	q-value(Benjamini et al. 1995)	q-value(Storey et al. 2003)	Signature(p-value < 0.001)
IGLL5	2427.61	295.685	3.0374	3.04079	43.3923	0	0	0	TRUE
KRT13	1330.68	38.877	5.0971	5.10049	37.7046	0	0	0	TRUE
MIR3687-1	2335.61	4521.11	-0.952876	-0.949486	-26.5548	2.2631e-155	1.65531e-151	1.65531e-151	TRUE
RN7SL1	5795.11	3359.56	0.786562	0.789952	25.7534	2.95433e-146	1.62067e-142	1.62067e-142	TRUE
DCD	272.997	1125.65	-2.04381	-2.04042	-23.5501	1.25161e-122	5.49281e-119	5.49281e-119	TRUE
RN7SL2	4702.2	2826.65	0.73424	0.737631	21.8538	7.14506e-106	2.61307e-102	2.61307e-102	TRUE
LGALS7B	3862.62	5933.67	-0.619345	-0.615955	-20.9193	3.57184e-97	1.11967e-93	1.11967e-93	TRUE
DEFB4A	653.543	108.087	2.59609	2.59948	20.7728	7.6347e-96	2.0941e-92	2.0941e-92	TRUE
MZB1	581.136	88.7384	2.71124	2.71463	20.0516	1.95384e-89	4.76369e-86	4.76369e-86	TRUE
FASN	775.556	1766.62	-1.18769	-1.1843	-19.8663	7.97034e-88	1.74893e-84	1.74893e-84	TRUE
KRT6A	7645.81	5405.55	0.500227	0.503617	19.8304	1.62611e-87	3.24379e-84	3.24379e-84	TRUE
SPRR3	356.803	9.81572	5.18389	5.18728	19.559	3.45993e-85	6.32678e-82	6.32678e-82	TRUE
KRT6C	2446.41	1275.42	0.939697	0.943088	19.4376	3.71157e-84	6.26484e-81	6.26484e-81	TRUE
KRT2	297.052	925.459	-1.63945	-1.63606	-18.3644	2.53123e-75	3.96734e-72	3.96734e-72	TRUE
KRT16	4139.66	2695.58	0.618919	0.62231	17.6468	1.07721e-69	1.57581e-66	1.57581e-66	TRUE
KRT6B	3180.88	1933.48	0.718226	0.721617	17.6266	1.53978e-69	2.11171e-66	2.11171e-66	TRUE
FADS2	80.0249	473.676	-2.56538	-2.56199	-17.5223	9.68665e-69	1.25032e-65	1.25032e-65	TRUE
KRTAP3-2	264.51	6.06936	5.44564	5.44903	16.9056	4.08973e-64	4.98561e-61	4.98561e-61	TRUE
CD79A	322.26	32.6603	3.30261	3.30601	16.4129	1.5474e-60	1.78709e-57	1.78709e-57	TRUE
KRTAP3-3	263.498	13.1218	4.32775	4.33114	16.2785	1.40284e-59	1.53912e-56	1.53912e-56	TRUE
FLG	808.482	1568.49	-0.956091	-0.952701	-15.6749	2.24573e-55	2.34657e-52	2.34657e-52	TRUE
DERL3	338.079	47.4569	2.83267	2.83606	15.6449	3.60072e-55	3.5914e-52	3.5914e-52	TRUE
RHCG	716.305	249.979	1.51876	1.52215	15.3489	3.60477e-53	3.43911e-50	3.43911e-50	TRUE
KRT77	27.6724	279.918	-3.33848	-3.33509	-15.3355	4.42517e-53	4.0459e-50	4.0459e-50	TRUE
CRNN	269.462	24.9642	3.43215	3.43554	15.25	1.64596e-52	1.44469e-49	1.44469e-49	TRUE
XBP1	926.351	384.822	1.26737	1.27076	15.2216	2.5413e-52	2.14476e-49	2.14476e-49	TRUE
SSR4	1194.85	575.634	1.05361	1.057	14.9231	2.33116e-50	1.89454e-47	1.89454e-47	TRUE
CYBA	997.141	444.807	1.16462	1.16801	14.7767	2.07094e-49	1.62295e-46	1.62295e-46	TRUE
KRT1	2830.83	4059.47	-0.520066	-0.516675	-14.7596	2.66872e-49	2.0193e-46	2.0193e-46	TRUE
KRTAP3-1	203.748	6.29802	5.01574	5.01913	14.7237	4.53881e-49	3.31984e-46	3.31984e-46	TRUE
KRT10	3052.95	4307.38	-0.496606	-0.493215	-14.5734	4.14424e-48	2.93345e-45	2.93345e-45	TRUE
PIP	61.1257	334.371	-2.4516	-2.44821	-14.348	1.09659e-46	7.51952e-44	7.51952e-44	TRUE
DEFB4B	290.645	45.4707	2.67625	2.67964	14.0824	4.87528e-45	3.24177e-42	3.24177e-42	TRUE
FAM46C	264.717	37.7485	2.80996	2.81335	13.7869	3.05467e-43	1.97143e-40	1.97143e-40	TRUE
FLG2	548.188	1086.91	-0.987493	-0.984103	-13.404	5.72815e-41	3.59122e-38	3.59122e-38	TRUE
CRAT	116.417	417.744	-1.84331	-1.83992	-13.3928	6.66324e-41	4.06143e-38	4.06143e-38	TRUE
HS3ST6	120.13	419.792	-1.80507	-1.80168	-13.234	5.58501e-40	3.31221e-37	3.31221e-37	TRUE
KRTAP4-6	159.187	2.9143	5.77143	5.77482	13.136	2.04877e-39	1.18306e-36	1.18306e-36	TRUE
HIST1H4K	4343.33	3220.87	0.431352	0.434742	13.0463	6.6671e-39	3.75118e-36	3.75118e-36	TRUE
FKBP11	407.466	117.625	1.79248	1.79587	13.0246	8.8694e-39	4.86553e-36	4.86553e-36	TRUE
HIST1H4J	4300.13	3185.69	0.432774	0.436165	13.0204	9.36714e-39	5.01325e-36	5.01325e-36	TRUE
MIR3687-2	1563.81	2372.41	-0.601289	-0.597898	-12.8688	6.74698e-38	3.52498e-35	3.52498e-35	TRUE
KRTAP4-7	150.134	3.75542	5.32113	5.32452	12.7168	4.7689e-37	2.43358e-34	2.43358e-34	TRUE
KRTAP4-9	149.694	3.58908	5.38226	5.38565	12.7086	5.29545e-37	2.64087e-34	2.64087e-34	TRUE
PM20D1	18.7168	189.642	-3.34087	-3.33748	-12.6264	1.51062e-36	7.36611e-34	7.36611e-34	TRUE
IGFBP2	353.33	96.3437	1.87475	1.87815	12.5045	7.05699e-36	3.36634e-33	3.36634e-33	TRUE
KRT79	154.344	452.836	-1.55284	-1.54945	-12.349	4.93281e-35	2.30299e-32	2.30299e-32	TRUE
KRTAP4-2	140.209	3.50213	5.3232	5.32659	12.2897	1.0294e-34	4.70585e-32	4.70585e-32	TRUE
IRF4	216.443	32.7129	2.72605	2.72944	12.2719	1.28237e-34	5.74268e-32	5.74268e-32	TRUE
CFD	375.932	791.719	-1.07452	-1.07113	-12.2643	1.40783e-34	6.17839e-32	6.17839e-32	TRUE
CXCL1	297.915	71.1121	2.06673	2.07012	12.2415	1.86524e-34	8.0253e-32	8.0253e-32	TRUE
ITM2C	357.88	105.196	1.7664	1.76979	12.0835	1.29149e-33	5.44984e-31	5.44984e-31	TRUE
TNXB	143.561	425.704	-1.56818	-1.56479	-12.0597	1.7244e-33	7.13936e-31	7.13936e-31	TRUE
KRTAP1-5	136.701	4.461	4.93751	4.9409	12.0343	2.34643e-33	9.53474e-31	9.53474e-31	TRUE
LGALS7	2932.15	3932.46	-0.423472	-0.420081	-12.0104	3.13284e-33	1.24989e-30	1.24989e-30	TRUE
APOE	1001.84	1611.95	-0.686159	-0.682769	-11.9341	7.85825e-33	3.07917e-30	3.07917e-30	TRUE
THRSP	88.2387	323.106	-1.87253	-1.86914	-11.9049	1.11627e-32	4.29727e-30	4.29727e-30	TRUE
ANXA1	674.604	310.644	1.11878	1.12217	11.7695	5.60622e-32	2.12099e-29	2.12099e-29	TRUE
S100A8	2443	1695.45	0.526991	0.530381	11.7347	8.46426e-32	3.14799e-29	3.14799e-29	TRUE
KRTAP4-1	118.62	2.06685	5.84277	5.84617	11.3384	8.47125e-30	3.09808e-27	3.09808e-27	TRUE
CYP4F8	3.01488	119.017	-5.30292	-5.29953	-11.305	1.23961e-29	4.45912e-27	4.45912e-27	TRUE
CALML5	2966.56	3901.02	-0.395059	-0.391669	-11.2083	3.7125e-29	1.31392e-26	1.31392e-26	TRUE
SPRR2A	822.142	431.868	0.928798	0.932188	11.155	6.77281e-29	2.35898e-26	2.35898e-26	TRUE
ZBTB16	39.4162	206.124	-2.38665	-2.38326	-11.0903	1.39746e-28	4.79131e-26	4.79131e-26	TRUE
DMKN	1685.18	2393.98	-0.506504	-0.503114	-11.0582	2.00003e-28	6.75181e-26	6.75181e-26	TRUE
HSPA1B	1806	2523.58	-0.482677	-0.479287	-10.8611	1.7665e-27	5.87307e-25	5.87307e-25	TRUE
ACSBG1	64.1452	249.68	-1.96067	-1.95727	-10.7924	3.7408e-27	1.22514e-24	1.22514e-24	TRUE
LCN2	620.899	298.455	1.05684	1.06024	10.7831	4.13556e-27	1.33451e-24	1.33451e-24	TRUE
AQP5	47.3079	215.335	-2.18643	-2.18304	-10.7497	5.94297e-27	1.88995e-24	1.88995e-24	TRUE
POU2AF1	158.153	21.9631	2.84817	2.85156	10.7299	7.37132e-27	2.3107e-24	2.3107e-24	TRUE
TACSTD2	1705.9	2394.01	-0.48889	-0.485499	-10.7038	9.77017e-27	3.01953e-24	3.01953e-24	TRUE
KRTAP1-3	107.951	3.73008	4.85503	4.85842	10.6671	1.45155e-26	4.42381e-24	4.42381e-24	TRUE
KRT34	120.654	8.54827	3.8191	3.82249	10.6173	2.47514e-26	7.44e-24	7.44e-24	TRUE
SPRR4	247.902	543.127	-1.13152	-1.12813	-10.5929	3.21637e-26	9.5374e-24	9.5374e-24	TRUE
GJB2	1299.35	821.139	0.662088	0.665478	10.4862	9.99982e-26	2.92568e-23	2.92568e-23	TRUE
ALOX15B	53.4756	220.058	-2.04093	-2.03754	-10.4017	2.435e-25	7.03043e-23	7.03043e-23	TRUE
HSPA1A	1568.78	2208.19	-0.493218	-0.489828	-10.3634	3.63944e-25	1.03715e-22	1.03715e-22	TRUE
JCHAIN	202.706	45.971	2.14059	2.14398	10.3248	5.4418e-25	1.53089e-22	1.53089e-22	TRUE
KRT86	116.361	9.25477	3.65227	3.65566	10.2642	1.02189e-24	2.83838e-22	2.83838e-22	TRUE
LOR	556.516	951.254	-0.773409	-0.770018	-10.1824	2.37538e-24	6.51538e-22	6.51538e-22	TRUE
SERPINA12	71.8479	248.926	-1.7927	-1.78931	-10.1423	3.587e-24	9.71722e-22	9.71722e-22	TRUE
SLAMF7	156.699	26.5005	2.56391	2.5673	10.1013	5.4537e-24	1.4594e-21	1.4594e-21	TRUE
LUM	345.144	130.741	1.40049	1.40388	10.0293	1.13309e-23	2.9956e-21	2.9956e-21	TRUE
TXNDC5	634.319	329.405	0.945346	0.948737	9.9432	2.69998e-23	7.05305e-21	7.05305e-21	TRUE
CLDN1	323.872	628.163	-0.955714	-0.952323	-9.9144	3.6042e-23	9.30434e-21	9.30434e-21	TRUE
GATA3	173.424	410.007	-1.24135	-1.23796	-9.90891	3.80773e-23	9.71547e-21	9.71547e-21	TRUE
SCGB1D2	95.0339	283.819	-1.57846	-1.57507	-9.89375	4.43107e-23	1.1176e-20	1.1176e-20	TRUE
KRTAP10-3	96.1105	4.95146	4.27877	4.28216	9.80285	1.09458e-22	2.72937e-20	2.72937e-20	TRUE
KRTAP1-1	92.629	3.77063	4.61858	4.62198	9.79334	1.20251e-22	2.96479e-20	2.96479e-20	TRUE
KRTAP10-9	88.6348	0	6.70549	6.70888	9.68558	3.47243e-22	8.46616e-20	8.46616e-20	TRUE
SERPINA3	293.398	104.569	1.4884	1.49179	9.67734	3.76394e-22	9.07606e-20	9.07606e-20	TRUE
S100A7A	411.179	180.551	1.18736	1.19075	9.63439	5.72317e-22	1.36504e-19	1.36504e-19	TRUE
CD248	179.823	410.846	-1.19202	-1.18863	-9.60559	7.57249e-22	1.7867e-19	1.7867e-19	TRUE
KRTAP4-12	84.6556	1.42397	5.89362	5.89701	9.57707	9.98344e-22	2.3305e-19	2.3305e-19	TRUE
HEPHL1	143.756	25.1983	2.51222	2.51561	9.5656	1.11556e-21	2.57671e-19	2.57671e-19	TRUE
CA6	100.526	282.634	-1.49136	-1.48797	-9.46898	2.82596e-21	6.45937e-19	6.45937e-19	TRUE
CXCL12	791.715	460.761	0.780962	0.784353	9.4496	3.40136e-21	7.69443e-19	7.69443e-19	TRUE
PI3	1688.56	1187.26	0.508159	0.511549	9.43846	3.78287e-21	8.47014e-19	8.47014e-19	TRUE
HLA-DQA1	280.614	100.648	1.47927	1.48266	9.42116	4.46151e-21	9.88878e-19	9.88878e-19	TRUE
STAC2	12.9291	110.977	-3.10157	-3.09818	-9.34591	9.10995e-21	1.999e-18	1.999e-18	TRUE
PSAPL1	122.12	314.524	-1.36487	-1.36148	-9.34241	9.4165e-21	2.0458e-18	2.0458e-18	TRUE
APRT	702.085	1097.52	-0.64453	-0.641139	-9.3128	1.2451e-20	2.67854e-18	2.67854e-18	TRUE
B2M	1719.49	1221.45	0.49338	0.49677	9.27316	1.80708e-20	3.84978e-18	3.84978e-18	TRUE
KRTAP4-4	79.5333	1.86031	5.41795	5.42134	9.26728	1.90958e-20	4.02904e-18	4.02904e-18	TRUE
KLK13	541.179	279.064	0.955511	0.958901	9.2661	1.93073e-20	4.03486e-18	4.03486e-18	TRUE
SYT8	66.653	219.654	-1.72049	-1.7171	-9.25792	2.0846e-20	4.31532e-18	4.31532e-18	TRUE
EEF2	3961.69	4835.74	-0.28762	-0.28423	-9.22886	2.73519e-20	5.60919e-18	5.60919e-18	TRUE
KRTAP16-1	95.8596	8.31187	3.52768	3.53107	9.19505	3.74832e-20	7.61568e-18	7.61568e-18	TRUE
ALDH3B2	503.784	837.258	-0.732867	-0.729476	-9.11347	7.97865e-20	1.6062e-17	1.6062e-17	TRUE
KRTAP10-1	79.041	3.06045	4.69078	4.69418	9.07364	1.1511e-19	2.29623e-17	2.29623e-17	TRUE
KLK6	859.516	525.269	0.710468	0.713859	9.07133	1.17569e-19	2.32415e-17	2.32415e-17	TRUE
HIST1H1B	1358.61	929.675	0.547333	0.550724	9.05212	1.40225e-19	2.74728e-17	2.74728e-17	TRUE
EVI2B	200.44	58.8225	1.76873	1.77212	9.05108	1.41563e-19	2.74896e-17	2.74896e-17	TRUE
LCE3E	517.819	268.528	0.947373	0.950763	8.99963	2.26487e-19	4.35947e-17	4.35947e-17	TRUE
XIST	371.973	166.588	1.15891	1.1623	8.98881	2.49916e-19	4.76862e-17	4.76862e-17	TRUE
KRTAP10-10	74.3066	1.89422	5.29381	5.2972	8.9428	3.79432e-19	7.17748e-17	7.17748e-17	TRUE
LCE3D	1277.33	867.269	0.558582	0.561972	8.93881	3.9338e-19	7.37772e-17	7.37772e-17	TRUE
FGFR3	470.031	785.866	-0.741527	-0.738136	-8.92065	4.63554e-19	8.62015e-17	8.61801e-17	TRUE
SEL1L3	156.944	37.1361	2.07936	2.08275	8.91956	4.6816e-19	8.63263e-17	8.61801e-17	TRUE
ACER1	238.932	475.949	-0.994207	-0.990816	-8.91882	4.71294e-19	8.61801e-17	8.61801e-17	TRUE
SRGN	215.549	69.9758	1.62309	1.62648	8.83485	1.00232e-18	1.81769e-16	1.81769e-16	TRUE
CLEC3B	148.249	341.271	-1.2029	-1.19951	-8.81791	1.16619e-18	2.09752e-16	2.08676e-16	TRUE
KRTAP8-1	72.4072	0	6.34626	6.34965	8.81757	1.16972e-18	2.08676e-16	2.08676e-16	TRUE
LYPD3	1609.61	2149.47	-0.417274	-0.413883	-8.75384	2.06216e-18	3.64918e-16	3.64918e-16	TRUE
LY6G6C	386.613	670.111	-0.79351	-0.790119	-8.7383	2.36653e-18	4.1543e-16	4.1543e-16	TRUE
PTGDS	1118.07	747.57	0.580727	0.584117	8.65889	4.76387e-18	8.29632e-16	8.29632e-16	TRUE
HERPUD1	489.296	256.905	0.929473	0.932863	8.61016	7.29556e-18	1.26052e-15	1.26052e-15	TRUE
LYZ	339.432	151.649	1.16239	1.16578	8.60706	7.49557e-18	1.28496e-15	1.28496e-15	TRUE
SAT1	755.679	459.284	0.718386	0.721777	8.58809	8.84266e-18	1.50414e-15	1.50414e-15	TRUE
EPHB6	295.374	542.687	-0.877576	-0.874186	-8.57429	9.97025e-18	1.6829e-15	1.6829e-15	TRUE
DPEP1	93.3994	11.0255	3.08257	3.08596	8.56822	1.05097e-17	1.76041e-15	1.76041e-15	TRUE
CXCL13	171.419	48.6158	1.81803	1.82142	8.52988	1.46497e-17	2.43529e-15	2.43529e-15	TRUE
SCGB2A2	150.434	336.673	-1.16222	-1.15883	-8.52115	1.57979e-17	2.60641e-15	2.60641e-15	TRUE
EVPL	756.56	1126.61	-0.574457	-0.571066	-8.50694	1.78587e-17	2.92443e-15	2.92443e-15	TRUE
KCNA3	164.979	45.4627	1.85952	1.86291	8.4974	1.93889e-17	3.15149e-15	3.15149e-15	TRUE
RPS4Y1	73.3349	214.591	-1.54902	-1.54562	-8.48519	2.15361e-17	3.47475e-15	3.47475e-15	TRUE
HIST1H2AE	1072.47	717.374	0.580139	0.58353	8.47271	2.39743e-17	3.83991e-15	3.83991e-15	TRUE
SLPI	1391.07	983.654	0.49997	0.503361	8.44098	3.14696e-17	5.0039e-15	5.0039e-15	TRUE
TMPRSS11D	150.748	38.49	1.96958	1.97297	8.43997	3.17427e-17	5.011e-15	5.011e-15	TRUE
TCN1	185.84	57.7462	1.68626	1.68965	8.42921	3.48008e-17	5.45453e-15	5.45453e-15	TRUE
PTPRC	230.104	84.0865	1.45234	1.45573	8.41538	3.9163e-17	6.09471e-15	6.09471e-15	TRUE
SEC14L6	28.0226	129.912	-2.21287	-2.20948	-8.41199	4.03122e-17	6.22937e-15	6.22446e-15	TRUE
HSP90B1	719.591	436.45	0.72136	0.72475	8.41063	4.07797e-17	6.25755e-15	6.22446e-15	TRUE
KRTAP19-5	67.6477	2.53022	4.74071	4.7441	8.41044	4.08478e-17	6.22446e-15	6.22446e-15	TRUE
SULT2B1	521.171	828.965	-0.669555	-0.666165	-8.37257	5.63762e-17	8.53148e-15	8.53148e-15	TRUE
DSC2	527.449	290.859	0.858711	0.862101	8.36347	6.09002e-17	9.15297e-15	9.15297e-15	TRUE
CLTB	1046.04	1466.1	-0.487055	-0.483664	-8.3454	7.09746e-17	1.05945e-14	1.05945e-14	TRUE
UBE2J1	282.436	118.532	1.25264	1.25603	8.32771	8.24202e-17	1.22199e-14	1.22199e-14	TRUE
KRTAP2-1	66.0529	2.50899	4.71844	4.72183	8.30368	1.00935e-16	1.48645e-14	1.48645e-14	TRUE
SERPINB1	227.971	85.3763	1.41694	1.42033	8.22287	1.98696e-16	2.90666e-14	2.90381e-14	TRUE
ELOVL3	67.6001	199.363	-1.5603	-1.55691	-8.22219	1.99824e-16	2.90381e-14	2.90381e-14	TRUE
DGAT2L6	24.0069	118.238	-2.30017	-2.29678	-8.21693	2.08782e-16	3.01402e-14	3.01402e-14	TRUE
HIST1H2AG	765.326	479.176	0.675517	0.678908	8.19007	2.61085e-16	3.74443e-14	3.74443e-14	TRUE
TMEM134	456.391	739.136	-0.69557	-0.69218	-8.17753	2.89733e-16	4.12831e-14	4.12831e-14	TRUE
KRTAP10-5	65.877	3.20505	4.36135	4.36475	8.1548	3.49745e-16	4.95126e-14	4.95126e-14	TRUE
KRT7	38.7248	146.491	-1.91948	-1.91609	-8.15053	3.62339e-16	5.09667e-14	5.09667e-14	TRUE
GAL	27.643	124.374	-2.16969	-2.1663	-8.13048	4.27604e-16	5.97638e-14	5.97638e-14	TRUE
KRTDAP	1266.55	1711.72	-0.434538	-0.431148	-8.11234	4.96522e-16	6.89569e-14	6.89569e-14	TRUE
MIR21	377.677	188.375	1.00355	1.00694	8.06091	7.57284e-16	1.0451e-13	1.0451e-13	TRUE
SLC6A14	189.654	64.3376	1.55963	1.56302	8.05189	8.15247e-16	1.11806e-13	1.11806e-13	TRUE
KRTAP4-5	59.5981	1.30151	5.517	5.52039	8.02975	9.76677e-16	1.33113e-13	1.33113e-13	TRUE
KRTAP12-2	70.0508	5.27373	3.73151	3.7349	8.02554	1.01079e-15	1.36912e-13	1.36912e-13	TRUE
KRTAP9-4	58.657	1.13134	5.6962	5.69959	7.97322	1.54596e-15	2.08116e-13	2.08116e-13	TRUE
TNFRSF17	65.8966	4.10166	4.00592	4.00931	7.9678	1.61519e-15	2.16111e-13	2.16111e-13	TRUE
RAC2	331.9	158.15	1.06946	1.07285	7.95972	1.72427e-15	2.29308e-13	2.29308e-13	TRUE
GSN	942.558	1322.95	-0.489109	-0.485718	-7.95805	1.74778e-15	2.31034e-13	2.31034e-13	TRUE
SLURP1	719.699	1055.28	-0.552167	-0.548776	-7.9424	1.98313e-15	2.60574e-13	2.60574e-13	TRUE
COL6A2	1458.09	1922.27	-0.398733	-0.395343	-7.93243	2.14906e-15	2.80696e-13	2.80696e-13	TRUE
MIR3652	1376.67	994.472	0.469177	0.472567	7.92565	2.26949e-15	2.94672e-13	2.94672e-13	TRUE
KRTAP12-1	70.5712	5.98925	3.55863	3.56202	7.91607	2.45128e-15	3.16402e-13	3.16402e-13	TRUE
DGAT2	184.839	369.785	-1.00042	-0.997031	-7.90205	2.74356e-15	3.52059e-13	3.52059e-13	TRUE
ZBP1	93.209	15.0735	2.62846	2.63185	7.89758	2.84372e-15	3.62789e-13	3.62789e-13	TRUE
REEP6	77.3613	208.595	-1.43102	-1.42763	-7.8868	3.10031e-15	3.93238e-13	3.93238e-13	TRUE
TRIM29	1622.24	2106.86	-0.377108	-0.373717	-7.8802	3.26853e-15	4.12192e-13	4.12192e-13	TRUE
PPP1R1B	11.69	84.3392	-2.85093	-2.84754	-7.82069	5.25329e-15	6.58702e-13	6.58702e-13	TRUE
TNXA	56.851	172.695	-1.60297	-1.59958	-7.80428	5.98441e-15	7.46113e-13	7.46113e-13	TRUE
HSD11B2	41.36	145.162	-1.81136	-1.80797	-7.80047	6.1676e-15	7.64609e-13	7.64609e-13	TRUE
HIST1H2AL	774.946	499.489	0.633644	0.637035	7.78943	6.73124e-15	8.29796e-13	8.29796e-13	TRUE
MIR3648-1	709.101	1035.14	-0.545757	-0.542366	-7.78294	7.08606e-15	8.68656e-13	8.68656e-13	TRUE
SBSN	2560.63	3154.54	-0.300932	-0.297542	-7.78139	7.17331e-15	8.74466e-13	8.74466e-13	TRUE
PPDPF	1037.82	1424.85	-0.457257	-0.453867	-7.76021	8.47858e-15	1.02788e-12	1.02761e-12	TRUE
HIST1H4E	2199.78	1719.48	0.355385	0.358776	7.75955	8.52324e-15	1.02761e-12	1.02761e-12	TRUE
KRTAP10-7	55.9526	1.48186	5.23872	5.24212	7.7531	8.9679e-15	1.07532e-12	1.07532e-12	TRUE
BHLHA15	99.1207	18.7624	2.40134	2.40473	7.7401	9.93423e-15	1.18471e-12	1.18471e-12	TRUE
JUP	2727.06	3335.09	-0.290375	-0.286985	-7.73162	1.06184e-14	1.25945e-12	1.25945e-12	TRUE
PRDX4	385.707	201.538	0.936451	0.939842	7.6923	1.44515e-14	1.70489e-12	1.70489e-12	TRUE
KRTAP4-8	54.6687	1.24928	5.45155	5.45494	7.68601	1.5179e-14	1.78114e-12	1.78114e-12	TRUE
SPTBN2	331.108	560.131	-0.758463	-0.755073	-7.68106	1.57772e-14	1.84148e-12	1.84148e-12	TRUE
DSG3	537.97	316.009	0.767563	0.770953	7.67375	1.67039e-14	1.93933e-12	1.93933e-12	TRUE
GPT	24.5286	110.531	-2.17192	-2.16853	-7.66959	1.72541e-14	1.99266e-12	1.99266e-12	TRUE
KRTAP10-12	55.2154	1.7109	5.01224	5.01563	7.66406	1.80142e-14	2.06955e-12	2.06955e-12	TRUE
KRTAP9-3	54.1065	0	6.20275	6.20614	7.63755	2.21386e-14	2.53014e-12	2.53014e-12	TRUE
HIST1H3C	1121.18	792.799	0.499991	0.503381	7.57779	3.51494e-14	3.99628e-12	3.99628e-12	TRUE
MS4A1	70.5846	7.68411	3.1994	3.20279	7.57563	3.57389e-14	4.04237e-12	4.04237e-12	TRUE
AWAT1	33.5591	125.669	-1.90486	-1.90147	-7.51048	5.89102e-14	6.62906e-12	6.62906e-12	TRUE
KRTAP2-2	54.2159	2.31876	4.54729	4.55068	7.46851	8.1107e-14	9.08026e-12	9.08026e-12	TRUE
SEC11C	260.603	118.145	1.1413	1.14469	7.43226	1.06756e-13	1.18911e-11	1.18911e-11	TRUE
DHCR24	563.517	842.344	-0.579951	-0.576561	-7.41902	1.17993e-13	1.30764e-11	1.30764e-11	TRUE
JUNB	1693.97	1293.24	0.389415	0.392806	7.41022	1.26095e-13	1.3904e-11	1.3904e-11	TRUE
S100P	170.211	60.2933	1.49726	1.50065	7.40315	1.32987e-13	1.45906e-11	1.45906e-11	TRUE
WISP2	36.8182	129.85	-1.81835	-1.81496	-7.39714	1.39146e-13	1.51905e-11	1.51905e-11	TRUE
ID1	883.137	601.308	0.554535	0.557925	7.38354	1.54137e-13	1.67437e-11	1.67437e-11	TRUE
KRTAP2-4	50.2759	1.09998	5.51432	5.51771	7.37491	1.64458e-13	1.77768e-11	1.77768e-11	TRUE
CCL5	145.021	45.9009	1.65966	1.66305	7.36276	1.80152e-13	1.93778e-11	1.93778e-11	TRUE
ATP6V1B1	16.3079	88.2683	-2.43632	-2.43293	-7.34508	2.05636e-13	2.20111e-11	2.20111e-11	TRUE
ZNF750	410.87	649.974	-0.661701	-0.65831	-7.33601	2.20049e-13	2.34395e-11	2.34395e-11	TRUE
GPX4	960.793	1312.34	-0.449842	-0.446451	-7.33505	2.21647e-13	2.34956e-11	2.34956e-11	TRUE
RPLP1	3138.95	3753.96	-0.258135	-0.254744	-7.32302	2.42458e-13	2.55781e-11	2.55781e-11	TRUE
HIST1H2BF	454.417	261.18	0.79897	0.802361	7.30003	2.87694e-13	3.02052e-11	3.02052e-11	TRUE
KRTAP9-9	51.8849	0	7.22792	7.23131	7.29615	2.96123e-13	3.0942e-11	3.0942e-11	TRUE
CLDN4	210.507	387.626	-0.880802	-0.877411	-7.26895	3.62301e-13	3.76776e-11	3.76776e-11	TRUE
KRT4	72.6699	10.1237	2.84362	2.84701	7.26736	3.66581e-13	3.79429e-11	3.79429e-11	TRUE
CYTIP	145.326	47.1123	1.62512	1.62851	7.26073	3.84995e-13	3.96617e-11	3.96617e-11	TRUE
CCND1	377.364	604.695	-0.680251	-0.676861	-7.25183	4.1119e-13	4.21623e-11	4.21623e-11	TRUE
KIAA1522	209.791	385.961	-0.879503	-0.876113	-7.24421	4.34973e-13	4.43935e-11	4.43935e-11	TRUE
KRT19	40.2457	133.428	-1.72916	-1.72577	-7.24092	4.45646e-13	4.52723e-11	4.52723e-11	TRUE
CHAC1	101.734	23.6965	2.10206	2.10545	7.23101	4.79407e-13	4.84776e-11	4.84776e-11	TRUE
HIST1H2AD	778.099	520.247	0.580757	0.584147	7.22318	5.0784e-13	5.11171e-11	5.11171e-11	TRUE
SERPINB3	699.956	457.394	0.613827	0.617218	7.19721	6.14551e-13	6.15757e-11	6.15757e-11	TRUE
RAPGEFL1	249.789	437.064	-0.807136	-0.803745	-7.16147	7.98154e-13	7.96086e-11	7.94441e-11	TRUE
CXCL8	86.3853	16.7713	2.36479	2.36818	7.16113	8.00125e-13	7.94441e-11	7.94441e-11	TRUE
HIST1H3I	993.84	703.641	0.498175	0.501565	7.11076	1.15408e-12	1.14072e-10	1.14072e-10	TRUE
CD27	107.828	27.8019	1.95548	1.95887	7.10437	1.20871e-12	1.18936e-10	1.18936e-10	TRUE
GLTSCR2	722.437	1019.86	-0.497432	-0.494041	-7.09616	1.28273e-12	1.25656e-10	1.25656e-10	TRUE
OR2A7	24.1074	100.784	-2.06372	-2.06033	-7.08991	1.34198e-12	1.30876e-10	1.30876e-10	TRUE
ST6GAL1	158.111	56.6156	1.48167	1.48506	7.08014	1.44007e-12	1.3982e-10	1.3982e-10	TRUE
KLK9	246.154	113.864	1.11225	1.11564	7.07547	1.48944e-12	1.43977e-10	1.43977e-10	TRUE
CEBPB	74.4242	11.9668	2.63673	2.64012	7.06906	1.55986e-12	1.50123e-10	1.50123e-10	TRUE
HLA-DRA	982.048	695.722	0.497283	0.500674	7.05695	1.70194e-12	1.63082e-10	1.63082e-10	TRUE
FNDC3B	218.639	95.6126	1.19328	1.19667	7.05285	1.75286e-12	1.6723e-10	1.6723e-10	TRUE
IFITM1	807.946	550.68	0.553044	0.556435	7.04505	1.85395e-12	1.76109e-10	1.75459e-10	TRUE
HIST1H2BM	480.065	286.907	0.742643	0.746034	7.04496	1.85511e-12	1.75459e-10	1.75459e-10	TRUE
KRTAP19-3	45.7634	1.05903	5.43338	5.43677	7.03087	2.05245e-12	1.93292e-10	1.93292e-10	TRUE
HIST1H2AM	666.289	435.829	0.612385	0.615775	7.00727	2.43007e-12	2.27876e-10	2.27876e-10	TRUE
FCRL5	60.9119	6.96941	3.12761	3.131	6.96581	3.26523e-12	3.04889e-10	3.04889e-10	TRUE
SPRR2D	445.961	262.56	0.764268	0.767659	6.96075	3.38469e-12	3.14704e-10	3.14704e-10	TRUE
KRTAP10-11	44.6723	0	5.64648	5.64987	6.95711	3.47316e-12	3.21568e-10	3.21568e-10	TRUE
PLPP5	198.086	83.6644	1.24344	1.24683	6.93399	4.09134e-12	3.77211e-10	3.77211e-10	TRUE
GZMK	73.4203	12.3069	2.57672	2.58011	6.93335	4.10978e-12	3.77326e-10	3.77326e-10	TRUE
HIST1H2AH	470.166	282.017	0.737387	0.740777	6.92912	4.23453e-12	3.8716e-10	3.8716e-10	TRUE
KRTAP9-2	44.2479	0	5.49827	5.50166	6.91776	4.58845e-12	4.17777e-10	4.17777e-10	TRUE
ADNP	98.3182	24.3754	2.01203	2.01542	6.91162	4.79162e-12	4.34473e-10	4.34473e-10	TRUE
HIST1H4L	370	206.573	0.840876	0.844267	6.8809	5.94736e-12	5.37049e-10	5.37049e-10	TRUE
PIM2	161.141	60.9396	1.40287	1.40626	6.86147	6.81548e-12	6.12918e-10	6.12918e-10	TRUE
KRTAP7-1	44.3897	0	6.68549	6.68888	6.8576	7.00261e-12	6.27176e-10	6.27176e-10	TRUE
METRNL	502.591	745.06	-0.567971	-0.564581	-6.84651	7.56709e-12	6.74978e-10	6.74978e-10	TRUE
LAX1	67.4063	10.2711	2.7143	2.71769	6.8327	8.33289e-12	7.40277e-10	7.40277e-10	TRUE
CD37	269.264	134.042	1.00634	1.00973	6.82176	8.99319e-12	7.95716e-10	7.95716e-10	TRUE
HIST1H2AJ	766.3	523.799	0.548896	0.552287	6.81476	9.44243e-12	8.3211e-10	8.3211e-10	TRUE
HAS3	276.36	139.353	0.98781	0.9912	6.80606	1.00308e-11	8.80427e-10	8.80427e-10	TRUE
CST6	1874.28	2318.88	-0.307093	-0.303702	-6.80086	1.03999e-11	9.09187e-10	9.09187e-10	TRUE
HIST1H2BI	533.085	335.032	0.670066	0.673456	6.78652	1.14874e-11	1.00027e-09	1.00027e-09	TRUE
KRTAP10-2	45.4938	2.20354	4.36778	4.37117	6.77918	1.20857e-11	1.04821e-09	1.04821e-09	TRUE
ZBTB7B	196.55	355.058	-0.853158	-0.849768	-6.77	1.28781e-11	1.11253e-09	1.11253e-09	TRUE
SREBF1	396.828	612.066	-0.625174	-0.621783	-6.76651	1.31921e-11	1.1352e-09	1.1352e-09	TRUE
EAF2	66.4213	10.2616	2.69439	2.69778	6.75618	1.41678e-11	1.21439e-09	1.21439e-09	TRUE
SCARA5	32.3809	111.272	-1.78087	-1.77748	-6.74982	1.48028e-11	1.26388e-09	1.26388e-09	TRUE
BTG2	298.602	156.46	0.932432	0.935823	6.74383	1.54266e-11	1.31204e-09	1.31204e-09	TRUE
SCARNA10	993.803	718.033	0.468909	0.4723	6.72979	1.69906e-11	1.43948e-09	1.43948e-09	TRUE
PLA2G4F	220.686	385.948	-0.806415	-0.803024	-6.72441	1.7631e-11	1.48799e-09	1.48799e-09	TRUE
S100A9	2995.81	2505.8	0.257677	0.261067	6.70336	2.03681e-11	1.71241e-09	1.71241e-09	TRUE
CASZ1	323.437	516.988	-0.676648	-0.673258	-6.67366	2.49508e-11	2.08968e-09	2.08968e-09	TRUE
TXNDC11	159.639	62.1902	1.36006	1.36345	6.67079	2.5443e-11	2.1228e-09	2.1228e-09	TRUE
DCXR	422.352	639.43	-0.598343	-0.594952	-6.64857	2.95947e-11	2.45983e-09	2.45983e-09	TRUE
KRTAP19-1	42.1708	1.56226	4.75454	4.75793	6.64387	3.05553e-11	2.5301e-09	2.5301e-09	TRUE
CEBPA	117.427	242.421	-1.04576	-1.04237	-6.63647	3.21289e-11	2.6504e-09	2.6504e-09	TRUE
CTSD	2585.42	3090.6	-0.257488	-0.254098	-6.62721	3.42102e-11	2.81152e-09	2.81152e-09	TRUE
KRTAP10-8	41.2387	0	6.69633	6.69972	6.60802	3.89489e-11	3.18901e-09	3.18901e-09	TRUE
ELK2AP	106.282	31.2965	1.76383	1.76722	6.57805	4.76654e-11	3.88819e-09	3.88819e-09	TRUE
PTGS1	121.368	246.219	-1.02056	-1.01717	-6.55513	5.55916e-11	4.51795e-09	4.51795e-09	TRUE
SERPINB13	337.747	189.038	0.837271	0.840661	6.55013	5.74858e-11	4.65466e-09	4.65466e-09	TRUE
IFI30	524.38	334.283	0.649544	0.652935	6.54901	5.7919e-11	4.67249e-09	4.67249e-09	TRUE
CXCR4	179.612	76.5645	1.23014	1.23353	6.54735	5.85656e-11	4.70735e-09	4.70735e-09	TRUE
ISG20	179.731	77.0262	1.22242	1.22581	6.51726	7.16012e-11	5.73411e-09	5.73411e-09	TRUE
CD53	147.079	56.2594	1.38642	1.38981	6.49704	8.1918e-11	6.53646e-09	6.53646e-09	TRUE
PTK6	178.925	324.098	-0.857069	-0.853679	-6.49343	8.39047e-11	6.67073e-09	6.67073e-09	TRUE
MPZL2	414.191	248.928	0.734568	0.737959	6.48192	9.05597e-11	7.17383e-09	7.17383e-09	TRUE
NFIC	180.638	325.991	-0.851728	-0.848338	-6.47762	9.31827e-11	7.35506e-09	7.35506e-09	TRUE
KRT81	56.7873	7.66972	2.88832	2.89171	6.4748	9.49403e-11	7.46694e-09	7.46694e-09	TRUE
ANKRD35	78.2024	181.283	-1.21296	-1.20957	-6.4692	9.85205e-11	7.72084e-09	7.70882e-09	TRUE
TXLNGY	10.6107	63.8862	-2.58999	-2.5866	-6.4689	9.87185e-11	7.70882e-09	7.70882e-09	TRUE
SPP1	207.409	96.3799	1.10567	1.10906	6.46381	1.02101e-10	7.94473e-09	7.94473e-09	TRUE
CDHR1	99.8383	213.218	-1.09466	-1.09127	-6.46089	1.04086e-10	8.07053e-09	8.07053e-09	TRUE
KRTAP4-11	38.5003	0	5.8879	5.89129	6.4587	1.05607e-10	8.1596e-09	8.1596e-09	TRUE
LCE1C	392.033	595.034	-0.601996	-0.598605	-6.44884	1.1271e-10	8.67791e-09	8.67791e-09	TRUE
MIR3648-2	447.89	662.507	-0.564789	-0.561399	-6.4231	1.33524e-10	1.02444e-08	1.02444e-08	TRUE
PHYHIP	13.4715	69.4888	-2.36687	-2.36348	-6.40766	1.47766e-10	1.12977e-08	1.12977e-08	TRUE
GGT6	60.8863	153.13	-1.33057	-1.32718	-6.39216	1.63559e-10	1.24617e-08	1.24617e-08	TRUE
C19orf33	414.397	620.249	-0.581832	-0.578442	-6.3846	1.7185e-10	1.30481e-08	1.30481e-08	TRUE
ITGA6	357.155	207.238	0.785265	0.788655	6.37625	1.81479e-10	1.37317e-08	1.37317e-08	TRUE
KRTAP4-3	37.4328	0	5.62449	5.62788	6.36791	1.91615e-10	1.44488e-08	1.44488e-08	TRUE
MMP7	29.6465	100.419	-1.76009	-1.7567	-6.36008	2.01642e-10	1.51529e-08	1.51529e-08	TRUE
CASP14	379.041	575.411	-0.602238	-0.598847	-6.34387	2.24058e-10	1.67799e-08	1.67799e-08	TRUE
FBXW7	290.848	158.086	0.879556	0.882947	6.33744	2.33614e-10	1.7436e-08	1.7436e-08	TRUE
SOD2	547.817	358.807	0.610485	0.613876	6.33613	2.35605e-10	1.7525e-08	1.7525e-08	TRUE
KRTAP9-8	37.0455	0	5.58258	5.58597	6.33354	2.39592e-10	1.77614e-08	1.77614e-08	TRUE
SAMD9	95.6139	27.4751	1.7991	1.80249	6.32491	2.53378e-10	1.87201e-08	1.87201e-08	TRUE
KRT33B	47.8777	5.03823	3.24837	3.25176	6.28107	3.3625e-10	2.47595e-08	2.47595e-08	TRUE
DSC1	370.834	562.848	-0.601973	-0.598582	-6.27174	3.57044e-10	2.62027e-08	2.62027e-08	TRUE
FOSB	257.511	135.044	0.931202	0.934592	6.25569	3.9575e-10	2.89465e-08	2.89465e-08	TRUE
MIR23A	48.766	131.221	-1.42805	-1.42466	-6.24545	4.22595e-10	3.08073e-08	3.08073e-08	TRUE
PLIN2	128.573	249.302	-0.955304	-0.951913	-6.24311	4.28944e-10	3.11666e-08	3.11666e-08	TRUE
HIST2H4A	1234.07	946.886	0.38216	0.38555	6.21505	5.13087e-10	3.71573e-08	3.71573e-08	TRUE
TSPO	452.673	660.42	-0.544916	-0.541526	-6.20731	5.39e-10	3.89055e-08	3.89055e-08	TRUE
CNBP	111.453	224.184	-1.00824	-1.00485	-6.19236	5.92681e-10	4.264e-08	4.264e-08	TRUE
HIST1H2BK	2233.95	1843.92	0.276814	0.280205	6.19099	5.97882e-10	4.28736e-08	4.28736e-08	TRUE
HIST2H4B	1230.93	945.331	0.380857	0.384247	6.18755	6.11057e-10	4.36757e-08	4.36757e-08	TRUE
SEL1L	222.045	110.911	1.00145	1.00484	6.16997	6.83048e-10	4.86627e-08	4.86627e-08	TRUE
PTHLH	57.822	9.61699	2.58796	2.59135	6.1677	6.9291e-10	4.92056e-08	4.92056e-08	TRUE
MYH14	108.12	218.84	-1.01724	-1.01385	-6.16331	7.12394e-10	5.0426e-08	5.0426e-08	TRUE
SPRR2F	180.374	82.2147	1.13352	1.13691	6.14942	7.77682e-10	5.48703e-08	5.48703e-08	TRUE
GALNT15	8.84149	55.9772	-2.66248	-2.65909	-6.14724	7.88432e-10	5.54505e-08	5.54505e-08	TRUE
OLFM2	114.842	227.957	-0.989111	-0.985721	-6.14575	7.95869e-10	5.57947e-08	5.57769e-08	TRUE
COL3A1	739.325	523.032	0.499309	0.5027	6.14529	7.98157e-10	5.57769e-08	5.57769e-08	TRUE
PTPRCAP	294.847	164.798	0.839271	0.842662	6.1324	8.65652e-10	6.03016e-08	6.03016e-08	TRUE
HIST1H3D	597.195	404.967	0.560398	0.563789	6.12881	8.85377e-10	6.14805e-08	6.14805e-08	TRUE
LCE5A	10.2632	58.9894	-2.52297	-2.51958	-6.12571	9.02792e-10	6.2492e-08	6.2492e-08	TRUE
CLDN3	3.87614	43.152	-3.47674	-3.47334	-6.12224	9.22711e-10	6.367e-08	6.367e-08	TRUE
SS18	85.6741	185.422	-1.11388	-1.11049	-6.11075	9.91642e-10	6.82119e-08	6.82119e-08	TRUE
CD52	168.504	74.7455	1.17272	1.17611	6.10693	1.01564e-09	6.96446e-08	6.96446e-08	TRUE
PLA2G4D	591.241	400.754	0.561029	0.56442	6.10433	1.03234e-09	7.0569e-08	7.04624e-08	TRUE
AADACL3	9.49165	56.9845	-2.58584	-2.58245	-6.10407	1.03399e-09	7.04624e-08	7.04624e-08	TRUE
CYP4F22	213.386	359.29	-0.751681	-0.74829	-6.10338	1.03849e-09	7.05501e-08	7.05501e-08	TRUE
S100A12	117.296	42.0746	1.47913	1.48252	6.09042	1.12615e-09	7.62692e-08	7.62692e-08	TRUE
GNB2	798.573	1062.91	-0.412519	-0.409129	-6.08829	1.1412e-09	7.70504e-08	7.70504e-08	TRUE
KLF4	563.718	788.516	-0.484167	-0.480776	-6.0857	1.15986e-09	7.80697e-08	7.80697e-08	TRUE
LRRC26	6.08413	48.5872	-2.99745	-2.99406	-6.0849	1.16562e-09	7.8218e-08	7.8218e-08	TRUE
HIF1A	401.675	248.173	0.694681	0.698072	6.08009	1.20112e-09	8.03544e-08	8.03544e-08	TRUE
SEPT5	203.557	345.865	-0.764774	-0.761383	-6.07922	1.20772e-09	8.05501e-08	8.05501e-08	TRUE
ACTG2	63.298	151.28	-1.25699	-1.2536	-6.07819	1.21546e-09	8.08207e-08	8.08207e-08	TRUE
DDX3Y	7.36169	51.5126	-2.80682	-2.80343	-6.06352	1.33173e-09	8.82842e-08	8.82842e-08	TRUE
PLAT	96.1195	30.0677	1.67661	1.68	6.03749	1.56532e-09	1.03457e-07	1.03457e-07	TRUE
CKB	126.907	241.989	-0.93117	-0.92778	-6.02003	1.74385e-09	1.14911e-07	1.14911e-07	TRUE
SNORA38	138.625	56.3024	1.29992	1.30331	6.00431	1.92146e-09	1.26235e-07	1.26235e-07	TRUE
BLMH	229.234	377.003	-0.71775	-0.714359	-6.00375	1.92813e-09	1.26296e-07	1.26296e-07	TRUE
HIST2H2BF	1042.63	788.708	0.402661	0.406052	5.99478	2.03758e-09	1.33067e-07	1.33067e-07	TRUE
GAN	83.1615	179.292	-1.10832	-1.10493	-5.98456	2.16979e-09	1.41281e-07	1.41281e-07	TRUE
KRTAP10-4	34.5531	1.43014	4.59458	4.59798	5.9751	2.29955e-09	1.49287e-07	1.49287e-07	TRUE
CYBB	137.952	56.225	1.29489	1.29828	5.97179	2.34666e-09	1.51896e-07	1.51896e-07	TRUE
KRTAP2-3	32.8481	0	5.77819	5.78158	5.96707	2.41557e-09	1.55896e-07	1.55896e-07	TRUE
ELOVL4	147.319	268.42	-0.865549	-0.862159	-5.95927	2.53369e-09	1.6304e-07	1.6304e-07	TRUE
TMEM91	71.7851	161.629	-1.17093	-1.16754	-5.93928	2.86283e-09	1.83682e-07	1.83682e-07	TRUE
SERPINB4	445.961	286.86	0.636569	0.63996	5.9327	2.97985e-09	1.90632e-07	1.90632e-07	TRUE
MUCL1	544.672	759.159	-0.479014	-0.475624	-5.91257	3.36808e-09	2.14842e-07	2.14842e-07	TRUE
SEC24A	176.94	83.3695	1.08567	1.08906	5.88282	4.03334e-09	2.56532e-07	2.56532e-07	TRUE
EIF1AY	6.02768	46.1834	-2.9377	-2.93431	-5.87459	4.23888e-09	2.68826e-07	2.68826e-07	TRUE
SOCS3	224.848	117.612	0.934914	0.938305	5.86491	4.49378e-09	2.8417e-07	2.8417e-07	TRUE
NFIX	230.756	374.809	-0.69979	-0.696399	-5.85395	4.80044e-09	3.0269e-07	3.0269e-07	TRUE
PNOC	44.2268	5.42016	3.02851	3.0319	5.84726	4.99731e-09	3.142e-07	3.142e-07	TRUE
DNAJB9	99.6957	33.7969	1.56064	1.56403	5.84053	5.20363e-09	3.26238e-07	3.26238e-07	TRUE
AKR1B10	209.891	107.297	0.968024	0.971415	5.83286	5.44866e-09	3.40627e-07	3.40627e-07	TRUE
CYP4F12	67.1002	152.673	-1.18606	-1.18267	-5.83187	5.48108e-09	3.4168e-07	3.4168e-07	TRUE
CXCL14	943.994	709.525	0.411923	0.415313	5.82478	5.71881e-09	3.5549e-07	3.5549e-07	TRUE
CD19	35.3857	2.26244	3.96721	3.9706	5.82129	5.8394e-09	3.6196e-07	3.6196e-07	TRUE
CPNE5	56.7717	10.9466	2.37469	2.37808	5.8196	5.89877e-09	3.64611e-07	3.64611e-07	TRUE
SPCS3	321.663	191.338	0.749431	0.752822	5.81214	6.16782e-09	3.8017e-07	3.8017e-07	TRUE
FAR2	24.4934	83.307	-1.76605	-1.76266	-5.80653	6.37815e-09	3.92033e-07	3.91417e-07	TRUE
AZGP1	353.025	525.57	-0.574112	-0.570721	-5.80632	6.38596e-09	3.91417e-07	3.91417e-07	TRUE
TMPRSS11A	36.5695	2.79073	3.71192	3.71531	5.78784	7.12966e-09	4.35783e-07	4.35783e-07	TRUE
CYB5A	250.791	398.279	-0.667292	-0.663902	-5.78537	7.23516e-09	4.41003e-07	4.41003e-07	TRUE
GPR157	229.991	371.669	-0.692444	-0.689054	-5.77523	7.68486e-09	4.67116e-07	4.67116e-07	TRUE
OGT	361.965	223.633	0.694718	0.698108	5.77194	7.83657e-09	4.75022e-07	4.75022e-07	TRUE
PDK1	119.843	46.8896	1.3538	1.35719	5.75948	8.43728e-09	5.10025e-07	5.0865e-07	TRUE
S100A2	968.708	733.512	0.401241	0.404632	5.75947	8.4377e-09	5.0865e-07	5.0865e-07	TRUE
PDIA4	382.883	240.78	0.669191	0.672581	5.7447	9.20851e-09	5.53595e-07	5.53595e-07	TRUE
ANKRD36BP2	38.3119	3.57803	3.42056	3.42395	5.74227	9.34146e-09	5.60054e-07	5.60054e-07	TRUE
TRAM1	366.751	228.237	0.684269	0.68766	5.7334	9.84368e-09	5.88556e-07	5.88556e-07	TRUE
IL36A	30.5312	0	5.22883	5.23222	5.72612	1.02751e-08	6.12679e-07	6.12679e-07	TRUE
HLA-DQB1	150.515	67.375	1.15962	1.16301	5.72039	1.06277e-08	6.3199e-07	6.3199e-07	TRUE
HIST1H3J	331.913	201.208	0.72212	0.72551	5.71683	1.08527e-08	6.43623e-07	6.43623e-07	TRUE
FAM83C	256.222	403.05	-0.653566	-0.650176	-5.71318	1.10883e-08	6.55824e-07	6.55824e-07	TRUE
AWAT2	25.1979	83.3093	-1.72517	-1.72178	-5.71228	1.11473e-08	6.57544e-07	6.57544e-07	TRUE
CALML3	2997.97	3463.48	-0.208238	-0.204848	-5.70499	1.16347e-08	6.84452e-07	6.84452e-07	TRUE
PYCARD	646.451	869.879	-0.428275	-0.424884	-5.704	1.1703e-08	6.8663e-07	6.8663e-07	TRUE
FA2H	40.7277	109.526	-1.42719	-1.4238	-5.70323	1.17561e-08	6.87904e-07	6.87904e-07	TRUE
SPRR2G	586.52	408.343	0.522397	0.525787	5.70181	1.18542e-08	6.91802e-07	6.91802e-07	TRUE
HIST1H1D	553.366	380.99	0.538482	0.541873	5.69181	1.25698e-08	7.31614e-07	7.31614e-07	TRUE
KRTAP5-2	36.3547	3.06499	3.56819	3.57158	5.68748	1.2893e-08	7.48442e-07	7.48442e-07	TRUE
KCNK5	26.4022	85.0155	-1.68707	-1.68367	-5.68015	1.34576e-08	7.79157e-07	7.79157e-07	TRUE
FUT8	93.906	31.8356	1.56058	1.56397	5.66823	1.4428e-08	8.3314e-07	8.3314e-07	TRUE
NUPR1	251.672	395.995	-0.653939	-0.650548	-5.66582	1.46323e-08	8.4272e-07	8.4272e-07	TRUE
VIM	1573.47	1911.36	-0.280651	-0.27726	-5.66211	1.49521e-08	8.58885e-07	8.58885e-07	TRUE
CD48	106.7	39.6594	1.42783	1.43122	5.65788	1.53258e-08	8.78052e-07	8.78052e-07	TRUE
ALOXE3	116.17	219.326	-0.916834	-0.913443	-5.65665	1.54354e-08	8.82031e-07	8.82031e-07	TRUE
C1QB	274.483	158.114	0.795749	0.799139	5.6537	1.57034e-08	8.95012e-07	8.95012e-07	TRUE
RNH1	748.299	985.246	-0.396869	-0.393478	-5.65263	1.58015e-08	8.98269e-07	8.98269e-07	TRUE
CD38	35.8277	3.01502	3.57083	3.57423	5.64769	1.62614e-08	9.22026e-07	9.22026e-07	TRUE
CRABP1	95.6231	33.0808	1.53136	1.53476	5.64147	1.68609e-08	9.53555e-07	9.53555e-07	TRUE
HIST1H2AI	795.268	587.631	0.436529	0.439919	5.6387	1.71341e-08	9.66512e-07	9.66512e-07	TRUE
LLGL2	264.126	410.133	-0.634865	-0.631474	-5.61557	1.95916e-08	1.1023e-06	1.1023e-06	TRUE
CARD8	109.703	41.9268	1.38766	1.39105	5.61486	1.96719e-08	1.10399e-06	1.10399e-06	TRUE
PARM1	143.981	64.2436	1.16425	1.16765	5.61265	1.99248e-08	1.11533e-06	1.11533e-06	TRUE
CECR1	98.7373	35.213	1.48749	1.49088	5.61121	2.00918e-08	1.12182e-06	1.12112e-06	TRUE
HIST1H2BC	1741.01	1429.21	0.284704	0.288095	5.61088	2.01305e-08	1.12112e-06	1.12112e-06	TRUE
SFRP2	824.402	613.866	0.425424	0.428815	5.60697	2.05904e-08	1.14384e-06	1.14384e-06	TRUE
MT1X	375.285	545.939	-0.540754	-0.537364	-5.60422	2.09194e-08	1.15918e-06	1.15912e-06	TRUE
KRTAP5-3	29.8078	1.03562	4.84713	4.85052	5.60379	2.09712e-08	1.15912e-06	1.15912e-06	TRUE
EIF6	738.608	971.762	-0.395793	-0.392403	-5.59949	2.14979e-08	1.18525e-06	1.18525e-06	TRUE
NDRG2	211.076	342.737	-0.699335	-0.695945	-5.59463	2.21094e-08	1.21591e-06	1.21591e-06	TRUE
C2orf82	15.142	62.9647	-2.05599	-2.0526	-5.59034	2.26619e-08	1.24317e-06	1.24317e-06	TRUE
ICAM3	124.26	51.5374	1.26967	1.27306	5.58192	2.37874e-08	1.30166e-06	1.30166e-06	TRUE
TMED2	626.486	445.612	0.491495	0.494886	5.57639	2.45567e-08	1.34042e-06	1.34042e-06	TRUE
KLRK1	62.8591	15.3295	2.03581	2.0392	5.56864	2.56737e-08	1.39791e-06	1.39791e-06	TRUE
IGFBP3	213.509	113.989	0.905401	0.908792	5.56373	2.64068e-08	1.43427e-06	1.43427e-06	TRUE
PTPRF	500.516	693.476	-0.470432	-0.467041	-5.55721	2.74124e-08	1.48521e-06	1.48521e-06	TRUE
SPAG4	49.122	8.80516	2.47995	2.48334	5.55076	2.84431e-08	1.53726e-06	1.53726e-06	TRUE
CLCN7	194.751	320.692	-0.719554	-0.716163	-5.54942	2.86613e-08	1.54524e-06	1.54524e-06	TRUE
ADH1B	53.1829	126.72	-1.25261	-1.24922	-5.54771	2.89442e-08	1.55667e-06	1.55667e-06	TRUE
IKZF1	116.148	46.7202	1.31384	1.31724	5.54131	3.00214e-08	1.61066e-06	1.61066e-06	TRUE
ESPN	45.1067	113.98	-1.33737	-1.33398	-5.5365	3.08573e-08	1.65147e-06	1.65147e-06	TRUE
MAN1A1	242.064	135.656	0.835435	0.838826	5.53476	3.11659e-08	1.66393e-06	1.66393e-06	TRUE
MCL1	417.117	273.099	0.611025	0.614416	5.53302	3.14757e-08	1.67639e-06	1.67639e-06	TRUE
FMO1	59.1083	13.6487	2.11459	2.11798	5.53251	3.15678e-08	1.67722e-06	1.67722e-06	TRUE
KCNK7	83.427	170.821	-1.0339	-1.03051	-5.51875	3.41424e-08	1.80963e-06	1.80963e-06	TRUE
HOPX	313.851	468.224	-0.577119	-0.573729	-5.50633	3.66388e-08	1.93727e-06	1.93727e-06	TRUE
TNNI2	62.9764	140.786	-1.16062	-1.15723	-5.504	3.7126e-08	1.95831e-06	1.95831e-06	TRUE
HIST1H3A	477.151	322.959	0.563094	0.566485	5.50176	3.76014e-08	1.97863e-06	1.97863e-06	TRUE
SCARNA28	483.955	328.637	0.558375	0.561766	5.4992	3.81522e-08	2.00281e-06	2.00281e-06	TRUE
SELL	75.5461	22.6723	1.73643	1.73982	5.48588	4.11408e-08	2.15454e-06	2.15454e-06	TRUE
IL36G	119.627	49.5465	1.27169	1.27508	5.48366	4.16626e-08	2.17667e-06	2.17667e-06	TRUE
RARRES2	228.996	126.748	0.853365	0.856756	5.48129	4.22244e-08	2.20079e-06	2.19665e-06	TRUE
S100A7	2117.17	1779.98	0.250277	0.253667	5.4812	4.22451e-08	2.19665e-06	2.19665e-06	TRUE
GIMAP4	160.482	77.2127	1.0555	1.05889	5.47592	4.3524e-08	2.2578e-06	2.2578e-06	TRUE
ZFP36	1398.61	1126.98	0.311534	0.314924	5.47125	4.46868e-08	2.31265e-06	2.31265e-06	TRUE
KRT31	109.36	43.1117	1.34293	1.34632	5.46805	4.55024e-08	2.34931e-06	2.34931e-06	TRUE
CLUH	468.302	652.06	-0.477566	-0.474176	-5.4642	4.64992e-08	2.39515e-06	2.39515e-06	TRUE
KRTAP5-11	27.5307	0	5.52619	5.52958	5.45789	4.81825e-08	2.47604e-06	2.47604e-06	TRUE
PLLP	39.1043	103.192	-1.39993	-1.39654	-5.45558	4.88127e-08	2.50256e-06	2.50256e-06	TRUE
DUOXA1	126.615	228.869	-0.854078	-0.850688	-5.44028	5.31963e-08	2.72095e-06	2.71876e-06	TRUE
DOCK2	110.399	44.0428	1.32575	1.32914	5.44001	5.32774e-08	2.71876e-06	2.71876e-06	TRUE
C1S	489.935	335.195	0.547592	0.550983	5.43703	5.41764e-08	2.75822e-06	2.75822e-06	TRUE
AHNAK2	495.345	682.741	-0.462904	-0.459514	-5.43222	5.56573e-08	2.82706e-06	2.82706e-06	TRUE
PPBP	28.5719	1.19181	4.58337	4.58676	5.43068	5.61412e-08	2.84505e-06	2.84505e-06	TRUE
SLC25A6	822.257	1059.38	-0.365557	-0.362166	-5.42446	5.81284e-08	2.93897e-06	2.93897e-06	TRUE
CD79B	77.3503	24.1675	1.67834	1.68173	5.41996	5.96113e-08	3.00701e-06	3.00701e-06	TRUE
UBD	113.179	46.0386	1.2977	1.30109	5.41812	6.023e-08	3.03125e-06	3.03125e-06	TRUE
PLXNB2	598.234	801.999	-0.422891	-0.4195	-5.41248	6.21583e-08	3.12114e-06	3.12114e-06	TRUE
COBL	35.2887	96.2447	-1.4475	-1.44411	-5.40346	6.5369e-08	3.27487e-06	3.27487e-06	TRUE
CLEC2A	5.84439	40.7688	-2.80234	-2.79895	-5.38983	7.05258e-08	3.52516e-06	3.52516e-06	TRUE
CASP3	67.4848	18.9887	1.82942	1.83281	5.37475	7.66897e-08	3.82455e-06	3.8167e-06	TRUE
NCF4	122.921	52.8373	1.21811	1.2215	5.37471	7.67062e-08	3.8167e-06	3.8167e-06	TRUE
DOCK8	130.655	58.1226	1.1686	1.17199	5.36245	8.21013e-08	4.0759e-06	4.0759e-06	TRUE
RLIM	49.3653	9.93315	2.31317	2.31656	5.343	9.14205e-08	4.52831e-06	4.52831e-06	TRUE
KRT14	4582.96	4096.58	0.16186	0.165251	5.33853	9.37028e-08	4.6309e-06	4.6309e-06	TRUE
HLA-DRB5	68.4989	145.981	-1.09163	-1.08824	-5.33386	9.61444e-08	4.74089e-06	4.74089e-06	TRUE
KRTAP5-10	28.5621	1.52478	4.22743	4.23082	5.32703	9.98314e-08	4.91166e-06	4.91166e-06	TRUE
LMAN1	306.572	189.165	0.696581	0.699971	5.32435	1.01317e-07	4.9736e-06	4.9736e-06	TRUE
HIST1H2BG	665.638	486.737	0.451596	0.454987	5.3213	1.03026e-07	5.04619e-06	5.04619e-06	TRUE
TRPM4	100.951	191.412	-0.923028	-0.919638	-5.31454	1.06927e-07	5.22559e-06	5.22559e-06	TRUE
SPINT1	353.334	509.67	-0.528531	-0.525141	-5.30287	1.13995e-07	5.55866e-06	5.55866e-06	TRUE
PRR4	5.61485	39.3087	-2.80753	-2.80414	-5.29748	1.17414e-07	5.71265e-06	5.71265e-06	TRUE
LCP1	189.655	100.506	0.916092	0.919482	5.29556	1.18654e-07	5.76025e-06	5.76025e-06	TRUE
CIDEA	55.8469	126.608	-1.18082	-1.17743	-5.29205	1.20955e-07	5.85897e-06	5.85897e-06	TRUE
NOTCH3	567.555	761.437	-0.423964	-0.420573	-5.28628	1.24829e-07	6.03329e-06	6.03329e-06	TRUE
PER1	125.818	224.2	-0.833447	-0.830056	-5.27272	1.34415e-07	6.48237e-06	6.48237e-06	TRUE
PRSS22	143.976	68.2925	1.07603	1.07942	5.26844	1.37591e-07	6.62097e-06	6.62097e-06	TRUE
DUOX1	312.997	459.784	-0.554808	-0.551418	-5.2646	1.40494e-07	6.74585e-06	6.74585e-06	TRUE
STAT1	336.614	214.305	0.651428	0.654819	5.26028	1.43837e-07	6.89129e-06	6.89129e-06	TRUE
IL19	35.6797	4.38829	3.02337	3.02676	5.24771	1.54e-07	7.36214e-06	7.36214e-06	TRUE
TYRP1	59.4545	131.2	-1.14191	-1.13852	-5.24438	1.56809e-07	7.48011e-06	7.47139e-06	TRUE
JSRP1	60.7902	16.2212	1.90596	1.90935	5.24419	1.56966e-07	7.47139e-06	7.47139e-06	TRUE
RBP1	289.786	177.748	0.705155	0.708545	5.23213	1.67565e-07	7.9586e-06	7.9586e-06	TRUE
COL14A1	106.907	43.8199	1.28669	1.29008	5.23126	1.68361e-07	7.97915e-06	7.97915e-06	TRUE
SP140	50.3494	11.0541	2.18739	2.19078	5.21546	1.8336e-07	8.67126e-06	8.67126e-06	TRUE
PF4	26.1967	1.04493	4.64791	4.6513	5.21458	1.84238e-07	8.69405e-06	8.69405e-06	TRUE
BST2	142.434	67.872	1.0694	1.07279	5.21392	1.84889e-07	8.70605e-06	8.70605e-06	TRUE
SLC6A9	219.181	342.915	-0.645728	-0.642337	-5.21324	1.85572e-07	8.71951e-06	8.71951e-06	TRUE
FYB	98.516	38.6469	1.35	1.35339	5.21073	1.88096e-07	8.81921e-06	8.81921e-06	TRUE
GAS2L1	134.363	234.056	-0.800717	-0.797326	-5.20439	1.94636e-07	9.10641e-06	9.10641e-06	TRUE
IL1B	62.241	17.3089	1.84635	1.84974	5.19413	2.05676e-07	9.60244e-06	9.60244e-06	TRUE
APOBEC3G	63.8534	18.2705	1.80524	1.80863	5.18084	2.20893e-07	1.0291e-05	1.0291e-05	TRUE
WNT4	90.4135	174.102	-0.945326	-0.941935	-5.1714	2.32351e-07	1.08019e-05	1.08019e-05	TRUE
HMGA1	395.029	555.08	-0.490738	-0.487347	-5.16961	2.34587e-07	1.08828e-05	1.08828e-05	TRUE
IL2RG	170.092	88.1254	0.948689	0.95208	5.16353	2.42334e-07	1.12184e-05	1.12184e-05	TRUE
PCED1B	75.2258	24.8397	1.59858	1.60197	5.16237	2.43847e-07	1.12647e-05	1.12647e-05	TRUE
CYTH4	122.854	55.08	1.15735	1.16074	5.16001	2.46934e-07	1.13833e-05	1.13706e-05	TRUE
CDC42BPG	170.137	279.516	-0.716234	-0.712844	-5.15983	2.47176e-07	1.13706e-05	1.13706e-05	TRUE
KRTAP12-3	32.0885	0	9.29559	9.29898	5.15653	2.51565e-07	1.15483e-05	1.1532e-05	TRUE
ERBB2	294.377	433.936	-0.559816	-0.556425	-5.15641	2.51735e-07	1.1532e-05	1.1532e-05	TRUE
IRX6	26.2493	77.8242	-1.56794	-1.56455	-5.15542	2.53065e-07	1.15688e-05	1.15688e-05	TRUE
ANPEP	162.291	269.246	-0.730348	-0.726957	-5.15179	2.58013e-07	1.17704e-05	1.17621e-05	TRUE
RAB25	430.651	596.57	-0.47017	-0.46678	-5.15153	2.58366e-07	1.17621e-05	1.17621e-05	TRUE
TNKS1BP1	468.993	641.549	-0.451994	-0.448604	-5.15045	2.5986e-07	1.18056e-05	1.18056e-05	TRUE
DES	140.603	240.957	-0.777144	-0.773754	-5.14543	2.66913e-07	1.2101e-05	1.2101e-05	TRUE
AES	457.066	627.292	-0.456734	-0.453343	-5.14246	2.71164e-07	1.22684e-05	1.22684e-05	TRUE
TRIB1	175.241	92.4811	0.922113	0.925504	5.11833	3.08259e-07	1.39179e-05	1.39179e-05	TRUE
CD180	34.7751	4.52368	2.94249	2.94588	5.11349	3.16267e-07	1.42502e-05	1.42502e-05	TRUE
KRT15	1280.86	1555.96	-0.280692	-0.277301	-5.10888	3.24073e-07	1.4572e-05	1.4572e-05	TRUE
PKP1	894.398	1126.06	-0.332289	-0.328899	-5.10833	3.25018e-07	1.45846e-05	1.45846e-05	TRUE
LCE2B	297.987	436.737	-0.551517	-0.548127	-5.10321	3.33936e-07	1.49542e-05	1.49542e-05	TRUE
SLC27A4	243.707	370.382	-0.603869	-0.600479	-5.10185	3.36353e-07	1.50317e-05	1.50317e-05	TRUE
NUCB2	144.937	71.1446	1.0266	1.02999	5.08732	3.63164e-07	1.6197e-05	1.6197e-05	TRUE
KLK1	40.3865	99.6173	-1.30252	-1.29913	-5.07125	3.95209e-07	1.75904e-05	1.75904e-05	TRUE
DHCR7	267.359	398.171	-0.574613	-0.571222	-5.05767	4.24421e-07	1.88524e-05	1.88524e-05	TRUE
VCAN	218.723	125.948	0.796279	0.799669	5.04968	4.42543e-07	1.96176e-05	1.96176e-05	TRUE
ZNF385A	297.505	434.48	-0.546376	-0.542985	-5.04676	4.49369e-07	1.988e-05	1.988e-05	TRUE
ACAP3	250.008	376.554	-0.590884	-0.587493	-5.04428	4.55233e-07	2.00989e-05	2.00989e-05	TRUE
GIPC1	310.471	449.845	-0.534971	-0.53158	-5.03733	4.72076e-07	2.08007e-05	2.08007e-05	TRUE
ARHGAP15	75.065	25.6978	1.54649	1.54989	5.03442	4.79301e-07	2.10768e-05	2.10768e-05	TRUE
TMEM79	457.737	624.085	-0.447225	-0.443834	-5.02999	4.90503e-07	2.15262e-05	2.15262e-05	TRUE
CYP4B1	12.1071	50.6389	-2.0644	-2.06101	-5.0266	4.99258e-07	2.18667e-05	2.18609e-05	TRUE
HLA-DMA	344.109	225.281	0.611139	0.614529	5.02627	5.00123e-07	2.18609e-05	2.18609e-05	TRUE
EFNA3	122.341	214.265	-0.808488	-0.805098	-5.02124	5.13384e-07	2.2396e-05	2.2396e-05	TRUE
PDIA6	422.805	290.016	0.543858	0.547249	5.01976	5.17372e-07	2.25252e-05	2.25252e-05	TRUE
KRTAP5-7	28.6721	2.5281	3.50353	3.50692	5.01534	5.29393e-07	2.30029e-05	2.30029e-05	TRUE
FKBP5	106.25	192.597	-0.85812	-0.854729	-5.01076	5.42164e-07	2.35113e-05	2.35113e-05	TRUE
SLC12A2	135.521	231.277	-0.771106	-0.767716	-5.00691	5.5311e-07	2.39387e-05	2.39387e-05	TRUE
CTSZ	289.034	181.567	0.670738	0.674129	5.00127	5.6955e-07	2.46017e-05	2.46017e-05	TRUE
ACSL1	200.179	313.209	-0.645837	-0.642446	-4.98303	6.25952e-07	2.69848e-05	2.69821e-05	TRUE
HIST1H2BD	658.369	491.107	0.42286	0.426251	4.98267	6.27119e-07	2.69821e-05	2.69821e-05	TRUE
GPX3	457.431	319.814	0.516321	0.519711	4.98229	6.28348e-07	2.69821e-05	2.69821e-05	TRUE
PRDM1	261.708	160.436	0.705957	0.709348	4.9771	6.45428e-07	2.76614e-05	2.76614e-05	TRUE
CCL27	25.4787	74.2116	-1.54235	-1.53896	-4.974	6.55848e-07	2.80532e-05	2.80532e-05	TRUE
ISG15	129.057	221.92	-0.782026	-0.778635	-4.96491	6.87312e-07	2.93418e-05	2.93418e-05	TRUE
SERHL2	9.39342	44.4604	-2.2428	-2.23941	-4.96187	6.98167e-07	2.97474e-05	2.97474e-05	TRUE
SULF2	227.557	134.195	0.761892	0.765283	4.95864	7.09897e-07	3.01885e-05	3.01885e-05	TRUE
FABP7	37.635	93.6603	-1.31536	-1.31197	-4.95484	7.23881e-07	3.07237e-05	3.07237e-05	TRUE
SLC17A9	81.3196	30.1521	1.43134	1.43474	4.94843	7.48162e-07	3.16929e-05	3.16669e-05	TRUE
ITGA4	66.9759	21.5799	1.63396	1.63735	4.94821	7.48992e-07	3.16669e-05	3.16669e-05	TRUE
HIST2H2AA3	1137.1	915.688	0.312434	0.315825	4.94628	7.56447e-07	3.19206e-05	3.19206e-05	TRUE
PTPN6	312.493	201.419	0.633626	0.637016	4.94572	7.58625e-07	3.19511e-05	3.19511e-05	TRUE
SEPT5-GP1BB	46.1837	106.574	-1.2064	-1.20301	-4.93881	7.86013e-07	3.30412e-05	3.30412e-05	TRUE
ADAM15	329.266	469.014	-0.510378	-0.506988	-4.92655	8.36921e-07	3.51139e-05	3.51139e-05	TRUE
RXRA	172.784	277.082	-0.681345	-0.677954	-4.9155	8.85554e-07	3.70834e-05	3.70834e-05	TRUE
HIST2H2AA4	1152.6	931.212	0.307716	0.311107	4.90953	9.12971e-07	3.81587e-05	3.81587e-05	TRUE
GSTM1	25.4661	73.3778	-1.52676	-1.52337	-4.90913	9.14825e-07	3.81635e-05	3.81635e-05	TRUE
NDUFS8	641.384	830.751	-0.373228	-0.369838	-4.89853	9.65545e-07	4.0203e-05	4.0203e-05	TRUE
HIST1H2BH	630.537	469.705	0.424826	0.428216	4.897	9.7311e-07	4.04412e-05	4.04412e-05	TRUE
RPL3	1021.27	1257.32	-0.299996	-0.296606	-4.89538	9.81141e-07	4.06979e-05	4.06979e-05	TRUE
APMAP	172.971	276.684	-0.677708	-0.674317	-4.8887	1.01505e-06	4.20249e-05	4.20249e-05	TRUE
MMP1	75.2864	26.9437	1.48244	1.48583	4.88742	1.02165e-06	4.22184e-05	4.22184e-05	TRUE
SH3RF2	225.517	342.15	-0.601393	-0.598002	-4.88539	1.03222e-06	4.25753e-05	4.25377e-05	TRUE
POSTN	249.579	152.563	0.710089	0.713479	4.8852	1.03325e-06	4.25377e-05	4.25377e-05	TRUE
DYNAP	23.0107	0	4.62158	4.62497	4.88176	1.05143e-06	4.32051e-05	4.32051e-05	TRUE
PROM2	300.369	432.966	-0.527517	-0.524126	-4.87889	1.06682e-06	4.37555e-05	4.37555e-05	TRUE
KRTAP5-1	21.9288	0	5.96506	5.96845	4.87264	1.10116e-06	4.50798e-05	4.50798e-05	TRUE
CSF2RB	131.256	64.1218	1.0335	1.03689	4.86785	1.12818e-06	4.61e-05	4.59924e-05	TRUE
OSR2	64.7496	132.676	-1.03496	-1.03157	-4.86778	1.1286e-06	4.60315e-05	4.59924e-05	TRUE
PRODH	26.7501	74.9971	-1.48729	-1.4839	-4.86758	1.12974e-06	4.59924e-05	4.59924e-05	TRUE
PTP4A3	91.5019	37.2862	1.29516	1.29855	4.86431	1.14855e-06	4.66714e-05	4.66714e-05	TRUE
LY6E	347.002	488.162	-0.492415	-0.489025	-4.86318	1.15515e-06	4.68528e-05	4.67925e-05	TRUE
DDX3X	422.179	293.299	0.525483	0.528873	4.86307	1.15579e-06	4.67925e-05	4.67925e-05	TRUE
ANGPTL7	33.7593	5.04312	2.7429	2.74629	4.86218	1.16097e-06	4.69158e-05	4.69158e-05	TRUE
THEM5	102.178	184.19	-0.850111	-0.84672	-4.86099	1.16798e-06	4.7112e-05	4.7112e-05	TRUE
HIST1H2BL	507.479	365.317	0.474202	0.477592	4.85788	1.18648e-06	4.77706e-05	4.77706e-05	TRUE
C4B	56.7177	16.3842	1.79149	1.79488	4.85721	1.1905e-06	4.78445e-05	4.78445e-05	TRUE
KLK12	58.0454	17.1337	1.76034	1.76373	4.85459	1.20635e-06	4.8393e-05	4.83266e-05	TRUE
GZMA	40.3744	8.02272	2.33128	2.33467	4.8545	1.2069e-06	4.83266e-05	4.83266e-05	TRUE
OPLAH	90.4234	167.974	-0.893473	-0.890083	-4.84327	1.27722e-06	5.10494e-05	5.10494e-05	TRUE
FBXW5	554.706	729.313	-0.394816	-0.391425	-4.83936	1.30255e-06	5.19672e-05	5.19672e-05	TRUE
CTSS	90.6793	36.9876	1.29373	1.29712	4.83827	1.30971e-06	5.21578e-05	5.21578e-05	TRUE
PPL	1048.68	1284.83	-0.293002	-0.289612	-4.83786	1.31246e-06	5.21727e-05	5.21727e-05	TRUE
FADS1	23.8411	69.7495	-1.54873	-1.54534	-4.83679	1.31951e-06	5.23582e-05	5.23582e-05	TRUE
TMEM259	744.641	944.826	-0.343503	-0.340112	-4.82913	1.37128e-06	5.43139e-05	5.43139e-05	TRUE
KYNU	70.7889	24.7173	1.51801	1.5214	4.82281	1.41553e-06	5.59657e-05	5.59657e-05	TRUE
TP53INP1	133.972	66.5809	1.00876	1.01215	4.82122	1.4268e-06	5.63097e-05	5.63097e-05	TRUE
COMT	241.798	360.276	-0.575299	-0.571909	-4.81614	1.46364e-06	5.76602e-05	5.76602e-05	TRUE
ALDH2	585.884	763.955	-0.382873	-0.379482	-4.81184	1.49551e-06	5.88098e-05	5.87122e-05	TRUE
HIST1H3G	806.957	626.719	0.364673	0.368063	4.81181	1.4957e-06	5.87122e-05	5.87122e-05	TRUE
TSKU	192.029	298.601	-0.636895	-0.633505	-4.80515	1.54633e-06	6.05914e-05	6.05914e-05	TRUE
KRTAP9-7	21.2555	0	5.83742	5.84081	4.79965	1.58941e-06	6.21682e-05	6.21682e-05	TRUE
PTRF	457.29	615.343	-0.428282	-0.424891	-4.79718	1.60915e-06	6.28282e-05	6.28282e-05	TRUE
DCT	44.7415	102.182	-1.19146	-1.18807	-4.78833	1.68178e-06	6.55476e-05	6.53829e-05	TRUE
FERMT1	149.388	78.0427	0.936732	0.940122	4.78819	1.68289e-06	6.54746e-05	6.53829e-05	TRUE
TYROBP	241.215	147.702	0.707629	0.71102	4.78812	1.68351e-06	6.53829e-05	6.53829e-05	TRUE
SERPINB9	95.1814	40.3841	1.23689	1.24028	4.78663	1.69604e-06	6.57531e-05	6.57531e-05	TRUE
CNFN	1710.71	1445.88	0.242648	0.246039	4.78465	1.71288e-06	6.62886e-05	6.62886e-05	TRUE
NDUFB7	604.002	783.478	-0.375339	-0.371949	-4.78246	1.73162e-06	6.6896e-05	6.6896e-05	TRUE
CTAG2	0	33.4962	-10.6212	-10.6178	-4.78101	1.74415e-06	6.72617e-05	6.72617e-05	TRUE
ATP5D	494.057	657.217	-0.41169	-0.4083	-4.7779	1.77138e-06	6.81919e-05	6.81919e-05	TRUE
SPRR2B	202.888	118.327	0.777899	0.78129	4.76682	1.8716e-06	7.1924e-05	7.1924e-05	TRUE
CLDN17	27.5201	2.89401	3.24934	3.25273	4.76264	1.91075e-06	7.33001e-05	7.33001e-05	TRUE
SAA1	328.358	462.868	-0.49533	-0.49194	-4.7613	1.92347e-06	7.36592e-05	7.36592e-05	TRUE
KIFC2	168.744	268.112	-0.667995	-0.664604	-4.75104	2.02376e-06	7.73648e-05	7.73648e-05	TRUE
CCR2	58.0581	17.7956	1.70598	1.70937	4.75001	2.03406e-06	7.76232e-05	7.76232e-05	TRUE
EGR1	678.143	515.85	0.394638	0.398028	4.7453	2.08193e-06	7.93122e-05	7.93122e-05	TRUE
PRRX1	244.194	150.802	0.695376	0.698767	4.74464	2.08876e-06	7.94343e-05	7.94343e-05	TRUE
RARG	247.573	365.268	-0.561101	-0.55771	-4.74065	2.13032e-06	8.08748e-05	8.08748e-05	TRUE
ANO9	187.287	291.095	-0.636241	-0.632851	-4.74	2.1372e-06	8.09957e-05	8.09957e-05	TRUE
HMCN1	87.1432	35.6217	1.29063	1.29402	4.73421	2.19912e-06	8.31989e-05	8.31989e-05	TRUE
EPS8L2	374.415	516.23	-0.463376	-0.459985	-4.72783	2.26933e-06	8.57073e-05	8.57073e-05	TRUE
PLAC8	55.1981	16.3585	1.75458	1.75797	4.72327	2.32079e-06	8.75002e-05	8.75002e-05	TRUE
ACAD9	226.738	339.369	-0.581827	-0.578437	-4.72229	2.33208e-06	8.77749e-05	8.77749e-05	TRUE
C1orf68	181.383	283.192	-0.642742	-0.639351	-4.71791	2.3828e-06	8.95305e-05	8.95305e-05	TRUE
HRAS	304.303	432.78	-0.508124	-0.504733	-4.71318	2.43877e-06	9.14769e-05	9.14769e-05	TRUE
TREX2	386.073	266.828	0.532964	0.536355	4.71011	2.47589e-06	9.27106e-05	9.27106e-05	TRUE
HSPB1	2908.52	3285.89	-0.175999	-0.172609	-4.70832	2.49771e-06	9.33686e-05	9.33686e-05	TRUE
STAP2	199.084	304.936	-0.615127	-0.611737	-4.70673	2.5172e-06	9.39369e-05	9.39369e-05	TRUE
SCGB3A1	1.53024	23.3372	-3.9308	-3.92741	-4.70565	2.53064e-06	9.4278e-05	9.4278e-05	TRUE
PPP1R13L	342.355	477.412	-0.479743	-0.476353	-4.695	2.66609e-06	9.91559e-05	9.91559e-05	TRUE
ATM	98.4227	43.4424	1.17989	1.18328	4.68984	2.73414e-06	0.000101515	0.000101515	TRUE
PSMB9	144.799	75.9901	0.93017	0.93356	4.68649	2.77933e-06	0.000103018	0.000103018	TRUE
SLC26A4	25.7354	2.47099	3.38059	3.38398	4.68371	2.81725e-06	0.000104248	0.000104248	TRUE
SPINK7	100.543	44.9394	1.16176	1.16515	4.68215	2.83875e-06	0.000104866	0.000104866	TRUE
CD74	2315.76	2013.29	0.20193	0.205321	4.6793	2.87857e-06	0.000106159	0.000106159	TRUE
HIST1H1C	735.147	568.04	0.372039	0.375429	4.67857	2.88882e-06	0.000106358	0.000106358	TRUE
CXCL10	45.8487	11.5963	1.98322	1.98661	4.6756	2.93102e-06	0.000107731	0.000107731	TRUE
PLA2G2A	245.203	152.898	0.681405	0.684796	4.67067	3.00212e-06	0.00011016	0.00011016	TRUE
BIRC3	78.7636	30.846	1.35245	1.35584	4.66558	3.07751e-06	0.000112738	0.000112738	TRUE
HSPA13	88.6946	37.2848	1.25026	1.25365	4.65963	3.16774e-06	0.000115849	0.000115849	TRUE
CLPTM1L	313.313	207.952	0.591357	0.594748	4.65761	3.19907e-06	0.000116801	0.000116673	TRUE
AADACL2	74.1943	142.406	-0.940634	-0.937244	-4.65749	3.20088e-06	0.000116673	0.000116673	TRUE
CPEB4	153.116	82.4555	0.892939	0.896329	4.65697	3.209e-06	0.000116775	0.000116775	TRUE
MASP1	71.4055	26.3488	1.4383	1.44169	4.65384	3.25803e-06	0.000118362	0.000118362	TRUE
HIST1H4I	366.847	252.164	0.540818	0.544209	4.6522	3.28406e-06	0.000119111	0.000119111	TRUE
NCCRP1	691.795	877.552	-0.34314	-0.339749	-4.64927	3.33112e-06	0.000120619	0.000120619	TRUE
TMSB4X	924.702	737.628	0.326096	0.329486	4.64213	3.44832e-06	0.000124657	0.000124657	TRUE
ZFP36L2	617.884	793.619	-0.361111	-0.357721	-4.64063	3.47343e-06	0.000125358	0.000125358	TRUE
HSD11B1	6.92037	36.1214	-2.38393	-2.38054	-4.6394	3.49422e-06	0.000125901	0.000125901	TRUE
GMFG	131.451	66.9516	0.973332	0.976723	4.63688	3.53713e-06	0.000127238	0.000127238	TRUE
BTN3A1	101.425	46.0408	1.13943	1.14282	4.63039	3.64975e-06	0.000131074	0.000131074	TRUE
TBC1D9	126.795	63.7192	0.992694	0.996085	4.62873	3.67917e-06	0.000131915	0.000131915	TRUE
PRSS12	120.986	59.6276	1.02078	1.02417	4.62638	3.72121e-06	0.000133205	0.000133201	TRUE
TMEM156	25.418	2.52605	3.33089	3.33428	4.62604	3.72718e-06	0.000133201	0.000133201	TRUE
SEPP1	395.344	276.571	0.515459	0.51885	4.62478	3.74988e-06	0.000133795	0.000133795	TRUE
CDC42SE2	163.728	90.7724	0.850971	0.854361	4.62367	3.77003e-06	0.000134295	0.000134295	TRUE
EDEM1	161.875	89.4441	0.855825	0.859215	4.61968	3.84337e-06	0.000136686	0.000136686	TRUE
CFH	245.748	154.24	0.672001	0.675391	4.61917	3.85282e-06	0.0001368	0.0001368	TRUE
C4A	60.7618	20.2072	1.58829	1.59168	4.61803	3.87408e-06	0.000137333	0.000137333	TRUE
LY96	71.7107	26.9342	1.41275	1.41614	4.60145	4.19561e-06	0.000148491	0.000148491	TRUE
NKG7	82.0032	33.4722	1.29272	1.29611	4.5982	4.2615e-06	0.00015058	0.00015058	TRUE
PLEKHG5	124.547	207.971	-0.73969	-0.736299	-4.57847	4.68383e-06	0.000165237	0.000165237	TRUE
SPRR2C	23.8778	2.10247	3.50551	3.50891	4.57788	4.69714e-06	0.00016544	0.00016544	TRUE
POU2F2	42.6979	10.5108	2.02229	2.02568	4.56979	4.88222e-06	0.000171684	0.000171617	TRUE
RNU1-1	297.234	196.62	0.59619	0.59958	4.56953	4.88815e-06	0.000171617	0.000171617	TRUE
CCL2	243.99	153.781	0.665944	0.669334	4.56613	4.96812e-06	0.000174146	0.000174091	TRUE
USP9Y	2.39589	24.6576	-3.3634	-3.36001	-4.56569	4.97861e-06	0.000174236	0.000174091	TRUE
WFDC3	3.1759	26.7154	-3.07244	-3.06905	-4.56533	4.98698e-06	0.000174251	0.000174091	TRUE
LAD1	620.831	793.947	-0.354841	-0.35145	-4.56519	4.99035e-06	0.000174091	0.000174091	TRUE
SNORA53	623.813	474.171	0.395706	0.399097	4.56256	5.05339e-06	0.00017601	0.000175733	TRUE
RNU1-4	295.441	195.298	0.597193	0.600583	4.56256	5.05343e-06	0.000175733	0.000175733	TRUE
LFNG	120.844	202.79	-0.746837	-0.743446	-4.55931	5.13231e-06	0.000178193	0.000178193	TRUE
HIST1H2BJ	394.431	277.419	0.507707	0.511097	4.55654	5.20039e-06	0.000180272	0.000180084	TRUE
FCHSD2	108.739	51.8078	1.06963	1.07302	4.55642	5.20317e-06	0.000180084	0.000180084	TRUE
ITGAL	100.778	46.3861	1.11942	1.12281	4.55054	5.35078e-06	0.000184901	0.000184901	TRUE
LAPTM5	319.906	215.595	0.569322	0.572713	4.54933	5.38169e-06	0.000185677	0.000185677	TRUE
MPEG1	134.734	70.4672	0.935093	0.938484	4.54064	5.6085e-06	0.000193198	0.000193198	TRUE
PIGY	25.0776	68.1904	-1.44317	-1.43978	-4.538	5.67901e-06	0.000195321	0.000195321	TRUE
FOSL1	72.4447	27.9544	1.37381	1.3772	4.52821	5.94855e-06	0.000204271	0.000204271	TRUE
SNORD116-21	49.5237	14.4176	1.78028	1.78367	4.51915	6.20893e-06	0.000212879	0.000212879	TRUE
LGALS3	323.026	449.096	-0.475371	-0.47198	-4.51522	6.3251e-06	0.000216524	0.000216471	TRUE
FABP9	65.6189	23.8277	1.46147	1.46486	4.51481	6.33721e-06	0.0002166	0.000216471	TRUE
MMP9	122.204	61.746	0.984877	0.988267	4.51461	6.34329e-06	0.000216471	0.000216471	TRUE
PNLDC1	4.80997	30.2809	-2.65431	-2.65092	-4.51374	6.36948e-06	0.000217027	0.000217027	TRUE
PRR15L	2.46162	24.3855	-3.30834	-3.30495	-4.50884	6.51822e-06	0.000221751	0.000221751	TRUE
ACP7	182.894	106.947	0.774109	0.7775	4.50683	6.58029e-06	0.000223516	0.000223516	TRUE
PYGB	216.766	321.606	-0.569155	-0.565765	-4.5062	6.59983e-06	0.000223833	0.000223833	TRUE
LILRB1	41.9438	10.441	2.00619	2.00958	4.5058	6.61223e-06	0.000223908	0.000223908	TRUE
IRS2	56.9768	115.789	-1.02305	-1.01966	-4.5042	6.66229e-06	0.000225255	0.000225255	TRUE
CSTB	1558.7	1320.74	0.238995	0.242385	4.50197	6.73272e-06	0.000227286	0.000227286	TRUE
EFEMP1	168.234	95.8781	0.811196	0.814586	4.49959	6.80857e-06	0.000229494	0.000229494	TRUE
IFNAR2	87.109	37.682	1.20895	1.21234	4.49771	6.86909e-06	0.000231179	0.000231179	TRUE
CHMP1A	191.545	290.453	-0.600623	-0.597232	-4.49595	6.92595e-06	0.000232735	0.0002327	TRUE
CHP2	16.659	53.4675	-1.68237	-1.67897	-4.49566	6.93551e-06	0.0002327	0.0002327	TRUE
BICDL2	272.014	387.898	-0.511993	-0.508602	-4.49324	7.01492e-06	0.000235005	0.000235005	TRUE
ESRP2	229.304	336.417	-0.552987	-0.549597	-4.48967	7.13341e-06	0.00023861	0.00023861	TRUE
FGFBP1	333.64	228.227	0.547826	0.551216	4.48829	7.17984e-06	0.000239798	0.000239798	TRUE
PLEK	70.8231	27.2709	1.37686	1.38025	4.48479	7.29855e-06	0.000243392	0.000243392	TRUE
BANK1	27.8138	3.9505	2.8157	2.81909	4.47351	7.69449e-06	0.000256207	0.00025616	TRUE
FABP5	443.896	321.326	0.466183	0.469573	4.47323	7.70476e-06	0.00025616	0.00025616	TRUE
ATP13A3	147.02	80.346	0.871718	0.875109	4.4717	7.76008e-06	0.000257609	0.000257609	TRUE
PLA2G4E	288.468	406.833	-0.496026	-0.492635	-4.46951	7.83985e-06	0.000259864	0.000259864	TRUE
SNX21	92.1602	163.351	-0.825762	-0.822372	-4.4649	8.01071e-06	0.000265127	0.000265127	TRUE
REEP4	336.585	463.521	-0.461665	-0.458274	-4.46457	8.02299e-06	0.000265133	0.000265133	TRUE
TPM2	275.882	391.67	-0.505586	-0.502195	-4.46311	8.07772e-06	0.00026654	0.00026654	TRUE
HIST1H2AB	192.825	115.35	0.741269	0.744659	4.45742	8.29516e-06	0.000273304	0.000273304	TRUE
ALS2CL	148.757	236.176	-0.666899	-0.663509	-4.45257	8.4849e-06	0.000279137	0.000279137	TRUE
IL7R	104.122	49.7305	1.06608	1.06947	4.44662	8.72322e-06	0.000286547	0.000286547	TRUE
CBLC	204.088	304.626	-0.577848	-0.574457	-4.44629	8.73671e-06	0.000286561	0.000286561	TRUE
HLA-DOB	63.1391	22.8129	1.46868	1.47207	4.44492	8.7924e-06	0.000287958	0.000287958	TRUE
ADGRG1	305.119	425.846	-0.480956	-0.477566	-4.44449	8.80993e-06	0.000288102	0.000288102	TRUE
C1QA	200.263	121.427	0.721804	0.725195	4.43879	9.04663e-06	0.000295402	0.000295402	TRUE
FCN1	73.0644	29.0568	1.33029	1.33368	4.43719	9.11408e-06	0.000297162	0.000297162	TRUE
RPS19	661.404	834.421	-0.335244	-0.331853	-4.43423	9.24023e-06	0.000300829	0.000300829	TRUE
CD14	322.956	220.556	0.550189	0.55358	4.43294	9.29554e-06	0.000302181	0.000302181	TRUE
PLEKHN1	120.161	199.325	-0.730156	-0.726766	-4.43156	9.35519e-06	0.00030367	0.00030367	TRUE
APLNR	73.0233	29.1153	1.32658	1.32997	4.42644	9.57992e-06	0.000310505	0.000310505	TRUE
UBXN6	338.917	464.983	-0.456246	-0.452856	-4.42288	9.73918e-06	0.000315202	0.000315202	TRUE
PDZD2	58.17	116.164	-0.99781	-0.99442	-4.4191	9.91139e-06	0.000320303	0.000320303	TRUE
TAGLN	317.607	439.675	-0.469195	-0.465804	-4.41387	1.01541e-05	0.000327663	0.000327519	TRUE
SERPINA1	62.3398	22.5455	1.46731	1.4707	4.41364	1.01645e-05	0.000327519	0.000327519	TRUE
HSH2D	47.8425	14.1014	1.76246	1.76585	4.41099	1.02897e-05	0.000331067	0.000331067	TRUE
GLCCI1	112.663	56.1254	1.00528	1.00867	4.40866	1.04014e-05	0.00033417	0.00033417	TRUE
COL6A1	1078.18	1295.26	-0.264647	-0.261256	-4.40348	1.06526e-05	0.000341741	0.000341741	TRUE
RHBDF1	131.284	212.929	-0.697681	-0.69429	-4.40034	1.08083e-05	0.000346229	0.000346229	TRUE
LRG1	120.244	198.771	-0.725149	-0.721759	-4.39873	1.08886e-05	0.000348292	0.000348292	TRUE
STT3B	350.305	244.12	0.521022	0.524413	4.39577	1.10379e-05	0.000352553	0.000352553	TRUE
CORO1A	347.457	241.756	0.523284	0.526674	4.39502	1.10765e-05	0.000353273	0.000353273	TRUE
KLC3	86.3681	154.309	-0.837252	-0.833861	-4.39143	1.12608e-05	0.000358629	0.000358629	TRUE
LRRC15	76.7637	31.8082	1.27103	1.27442	4.39089	1.12888e-05	0.000359002	0.000359002	TRUE
WNK2	21.1131	59.9152	-1.50478	-1.50139	-4.38866	1.14051e-05	0.000362175	0.000362044	TRUE
SOAT1	74.7344	138.583	-0.890908	-0.887517	-4.38842	1.14175e-05	0.000362044	0.000362044	TRUE
CYP4Z2P	63.5498	23.4872	1.43601	1.43941	4.38516	1.15902e-05	0.000366991	0.000366991	TRUE
CHI3L1	214.541	315.579	-0.556744	-0.553354	-4.37525	1.21296e-05	0.000383515	0.000383515	TRUE
RNASE1	341.373	237.303	0.52462	0.52801	4.3664	1.26308e-05	0.000398789	0.000398789	TRUE
LCE3A	185.426	111.073	0.739337	0.742727	4.36118	1.29364e-05	0.00040785	0.00040785	TRUE
ALOX5	119.994	61.9677	0.953375	0.956766	4.35471	1.33243e-05	0.000419477	0.000419477	TRUE
IFI16	359.448	252.729	0.508195	0.511586	4.35353	1.33961e-05	0.000421134	0.000421134	TRUE
CRIP1	328.232	450.33	-0.456266	-0.452876	-4.3528	1.34409e-05	0.000421938	0.000421854	TRUE
TNIP3	38.6191	9.47601	2.02696	2.03035	4.35253	1.34575e-05	0.000421854	0.000421854	TRUE
AOAH	60.1586	21.645	1.47474	1.47813	4.35203	1.34885e-05	0.000422222	0.000422222	TRUE
DNER	14.9023	48.8343	-1.71235	-1.70896	-4.35053	1.35811e-05	0.000424514	0.000424514	TRUE
MMP28	59.1401	116.439	-0.977365	-0.973974	-4.34875	1.36918e-05	0.000427366	0.000427366	TRUE
THBS4	34.0173	7.24018	2.23217	2.23556	4.34071	1.4202e-05	0.000442663	0.000442663	TRUE
SNORA23	417.287	301.992	0.466527	0.469918	4.33998	1.42498e-05	0.000443522	0.000443522	TRUE
PI16	82.2962	147.896	-0.845681	-0.842291	-4.33632	1.4489e-05	0.00045033	0.00045033	TRUE
TUBB4B	1251.94	1480.99	-0.242395	-0.239005	-4.32446	1.52903e-05	0.000474561	0.000474561	TRUE
CCL17	14.4393	47.6975	-1.72391	-1.72052	-4.32	1.56027e-05	0.000483573	0.000483573	TRUE
DEGS1	296.343	411.773	-0.474582	-0.471192	-4.31686	1.58265e-05	0.000489818	0.000489818	TRUE
FAM83H	339.284	462.146	-0.445854	-0.442463	-4.31595	1.58922e-05	0.000491157	0.000490604	TRUE
CTSL	168.097	98.3621	0.773116	0.776507	4.31588	1.58966e-05	0.000490604	0.000490604	TRUE
ELOVL1	351.837	476.741	-0.438297	-0.434906	-4.31436	1.60063e-05	0.000493295	0.000493295	TRUE
NBEAL2	275.867	387.438	-0.489993	-0.486603	-4.31275	1.61239e-05	0.000496224	0.000496224	TRUE
PLCG2	64.765	24.7772	1.3862	1.38959	4.31074	1.62711e-05	0.000500052	0.000500052	TRUE
ICAM1	119.396	62.0456	0.944351	0.947742	4.3096	1.63549e-05	0.000501924	0.000501924	TRUE
CD22	23.2082	2.63548	3.1385	3.14189	4.30653	1.65835e-05	0.000508229	0.000508229	TRUE
COL12A1	200.728	123.948	0.695504	0.698894	4.30235	1.68999e-05	0.000517204	0.000517204	TRUE
CA2	142.579	225.12	-0.658934	-0.655543	-4.30083	1.70157e-05	0.000520021	0.000520021	TRUE
CRLF1	137.89	219.174	-0.668563	-0.665172	-4.29881	1.7172e-05	0.000524069	0.000523369	TRUE
C1R	771.658	613.496	0.330909	0.334299	4.29879	1.71729e-05	0.000523369	0.000523369	TRUE
NABP1	131.664	71.2123	0.886666	0.890057	4.29286	1.76386e-05	0.000536814	0.000536431	TRUE
RPL18	771.732	951.752	-0.302486	-0.299095	-4.29271	1.76504e-05	0.000536431	0.000536431	TRUE
RGS1	63.1851	23.9451	1.39985	1.40324	4.2895	1.79074e-05	0.000543487	0.000543487	TRUE
MYH11	178.121	268.996	-0.594725	-0.591334	-4.28833	1.80021e-05	0.000545608	0.000545608	TRUE
HIST1H2BO	372.157	265.048	0.489657	0.493047	4.28306	1.84344e-05	0.000557939	0.000557939	TRUE
HIST2H3C	528.431	399.329	0.40414	0.40753	4.28165	1.8551e-05	0.000560696	0.000560696	TRUE
ZNF219	153.316	238.07	-0.634885	-0.631494	-4.27837	1.88268e-05	0.000568249	0.000568249	TRUE
BTK	52.6942	17.665	1.57675	1.58014	4.27789	1.88671e-05	0.000568684	0.000568684	TRUE
SERINC2	274.843	385.231	-0.487117	-0.483727	-4.27716	1.89295e-05	0.000569779	0.000569779	TRUE
VAT1	320.691	439.219	-0.453757	-0.450367	-4.2768	1.89602e-05	0.000569923	0.000569923	TRUE
DBN1	70.4276	130.782	-0.892949	-0.889558	-4.2714	1.94249e-05	0.000583093	0.000583093	TRUE
SNORA73A	1051.23	866.75	0.278385	0.281776	4.26814	1.97108e-05	0.000590865	0.000590865	TRUE
SLC52A1	9.81681	38.612	-1.97572	-1.97233	-4.26546	1.99487e-05	0.000597181	0.000597181	TRUE
MELTF	30.613	73.6241	-1.26603	-1.26264	-4.26411	2.007e-05	0.000599995	0.000599995	TRUE
CEP128	74.8375	31.5944	1.24409	1.24748	4.26368	2.01089e-05	0.00060034	0.00060034	TRUE
ATP6V1C2	174.841	264.36	-0.596464	-0.593074	-4.26243	2.02213e-05	0.000602874	0.000602874	TRUE
BTNL9	22.1495	60.18	-1.44201	-1.43862	-4.26054	2.0393e-05	0.00060717	0.00060717	TRUE
LAMB4	24.1668	63.4206	-1.39192	-1.38853	-4.25828	2.06005e-05	0.000612516	0.000612516	TRUE
PADI2	18.4349	53.9668	-1.54963	-1.54624	-4.25632	2.07818e-05	0.00061707	0.00061707	TRUE
TAS1R3	29.5968	5.55339	2.414	2.41739	4.24238	2.21163e-05	0.000655807	0.000655807	TRUE
KRT71	94.3733	162.214	-0.781448	-0.778058	-4.24203	2.2151e-05	0.000655952	0.000655952	TRUE
FNDC3A	144.913	81.7482	0.82593	0.829321	4.24076	2.22762e-05	0.00065877	0.000658073	TRUE
UPK3BL	197.472	291.516	-0.561929	-0.558538	-4.2407	2.22826e-05	0.000658073	0.000658073	TRUE
SCARNA5	755.56	601.298	0.329466	0.332857	4.2364	2.2713e-05	0.000669881	0.000669881	TRUE
NUGGC	25.7442	3.8839	2.72867	2.73206	4.23437	2.2919e-05	0.000675048	0.000675048	TRUE
MEF2C	82.134	36.7585	1.1599	1.16329	4.22646	2.37394e-05	0.000698277	0.000698277	TRUE
WDR26	122.078	197.646	-0.69512	-0.69173	-4.2257	2.38197e-05	0.000699699	0.000699699	TRUE
CREB3L2	119.014	62.7427	0.923618	0.927009	4.22373	2.40288e-05	0.000704899	0.000704548	TRUE
HNRNPC	387.091	279.105	0.471865	0.475256	4.22354	2.4049e-05	0.000704548	0.000704548	TRUE
NCF1	39.6624	10.6611	1.89541	1.8988	4.22026	2.4402e-05	0.000713939	0.000713939	TRUE
SYNGR1	111.375	183.747	-0.72229	-0.7189	-4.21454	2.50287e-05	0.000731298	0.000731298	TRUE
ELN	80.5085	143.363	-0.832455	-0.829065	-4.21195	2.53179e-05	0.000738765	0.000738765	TRUE
CD3D	108.821	55.5438	0.97026	0.97365	4.20786	2.57801e-05	0.000751253	0.000751253	TRUE
SLC4A11	147.058	228.711	-0.637141	-0.63375	-4.20676	2.59064e-05	0.00075393	0.00075393	TRUE
RND3	169.718	101.203	0.745888	0.749279	4.20438	2.61796e-05	0.000760873	0.000760873	TRUE
CBR1	523.416	669.69	-0.355536	-0.352146	-4.20041	2.66433e-05	0.000773324	0.000773212	TRUE
SPRR2E	634.553	494.921	0.358541	0.361931	4.20012	2.66768e-05	0.000773274	0.000773212	TRUE
VMP1	256.956	170.882	0.58852	0.59191	4.19984	2.67099e-05	0.000773212	0.000773212	TRUE
SPDEF	3.00583	23.3926	-2.96022	-2.95682	-4.1966	2.70949e-05	0.000783324	0.000783324	TRUE
NPIPB5	629.574	789.046	-0.325734	-0.322343	-4.19527	2.72549e-05	0.000786915	0.000786915	TRUE
MOB2	162.721	247.762	-0.606554	-0.603164	-4.1893	2.79811e-05	0.00080682	0.00080682	TRUE
ITGB6	54.5632	19.3466	1.49585	1.49924	4.18854	2.80759e-05	0.00080849	0.00080849	TRUE
RPS26	289.22	197.826	0.547934	0.551324	4.17953	2.92106e-05	0.000840064	0.000840064	TRUE
LCP2	90.9899	43.2555	1.07282	1.07621	4.17807	2.93994e-05	0.000844387	0.000844387	TRUE
PLAC9	56.1476	109.634	-0.965399	-0.962008	-4.17656	2.95951e-05	0.000848896	0.000848896	TRUE
SEC24D	151.677	87.7353	0.789771	0.793162	4.17553	2.97297e-05	0.000851643	0.000851643	TRUE
HIST1H2BB	219.408	140.973	0.638193	0.641584	4.17046	3.03981e-05	0.000869655	0.000869655	TRUE
SNRNP70	659.826	821.78	-0.316666	-0.313275	-4.16755	3.07891e-05	0.000879695	0.000879695	TRUE
CLIC3	518.831	663.148	-0.354065	-0.350675	-4.16344	3.13487e-05	0.000894519	0.000894519	TRUE
KRTAP26-1	29.0186	5.60124	2.37316	2.37655	4.1591	3.19501e-05	0.000910494	0.000910494	TRUE
SYPL1	274.526	186.091	0.560935	0.564325	4.1586	3.20201e-05	0.000911305	0.000911305	TRUE
PCDH1	192.671	283.636	-0.557898	-0.554508	-4.15569	3.24301e-05	0.00092178	0.00092178	TRUE
ACTA2	237.199	337.025	-0.506757	-0.503366	-4.14883	3.34174e-05	0.000948613	0.000948606	TRUE
PNPLA2	194.767	286.007	-0.5543	-0.550909	-4.14854	3.34604e-05	0.000948606	0.000948606	TRUE
CASP10	58.6535	22.1334	1.40599	1.40939	4.14649	3.37614e-05	0.000955904	0.000955904	TRUE
RPS9	860.766	1043.31	-0.277469	-0.274078	-4.13652	3.52617e-05	0.000997096	0.000997096	TRUE
POF1B	203.763	296.567	-0.541465	-0.538075	-4.13521	3.54624e-05	0.00100148	0.00100148	TRUE
DLX3	64.7867	120.872	-0.899711	-0.89632	-4.13274	3.58461e-05	0.00101102	0.00101102	TRUE
DGCR2	221.428	317.722	-0.520929	-0.517539	-4.13151	3.60394e-05	0.00101516	0.00101516	TRUE
MUC1	11.871	41.1992	-1.79517	-1.79178	-4.12993	3.62872e-05	0.00102083	0.00102083	TRUE
EPHA1	117.582	190.013	-0.692424	-0.689033	-4.12907	3.6424e-05	0.00102337	0.00102337	TRUE
SLC46A2	20.8141	56.5282	-1.44141	-1.43802	-4.12796	3.65993e-05	0.00102698	0.00102698	TRUE
BCAT2	83.8196	146.284	-0.803418	-0.800027	-4.12635	3.68567e-05	0.00103288	0.00103288	TRUE
PGLS	313.223	425.97	-0.443562	-0.440171	-4.12372	3.72807e-05	0.00104343	0.00104343	TRUE
VPS28	450.087	583.426	-0.374344	-0.370953	-4.11641	3.8482e-05	0.00107568	0.00107568	TRUE
SEPT6	121.588	65.8769	0.884153	0.887543	4.11545	3.86419e-05	0.00107878	0.00107878	TRUE
TCHHL1	15.846	0	5.10313	5.10652	4.11478	3.87553e-05	0.00108057	0.00108057	TRUE
HIST1H3B	1604.01	1382.89	0.213994	0.217384	4.11372	3.89335e-05	0.00108416	0.00108416	TRUE
CHST2	70.2962	29.8521	1.23561	1.239	4.11023	3.9527e-05	0.00109929	0.00109929	TRUE
HIST1H3F	639.194	501.912	0.348821	0.352211	4.10917	3.97087e-05	0.00110295	0.00110295	TRUE
SDF2L1	169.47	102.438	0.72628	0.729671	4.10528	4.03826e-05	0.00112025	0.00112025	TRUE
BNIPL	126.184	200.359	-0.667051	-0.663661	-4.10187	4.09832e-05	0.00113547	0.00113547	TRUE
TCEA3	70.1	127.559	-0.863673	-0.860282	-4.10035	4.12526e-05	0.0011415	0.0011415	TRUE
FCGR2B	71.7173	30.8861	1.21536	1.21875	4.09807	4.16604e-05	0.00115133	0.00115133	TRUE
SH2D1A	29.6213	6.12501	2.27385	2.27724	4.09638	4.19669e-05	0.00115834	0.00115834	TRUE
G0S2	98.7942	49.56	0.99525	0.998641	4.09444	4.23184e-05	0.00116657	0.00116657	TRUE
TROVE2	109.441	57.2272	0.935386	0.938777	4.09335	4.25176e-05	0.00117059	0.00117059	TRUE
PRDX2	576.609	725.635	-0.331652	-0.328262	-4.09276	4.26267e-05	0.00117213	0.00117213	TRUE
DEFB103B	78.9788	35.8087	1.14116	1.14455	4.09097	4.2958e-05	0.00117976	0.00117976	TRUE
FMO5	18.5316	52.3144	-1.49722	-1.49383	-4.08554	4.39736e-05	0.00120614	0.00120614	TRUE
RDH12	100.959	167.896	-0.733806	-0.730415	-4.08502	4.40732e-05	0.00120736	0.00120736	TRUE
MEGF6	86.899	149.593	-0.783632	-0.780242	-4.08354	4.43555e-05	0.00121358	0.00121358	TRUE
CLCA2	499.237	379.507	0.395597	0.398988	4.08047	4.49453e-05	0.00122819	0.00122819	TRUE
KRTAP17-1	24.7065	3.95446	2.64334	2.64673	4.07846	4.53353e-05	0.0012373	0.0012371	TRUE
NCF1C	34.8172	8.78914	1.98601	1.9894	4.07821	4.53841e-05	0.0012371	0.0012371	TRUE
ASAP3	81.2289	142.028	-0.806113	-0.802723	-4.07767	4.54898e-05	0.00123844	0.00123844	TRUE
MOGAT1	2.56348	21.3665	-3.05918	-3.05578	-4.07451	4.61118e-05	0.00125382	0.00125382	TRUE
HSD17B2	42.6499	89.0583	-1.06221	-1.05881	-4.07415	4.61827e-05	0.00125419	0.00125419	TRUE
GPRIN3	71.6917	31.0679	1.20638	1.20977	4.07347	4.63174e-05	0.0012563	0.0012563	TRUE
POU2F3	65.575	120.996	-0.883744	-0.880354	-4.07246	4.65183e-05	0.00126019	0.00126019	TRUE
DEFB103A	78.9512	35.9841	1.1336	1.13699	4.06857	4.73024e-05	0.00127985	0.00127985	TRUE
BLK	18.6097	1.6038	3.53649	3.53988	4.05529	5.00717e-05	0.00135311	0.00135311	TRUE
HIST1H3H	468.335	353.341	0.406482	0.409873	4.0523	5.07173e-05	0.00136887	0.00136887	TRUE
TPSB2	413.664	306.239	0.433803	0.437194	4.04305	5.27614e-05	0.00142229	0.00142229	TRUE
ALDH3A1	369.071	488.031	-0.403073	-0.399682	-4.03619	5.43268e-05	0.00146269	0.00146269	TRUE
LIPA	168.882	103.028	0.712977	0.716368	4.03273	5.51323e-05	0.00148256	0.00148256	TRUE
RPP21	280.031	384.424	-0.457113	-0.453723	-4.02855	5.6122e-05	0.00150732	0.00150732	TRUE
RNU1-3	309.204	217.605	0.506847	0.510237	4.02806	5.62391e-05	0.00150862	0.00150862	TRUE
SMARCD2	188.505	275.41	-0.546977	-0.543586	-4.02193	5.77227e-05	0.00154653	0.00154653	TRUE
PLEC	1009.12	1200.56	-0.250602	-0.247211	-4.02121	5.79e-05	0.00154939	0.00154939	TRUE
NRIP1	110.791	59.0118	0.908765	0.912155	4.02023	5.81417e-05	0.00155396	0.00155396	TRUE
SLC15A2	29.4662	6.37462	2.20865	2.21204	4.01375	5.97618e-05	0.00159532	0.00159532	TRUE
DOK3	84.4173	40.2747	1.06767	1.07106	4.00863	6.10714e-05	0.0016283	0.0016283	TRUE
KIAA1551	153.05	91.0895	0.748643	0.752033	4.00533	6.19303e-05	0.00164919	0.00164919	TRUE
CHCHD10	166.107	247.783	-0.576962	-0.573572	-4.00443	6.21679e-05	0.00165351	0.00165351	TRUE
PPP1R12C	191.62	278.717	-0.540556	-0.537165	-4.00268	6.263e-05	0.00166379	0.00166379	TRUE
SLC25A29	50.2182	98.7641	-0.975778	-0.972387	-3.99967	6.34306e-05	0.00168302	0.00168302	TRUE
SH3D21	104.393	170.699	-0.709431	-0.706041	-3.99837	6.37789e-05	0.00169022	0.00169022	TRUE
IL32	143.431	83.7793	0.775689	0.779079	3.99808	6.38581e-05	0.00169027	0.00169027	TRUE
IRF1	118.868	65.2652	0.864975	0.868366	3.99449	6.48326e-05	0.001714	0.001714	TRUE
HMGN4	227.935	150.976	0.5943	0.59769	3.99017	6.60257e-05	0.00174344	0.00174344	TRUE
TLR9	29.2829	6.38097	2.19821	2.2016	3.98957	6.61935e-05	0.00174577	0.00174441	TRUE
WFDC5	396.126	517.591	-0.385853	-0.382463	-3.98947	6.62211e-05	0.00174441	0.00174441	TRUE
HIST2H3A	496.066	379.272	0.387301	0.390691	3.98863	6.64547e-05	0.00174846	0.00174846	TRUE
HLA-DQB2	12.2294	40.5061	-1.72778	-1.72439	-3.98732	6.68233e-05	0.00175605	0.00175605	TRUE
LYN	67.0245	28.6726	1.22502	1.22841	3.98642	6.70764e-05	0.00176059	0.0017595	TRUE
HDAC5	114.216	182.966	-0.679807	-0.676416	-3.98629	6.7115e-05	0.0017595	0.0017595	TRUE
TBX3	23.9956	60.0471	-1.32333	-1.31994	-3.98588	6.72307e-05	0.00176043	0.00176043	TRUE
HMG20B	424.573	549.837	-0.372993	-0.369603	-3.98251	6.81925e-05	0.00178349	0.00178349	TRUE
C1QC	309.423	218.892	0.499359	0.502749	3.97551	7.02299e-05	0.00183459	0.00183459	TRUE
CD2	81.6331	38.7279	1.07578	1.07917	3.96626	7.30099e-05	0.00190494	0.00190494	TRUE
ST6GALNAC4	126.23	71.1236	0.827656	0.831046	3.96499	7.3398e-05	0.00191279	0.00190919	TRUE
PARP15	35.7565	9.81027	1.86584	1.86923	3.96493	7.34187e-05	0.00191106	0.00190919	TRUE
F13A1	177.421	110.753	0.67983	0.68322	3.96488	7.34336e-05	0.00190919	0.00190919	TRUE
HES1	269.656	370.375	-0.457867	-0.454477	-3.96029	7.48593e-05	0.00194395	0.00194395	TRUE
IGF1	35.8101	9.86722	1.85965	1.86304	3.959	7.52627e-05	0.00195212	0.00195212	TRUE
RNU1-2	300.689	211.957	0.504502	0.507892	3.95555	7.63591e-05	0.00197822	0.00197822	TRUE
TGM2	38.3221	11.2584	1.76718	1.77057	3.9551	7.65032e-05	0.00197961	0.00197961	TRUE
CXCL6	17.1385	1.33152	3.6861	3.68949	3.95237	7.73818e-05	0.00199999	0.00199999	TRUE
C1QTNF9B	1.0593	16.3793	-3.95069	-3.9473	-3.94856	7.86214e-05	0.00202963	0.00202963	TRUE
MKNK2	613.538	761.193	-0.311109	-0.307718	-3.94356	8.02797e-05	0.00207001	0.00207001	TRUE
HCLS1	159.991	97.4464	0.715308	0.718699	3.93631	8.27438e-05	0.00213104	0.00213104	TRUE
PLBD1	184.12	116.575	0.659391	0.662781	3.93212	8.4201e-05	0.00216603	0.00216603	TRUE
CHI3L2	167.473	103.461	0.694845	0.698235	3.92654	8.61779e-05	0.00221429	0.00221429	TRUE
CARD16	105.481	56.1578	0.909431	0.912822	3.92512	8.66857e-05	0.00222473	0.00222473	TRUE
KRT75	34.841	75.6324	-1.11822	-1.11483	-3.91494	9.04278e-05	0.00231806	0.00231806	TRUE
RAB30	42.1788	13.6631	1.62623	1.62962	3.91347	9.09798e-05	0.00232949	0.00232949	TRUE
SLC1A4	102.291	53.9761	0.92229	0.92568	3.91103	9.19022e-05	0.00235036	0.00234817	TRUE
LY9	46.7797	16.391	1.51298	1.51637	3.91098	9.19234e-05	0.00234817	0.00234817	TRUE
C6orf1	95.7685	157.995	-0.722259	-0.718868	-3.90789	9.31041e-05	0.00237556	0.00237556	TRUE
BLVRB	303.633	408.511	-0.428043	-0.424653	-3.90643	9.36709e-05	0.00238725	0.00238725	TRUE
TNS1	226.551	318.112	-0.489695	-0.486304	-3.90563	9.39803e-05	0.00239235	0.00239235	TRUE
ENTPD2	29.5511	67.611	-1.19405	-1.19066	-3.90167	9.55315e-05	0.00242902	0.00242902	TRUE
SUSD2	60.2499	111.124	-0.883137	-0.879746	-3.9005	9.5995e-05	0.00243799	0.00243799	TRUE
CITED4	122.575	191.79	-0.645858	-0.642467	-3.89932	9.64614e-05	0.002447	0.002447	TRUE
PLEKHM1P1	251.469	347.319	-0.465879	-0.462488	-3.89721	9.73073e-05	0.00246561	0.00246561	TRUE
STK17B	101.423	53.5228	0.922158	0.925549	3.89394	9.8631e-05	0.00249626	0.00249385	TRUE
POR	299.385	403.212	-0.429537	-0.426147	-3.89365	9.87471e-05	0.00249632	0.00249385	TRUE
IGSF8	198.271	284.115	-0.519001	-0.515611	-3.89361	9.8763e-05	0.00249385	0.00249385	TRUE
EN1	13.871	42.4957	-1.61525	-1.61186	-3.89272	9.91271e-05	0.00250017	0.00250017	TRUE
C9orf16	173.822	254.645	-0.550873	-0.547483	-3.89241	9.92522e-05	0.00250045	0.00250045	TRUE
LTB	180.176	114.083	0.659329	0.662719	3.88946	0.000100469	0.00252821	0.00252821	TRUE
LTBP4	311.934	417.433	-0.420302	-0.416911	-3.88208	0.000103567	0.00260317	0.00260317	TRUE
PDGFRB	197.847	283.193	-0.517402	-0.514012	-3.87631	0.000106053	0.00266261	0.00266261	TRUE
PAPOLA	251.522	172.535	0.543797	0.547188	3.87113	0.000108331	0.0027167	0.0027167	TRUE
CCL4	34.8211	9.75059	1.8364	1.83979	3.8708	0.00010848	0.00271733	0.00271733	TRUE
STT3A	183.503	117.178	0.647098	0.650489	3.86093	0.000112956	0.00282622	0.00282622	TRUE
GBP6	73.4084	33.9893	1.11086	1.11425	3.85988	0.000113443	0.00283518	0.00283518	TRUE
MUC4	24.01	4.37547	2.45613	2.45952	3.85937	0.000113681	0.00283789	0.00283789	TRUE
RGPD6	14.1544	0	4.82318	4.82657	3.85847	0.0001141	0.00284511	0.00284511	TRUE
SPON2	91.8469	152.06	-0.727334	-0.723943	-3.85745	0.000114576	0.00285373	0.00285373	TRUE
SMCHD1	120.883	68.4137	0.821256	0.824646	3.8545	0.000115967	0.00288511	0.00288511	TRUE
HTRA3	48.7002	94.5842	-0.957671	-0.95428	-3.8533	0.000116536	0.00289598	0.00289598	TRUE
ANKRD11	145.016	218.612	-0.592162	-0.588772	-3.85083	0.00011772	0.0029221	0.0029221	TRUE
TTYH1	4.62802	24.574	-2.40867	-2.40528	-3.84986	0.000118187	0.00293038	0.00293038	TRUE
VAV1	78.3127	37.5186	1.06164	1.06503	3.84326	0.00012141	0.00300688	0.00300688	TRUE
BAIAP2	172.559	251.957	-0.546089	-0.542698	-3.84116	0.000122452	0.00302927	0.00302927	TRUE
NOV	15.4568	44.6792	-1.53136	-1.52797	-3.83915	0.00012346	0.00305077	0.00305077	TRUE
SERPINA9	26.8972	5.80489	2.21211	2.2155	3.83849	0.000123795	0.00305561	0.0030546	TRUE
GPR174	35.6882	10.38	1.78163	1.78502	3.83829	0.000123894	0.0030546	0.0030546	TRUE
ARHGAP32	79.785	135.976	-0.76916	-0.765769	-3.83061	0.000127826	0.00314802	0.00314802	TRUE
LRRC8E	20.6395	53.0459	-1.36183	-1.35844	-3.82996	0.000128165	0.00315284	0.00315284	TRUE
HIST1H4F	849.513	700.699	0.277842	0.281232	3.8296	0.00012835	0.00315384	0.00315384	TRUE
CASP1	182.59	116.961	0.642575	0.645966	3.82753	0.000129433	0.00317691	0.00317691	TRUE
KLHL6	37.8077	11.6188	1.70222	1.70561	3.82718	0.000129622	0.00317799	0.00317799	TRUE
HLA-DRB1	363.841	268.576	0.437975	0.441365	3.82512	0.000130707	0.00320101	0.00320101	TRUE
MEI1	27.7145	6.27	2.1441	2.14749	3.82154	0.000132622	0.00324429	0.00324214	TRUE
LAMP1	520.402	652.487	-0.326322	-0.322931	-3.82143	0.000132682	0.00324214	0.00324214	TRUE
WIPF1	127.104	73.5543	0.789123	0.792514	3.81963	0.00013365	0.00326216	0.00326216	TRUE
CD3E	107.235	58.6292	0.871089	0.87448	3.81666	0.000135268	0.00329798	0.00329466	TRUE
PNPLA1	52.665	99.545	-0.918505	-0.915115	-3.81664	0.000135282	0.00329466	0.00329466	TRUE
KLF5	372.057	484.58	-0.381209	-0.377818	-3.81631	0.000135461	0.00329537	0.00329537	TRUE
IMPA2	233.974	324.607	-0.472342	-0.468952	-3.81599	0.000135639	0.00329604	0.00329604	TRUE
TRIM7	41.3997	83.7408	-1.01631	-1.01292	-3.80958	0.000139202	0.00337888	0.00337888	TRUE
PITX1	290.686	206.536	0.493069	0.496459	3.80918	0.000139428	0.00338064	0.00338064	TRUE
STARD4	44.3451	15.5357	1.51319	1.51658	3.80824	0.00013996	0.00338977	0.00338977	TRUE
AIM2	21.6631	3.50173	2.6291	2.63249	3.80784	0.000140185	0.00339148	0.00339148	TRUE
CDK1	82.9908	41.1383	1.01247	1.01586	3.80602	0.000141222	0.0034128	0.0034128	TRUE
FASTK	231.631	321.489	-0.472941	-0.46955	-3.80207	0.000143494	0.00346389	0.00346389	TRUE
NES	136.993	81.3952	0.751088	0.754479	3.80011	0.000144633	0.00348756	0.00348756	TRUE
IGF2	123.345	70.9644	0.797532	0.800922	3.79712	0.000146389	0.00352602	0.00352602	TRUE
PDLIM4	64.8512	115.675	-0.834867	-0.831477	-3.79281	0.00014895	0.00358379	0.00358379	TRUE
BMS1P20	61.9175	26.7853	1.2089	1.2123	3.79186	0.000149525	0.00359369	0.00359369	TRUE
ABHD12B	11.187	36.828	-1.71898	-1.71559	-3.78835	0.000151652	0.00364081	0.00364081	TRUE
PHLDA2	297.654	212.866	0.483691	0.487082	3.78792	0.000151913	0.00364309	0.00364309	TRUE
KRTAP5-8	13.7258	0	4.71907	4.72247	3.78533	0.000153506	0.00367727	0.00367727	TRUE
CACNA1H	9.58526	33.8901	-1.82197	-1.81858	-3.78412	0.000154251	0.00369109	0.00369109	TRUE
MGAT2	139.48	83.5358	0.739595	0.742986	3.78357	0.000154594	0.00369528	0.00369528	TRUE
ADAM28	34.9825	10.2563	1.77012	1.77351	3.78318	0.000154836	0.00369703	0.00369644	TRUE
ERBB3	198.334	281.545	-0.505437	-0.502046	-3.78287	0.000155028	0.00369759	0.00369644	TRUE
RNASE6	54.1206	21.769	1.3139	1.31729	3.78267	0.000155157	0.00369665	0.00369644	TRUE
OBP2B	2.80113	19.8908	-2.82802	-2.82463	-3.78241	0.000155317	0.00369644	0.00369644	TRUE
NEU2	196.354	128.809	0.608224	0.611615	3.78056	0.000156474	0.00371994	0.00371994	TRUE
PFKL	502.282	630.652	-0.328347	-0.324957	-3.77916	0.000157361	0.00373698	0.00373658	TRUE
PKLR	3.87393	22.3763	-2.5301	-2.52671	-3.77879	0.000157593	0.00373844	0.00373658	TRUE
ADCY8	3.71307	22.0102	-2.56749	-2.5641	-3.77864	0.000157684	0.00373658	0.00373658	TRUE
CAMSAP3	126.141	193.821	-0.619684	-0.616293	-3.77732	0.000158526	0.00375247	0.00375247	TRUE
NECTIN4	152.458	226.152	-0.568879	-0.565489	-3.777	0.000158728	0.00375321	0.00375321	TRUE
ZFY	2.86852	20.0032	-2.80185	-2.79846	-3.77503	0.000159988	0.00377891	0.00377891	TRUE
FLI1	98.7353	52.804	0.902919	0.90631	3.77469	0.000160204	0.00377996	0.00377996	TRUE
SERP1	356.422	263.371	0.436491	0.439881	3.77415	0.000160551	0.00378408	0.00378408	TRUE
SNORA22	176.071	112.645	0.644373	0.647763	3.76787	0.000164647	0.00387644	0.00387644	TRUE
TNFRSF21	173.249	110.394	0.650183	0.653574	3.76728	0.000165037	0.00388146	0.00388146	TRUE
KRTAP11-1	47.5278	17.7217	1.42326	1.42665	3.76699	0.000165228	0.00388179	0.00388179	TRUE
MAL	62.9213	27.6587	1.18582	1.18921	3.76471	0.000166742	0.00391319	0.00391319	TRUE
GNA12	21.4449	53.5951	-1.32147	-1.31808	-3.76156	0.000168859	0.00395863	0.00395579	TRUE
LCE1B	111.639	175.434	-0.652094	-0.648703	-3.76147	0.000168918	0.00395579	0.00395579	TRUE
TFAP2A	219.842	306.516	-0.479496	-0.476105	-3.76001	0.000169906	0.00397467	0.00397309	TRUE
SF3B1	471.486	363.953	0.373463	0.376853	3.75981	0.00017004	0.00397357	0.00397309	TRUE
CLIC4	173.298	110.549	0.648573	0.651963	3.75958	0.0001702	0.00397309	0.00397309	TRUE
TPSAB1	505.566	394.051	0.359516	0.362906	3.75835	0.000171039	0.00398843	0.00398843	TRUE
SLFN11	56.5131	23.4846	1.26687	1.27026	3.75787	0.000171366	0.00399182	0.00399182	TRUE
CD177	30.035	7.73538	1.9571	1.96049	3.7515	0.000175781	0.0040903	0.0040903	TRUE
RGS2	139.071	83.6426	0.733507	0.736897	3.751	0.000176128	0.00409404	0.00409404	TRUE
NLRP2	87.6424	45.0028	0.961615	0.965005	3.74832	0.00017802	0.00413364	0.00413364	TRUE
MFAP3L	44.7415	87.5932	-0.969204	-0.965814	-3.74548	0.000180049	0.00417633	0.00417633	TRUE
PNPLA5	10.9644	36.0288	-1.71632	-1.71293	-3.74293	0.000181887	0.00421451	0.00421451	TRUE
CD34	142.961	213.755	-0.580337	-0.576947	-3.73898	0.000184769	0.00427677	0.00427677	TRUE
NDUFV1	542.075	673.7	-0.313615	-0.310224	-3.73851	0.000185117	0.00428033	0.00427693	TRUE
CTSB	548.856	433.015	0.342011	0.345402	3.73844	0.000185165	0.00427693	0.00427693	TRUE
SNX3	223.341	151.642	0.558584	0.561975	3.73679	0.000186384	0.00430056	0.00430056	TRUE
ARF4	245.567	170.102	0.529722	0.533113	3.73574	0.000187165	0.00431403	0.00431403	TRUE
LMNA	993.25	1169.31	-0.235431	-0.23204	-3.73477	0.000187886	0.00432611	0.00432611	TRUE
ADAM19	52.6826	21.2001	1.31326	1.31665	3.73066	0.000190977	0.00439268	0.00439268	TRUE
EPHX3	269.519	363.826	-0.432862	-0.429471	-3.72526	0.000195111	0.00448305	0.00448305	TRUE
MRPL41	493.666	619.007	-0.326421	-0.32303	-3.72314	0.000196757	0.00451616	0.00451616	TRUE
SH3BGRL3	638.609	780.351	-0.28919	-0.285799	-3.7226	0.000197181	0.00452116	0.00452116	TRUE
SASH3	68.3526	31.6687	1.10994	1.11333	3.72208	0.000197586	0.00452571	0.00452571	TRUE
NCKAP1L	96.1487	51.4799	0.901258	0.904648	3.71916	0.000199885	0.00457359	0.00456705	TRUE
SPRR1B	1334.01	1151.65	0.212058	0.215448	3.71911	0.000199929	0.00456985	0.00456705	TRUE
DNM1	66.6368	116.911	-0.811018	-0.807628	-3.719	0.000200015	0.00456705	0.00456705	TRUE
PNPLA7	42.8475	84.5022	-0.979777	-0.976387	-3.71226	0.000205414	0.00468544	0.00468544	TRUE
SORBS3	177.289	254.652	-0.522427	-0.519037	-3.70846	0.000208522	0.00475139	0.00475139	TRUE
CHST15	97.7315	52.7656	0.889226	0.892617	3.7075	0.000209313	0.00476447	0.00476447	TRUE
KLRG1	25.8714	5.7983	2.15766	2.16105	3.70686	0.000209841	0.00477155	0.00477155	TRUE
MAMDC2	28.7377	64.1009	-1.1574	-1.15401	-3.70557	0.000210918	0.00479106	0.00479106	TRUE
HIST1H4B	521.427	409.674	0.34799	0.351381	3.70303	0.000213037	0.00483419	0.00483419	TRUE
HNRNPA2B1	442.58	340.145	0.379789	0.38318	3.6998	0.000215767	0.0048911	0.0048911	TRUE
FER1L4	48.0618	18.4962	1.37766	1.38105	3.69612	0.000218922	0.00495749	0.00495749	TRUE
PMEL	59.2182	106.674	-0.849098	-0.845708	-3.69547	0.000219478	0.00496496	0.00496496	TRUE
CANX	651.793	526.496	0.307992	0.311382	3.69453	0.000220296	0.00497833	0.00497519	TRUE
TMEM189	109.446	171.431	-0.647405	-0.644015	-3.69443	0.000220384	0.00497519	0.00497519	TRUE
MANF	213.336	144.138	0.565676	0.569067	3.69367	0.000221044	0.00498497	0.00498497	TRUE
MYCL	44.4628	86.5048	-0.96018	-0.95679	-3.69313	0.00022151	0.00499035	0.00499035	TRUE
BCL2A1	28.8568	7.36774	1.96962	1.97301	3.69264	0.000221935	0.0049948	0.0049948	TRUE
PTMS	304.688	403.603	-0.405605	-0.402214	-3.69205	0.000222458	0.00500143	0.00500143	TRUE
GATM	103.088	163.336	-0.663967	-0.660577	-3.68827	0.00022578	0.00507091	0.00507091	TRUE
FCER1G	133.41	80.1187	0.735659	0.739049	3.68323	0.000230299	0.00516713	0.00516713	TRUE
ACOXL	13.8629	0	4.10654	4.10993	3.6815	0.000231862	0.00519688	0.00519688	TRUE
KRTAP5-5	18.8439	2.68313	2.81211	2.8155	3.67977	0.000233445	0.00522702	0.00522702	TRUE
CPSF1	320.601	421.519	-0.394821	-0.391431	-3.67883	0.000234307	0.00524098	0.00524098	TRUE
ABCA2	117.18	180.677	-0.624687	-0.621297	-3.6734	0.000239342	0.00534815	0.00534815	TRUE
EPHX2	69.9685	120.575	-0.785151	-0.781761	-3.67229	0.000240391	0.00536612	0.00536612	TRUE
EPHB3	137.933	206.184	-0.579963	-0.576572	-3.67002	0.000242535	0.00540849	0.00540849	TRUE
HIST1H2BE	415.476	317.169	0.389513	0.392904	3.66948	0.000243043	0.00541432	0.00541432	TRUE
MYLK	122.195	186.78	-0.612153	-0.608763	-3.66754	0.000244893	0.00544999	0.00544999	TRUE
NPDC1	115.915	178.987	-0.626792	-0.623401	-3.66722	0.0002452	0.00545128	0.00545128	TRUE
BICDL1	82.6646	136.951	-0.728321	-0.72493	-3.66516	0.000247188	0.00548992	0.00548992	TRUE
DOCK10	84.5035	43.5565	0.956123	0.959513	3.66313	0.000249157	0.00552805	0.00552805	TRUE
BCL3	197.733	131.938	0.583689	0.58708	3.65714	0.000255043	0.00565294	0.00565294	TRUE
STOM	230.324	158.847	0.53603	0.539421	3.65673	0.000255453	0.00565631	0.00565631	TRUE
ATP6	169.128	108.756	0.637022	0.640412	3.65557	0.000256606	0.00567612	0.00567612	TRUE
NPPC	29.933	8.09627	1.88641	1.8898	3.65457	0.000257612	0.00569263	0.00569263	TRUE
CRYAB	96.3309	154.152	-0.678285	-0.674895	-3.65167	0.000260538	0.0057515	0.00574823	TRUE
UTY	9.42772	32.4766	-1.78442	-1.78103	-3.65156	0.000260652	0.00574823	0.00574823	TRUE
TNFRSF13B	15.755	1.55438	3.34139	3.34479	3.6469	0.000265424	0.0058476	0.0058476	TRUE
SAMSN1	36.6248	11.8735	1.62507	1.62846	3.64485	0.000267543	0.00588837	0.00588324	TRUE
ITGAX	75.3589	37.1967	1.0186	1.022	3.64482	0.000267579	0.00588324	0.00588324	TRUE
ALDH1L1	5.41137	24.6685	-2.1886	-2.18521	-3.64056	0.000272042	0.0059754	0.0059754	TRUE
LOC283710	18.2062	2.52885	2.84788	2.85127	3.64028	0.000272337	0.0059759	0.0059759	TRUE
BHLHE41	59.7457	26.4844	1.17369	1.17708	3.6387	0.000274014	0.00600667	0.00600184	TRUE
DENND5B	27.0813	6.66935	2.02168	2.02507	3.63865	0.000274066	0.00600184	0.00600184	TRUE
CBLN2	19.1122	2.91504	2.71291	2.7163	3.63729	0.000275521	0.00602768	0.00602768	TRUE
C1orf233	50.216	93.6183	-0.898642	-0.895252	-3.63342	0.000279689	0.00611277	0.00611277	TRUE
SHISA2	47.9388	18.859	1.34594	1.34933	3.62647	0.000287318	0.00627326	0.00627326	TRUE
THEMIS2	89.0629	47.2251	0.915269	0.91866	3.62611	0.000287718	0.00627574	0.00627574	TRUE
GRTP1	51.7855	95.6227	-0.884807	-0.881416	-3.62404	0.000290034	0.00631998	0.0063144	TRUE
PMVK	205.362	286.086	-0.478281	-0.47489	-3.62401	0.000290066	0.0063144	0.0063144	TRUE
CXCL9	58.359	25.6696	1.18489	1.18828	3.62342	0.000290738	0.00632277	0.00632277	TRUE
ACOT2	44.5541	85.68	-0.943399	-0.940009	-3.62153	0.000292862	0.00636264	0.00636264	TRUE
PLEKHH1	25.9997	59.0305	-1.18297	-1.17958	-3.6187	0.000296083	0.00642627	0.00642627	TRUE
LCE1D	129.636	78.0108	0.732722	0.736112	3.61816	0.0002967	0.00643328	0.00643328	TRUE
MGAT4B	242.99	330.071	-0.441878	-0.438488	-3.61705	0.000297978	0.00645463	0.00645463	TRUE
LAMA5	291.259	385.961	-0.406153	-0.402763	-3.61502	0.000300328	0.0064991	0.0064991	TRUE
NTRK2	98.0442	53.9702	0.861269	0.864659	3.61459	0.000300822	0.00650338	0.00650338	TRUE
TUBB2A	416.051	528.045	-0.3439	-0.34051	-3.61374	0.000301811	0.00651834	0.00651834	TRUE
PLTP	168.599	242.045	-0.521675	-0.518284	-3.61071	0.000305356	0.00658842	0.00658842	TRUE
ARHGDIB	274.247	196.645	0.479881	0.483272	3.60985	0.000306378	0.00660397	0.00660397	TRUE
LINC01554	4.64487	22.8339	-2.29747	-2.29408	-3.60835	0.00030815	0.00663565	0.00663082	TRUE
ZBTB38	108.499	61.8926	0.809839	0.81323	3.60829	0.000308228	0.00663082	0.00663082	TRUE
SPCS1	233.559	162.449	0.523803	0.527193	3.60649	0.000310364	0.00667025	0.00667025	TRUE
ADM	193.417	129.246	0.581591	0.584982	3.60539	0.000311684	0.00669205	0.00669205	TRUE
CCL22	34.0077	70.6095	-1.054	-1.05061	-3.6047	0.000312512	0.00670328	0.00670328	TRUE
CENPB	247.939	335.467	-0.436185	-0.432794	-3.60271	0.000314918	0.00674828	0.00674828	TRUE
KRTAP5-6	11.9407	0	5.64241	5.6458	3.59682	0.000322136	0.00689622	0.00689622	TRUE
MIR940	0	12.0771	-5.21202	-5.20863	-3.5956	0.000323646	0.00692179	0.00692179	TRUE
MYDGF	282.267	203.762	0.47018	0.47357	3.59478	0.000324661	0.00693675	0.00693675	TRUE
P2RY10	23.8625	5.22471	2.19132	2.19471	3.59447	0.000325056	0.00693843	0.00693843	TRUE
GIMAP7	125.274	74.9426	0.741225	0.744615	3.59255	0.000327461	0.00698298	0.00697909	TRUE
ERAP1	134.107	81.8285	0.712713	0.716103	3.59244	0.000327597	0.00697909	0.00697909	TRUE
FCGR2C	87.964	46.8091	0.910123	0.913514	3.58668	0.00033491	0.00712797	0.00712163	TRUE
ZC3H12A	465.582	363.429	0.357364	0.360754	3.58658	0.000335041	0.00712385	0.00712163	TRUE
DUS1L	243.019	329.315	-0.4384	-0.43501	-3.58641	0.000335262	0.00712163	0.00712163	TRUE
AACS	102.679	160.922	-0.648215	-0.644825	-3.58339	0.000339162	0.00719752	0.00719752	TRUE
MYO1C	339.226	439.974	-0.375171	-0.371781	-3.58202	0.000340949	0.00722845	0.00722845	TRUE
C6orf62	324.693	240.385	0.433728	0.437118	3.58131	0.00034188	0.00724118	0.00724118	TRUE
ARHGAP23	241.345	327.104	-0.438654	-0.435263	-3.57628	0.000348522	0.00737476	0.00737476	TRUE
PKD1	71.7183	121.319	-0.75839	-0.754999	-3.57404	0.000351519	0.007431	0.007431	TRUE
CCER2	37.6196	12.8389	1.55096	1.55435	3.57148	0.00035497	0.00749673	0.00749673	TRUE
VPS51	237.617	322.553	-0.440899	-0.437509	-3.56824	0.000359389	0.00758277	0.00758277	TRUE
PEMT	130.899	195.451	-0.578351	-0.574961	-3.56421	0.000364954	0.00769278	0.00769278	TRUE
RAB31	118.038	69.7298	0.759403	0.762793	3.56114	0.000369244	0.00777574	0.00777574	TRUE
CNN1	54.1895	97.9787	-0.854455	-0.851064	-3.56077	0.000369766	0.00777926	0.00777761	TRUE
ANO8	160.854	231.655	-0.526227	-0.522836	-3.56058	0.000370042	0.00777761	0.00777761	TRUE
EVI2A	35.2693	11.5215	1.61408	1.61747	3.5594	0.000371698	0.00780495	0.00779986	TRUE
MMP2	583.293	712.82	-0.289317	-0.285927	-3.55932	0.000371811	0.00779986	0.00779986	TRUE
GVINP1	30.9084	9.05625	1.77101	1.7744	3.5573	0.000374681	0.00785256	0.00785256	TRUE
DKK1	4.30401	21.729	-2.33587	-2.33248	-3.55515	0.000377761	0.00790954	0.00790954	TRUE
HMGCS2	4.92023	23.0252	-2.22641	-2.22302	-3.5547	0.00037841	0.00791559	0.00791559	TRUE
PCDHGC3	165.255	236.718	-0.518472	-0.515081	-3.55066	0.000384262	0.00803034	0.00803034	TRUE
KRTAP10-6	13.9058	1.10158	3.65804	3.66143	3.55029	0.000384804	0.00803402	0.0080339	TRUE
MDFIC	54.7678	23.8075	1.20191	1.2053	3.54994	0.000385314	0.00803701	0.0080339	TRUE
ICAM2	97.9118	54.5557	0.843754	0.847145	3.54974	0.000385609	0.00803553	0.0080339	TRUE
ENHO	6.54752	26.2531	-2.00346	-2.00007	-3.54955	0.000385897	0.0080339	0.0080339	TRUE
C1QTNF9B-AS1	21.3486	51.2169	-1.26247	-1.25908	-3.54867	0.000387182	0.00805301	0.00805301	TRUE
AP2A1	336.76	436.15	-0.373104	-0.369713	-3.54785	0.000388386	0.0080704	0.0080704	TRUE
MMP12	13.8376	1.08629	3.6711	3.67449	3.54617	0.000390867	0.00811428	0.00811428	TRUE
TFCP2L1	76.9996	127.658	-0.729365	-0.725974	-3.54307	0.000395505	0.00820279	0.00820279	TRUE
MVD	181.369	255.732	-0.495699	-0.492309	-3.54131	0.000398145	0.00824976	0.00824976	TRUE
KCTD1	140.231	206.284	-0.556833	-0.553442	-3.5378	0.000403481	0.00835244	0.00835158	TRUE
MFSD5	187.681	263.135	-0.487525	-0.484134	-3.53757	0.00040382	0.00835158	0.00835158	TRUE
CD96	36.8502	12.5686	1.55185	1.55524	3.53624	0.000405859	0.00838585	0.00838585	TRUE
THBS2	639.272	520.36	0.296922	0.300312	3.53556	0.000406919	0.00839983	0.00839983	TRUE
OBP2A	5.03188	23.1133	-2.19955	-2.19616	-3.53488	0.000407963	0.00841347	0.00841347	TRUE
CYC1	382.593	487.72	-0.350241	-0.34685	-3.53376	0.000409695	0.00844125	0.00844125	TRUE
ERAP2	55.1683	24.2312	1.18697	1.19036	3.52786	0.00041893	0.00862344	0.00862344	TRUE
LY6D	1497.63	1700.42	-0.183204	-0.179813	-3.52236	0.000427719	0.00879611	0.00879611	TRUE
HRNR	123.899	74.7464	0.729091	0.732481	3.52196	0.000428366	0.00880115	0.00880115	TRUE
SCEL	113.551	173.306	-0.60998	-0.606589	-3.52147	0.000429156	0.00880913	0.00880913	TRUE
GABRP	35.3774	71.5495	-1.01611	-1.01272	-3.5208	0.000430247	0.00882328	0.00882328	TRUE
LAMA4	98.3191	154.317	-0.650357	-0.646967	-3.51943	0.000432479	0.00886078	0.00886078	TRUE
ACP6	26.1731	58.1715	-1.15223	-1.14884	-3.51735	0.000435883	0.00892219	0.00891511	TRUE
FDCSP	27.416	7.33401	1.90234	1.90573	3.51731	0.000435944	0.00891511	0.00891511	TRUE
CD69	45.8369	18.2135	1.3315	1.33489	3.51691	0.0004366	0.00892023	0.00892023	TRUE
ADRA2A	78.6522	40.7021	0.950384	0.953775	3.51638	0.000437474	0.00892976	0.00892976	TRUE
MYH2	16.6915	0	10.1188	10.1222	3.51009	0.000447959	0.00913528	0.00913528	TRUE
PRSS3	218.553	298.762	-0.451015	-0.447624	-3.50735	0.000452597	0.00922131	0.00922131	TRUE
SLC5A3	100.649	57.1135	0.817426	0.820816	3.50311	0.000459862	0.00936063	0.00936063	TRUE
C10orf99	343.822	258.762	0.410038	0.413429	3.49993	0.00046538	0.00946417	0.00945839	TRUE
TOP2A	99.6118	56.3656	0.821502	0.824892	3.49985	0.000465527	0.00945839	0.00945839	TRUE
HIST1H4H	939.928	796.357	0.239135	0.242525	3.4973	0.000469993	0.00954028	0.00954028	TRUE
TM7SF2	337.367	435.292	-0.367665	-0.364275	-3.49552	0.000473146	0.00959542	0.00959542	TRUE
OSBPL5	93.1603	147.345	-0.661408	-0.658017	-3.49104	0.000481147	0.00974866	0.00974866	TRUE
TNFAIP8	133.061	82.3388	0.692444	0.695835	3.48935	0.000484193	0.00980134	0.00980134	TRUE
LBP	16.3865	2.187	2.90549	2.90888	3.48835	0.000486005	0.00982894	0.00982894	TRUE
NR2F6	112.419	171.232	-0.607069	-0.603679	-3.4853	0.000491584	0.00993262	0.00993262	TRUE
EIF3G	505.173	623.363	-0.303295	-0.299904	-3.48268	0.000496425	0.0100212	0.0100212	TRUE
SPCS2	95.8281	53.7049	0.835396	0.838786	3.48215	0.000497396	0.0100316	0.0100316	TRUE
CPA3	89.4876	48.9793	0.869516	0.872906	3.48121	0.000499145	0.0100576	0.0100576	TRUE
SCRIB	282.735	372.428	-0.39751	-0.39412	-3.48006	0.000501297	0.0100917	0.0100917	TRUE
ANO1	103.288	159.811	-0.62969	-0.6263	-3.47956	0.000502232	0.0101013	0.0101001	TRUE
ADAMDEC1	56.9913	25.8087	1.14288	1.14627	3.47935	0.000502634	0.0101001	0.0101001	TRUE
SOST	13.409	1.07838	3.63627	3.63966	3.47867	0.000503915	0.0101166	0.0101166	TRUE
FAM83F	199.48	275.656	-0.466628	-0.463237	-3.47706	0.000506946	0.0101681	0.0101681	TRUE
C1orf116	107.481	164.95	-0.617945	-0.614554	-3.47584	0.000509248	0.010205	0.010205	TRUE
SLFN12L	32.8534	10.5439	1.63963	1.64302	3.47417	0.000512431	0.0102594	0.0102594	TRUE
KLRG2	11.3366	34.3404	-1.59892	-1.59553	-3.47368	0.000513368	0.0102688	0.0102688	TRUE
HIST2H2AB	293.376	215.777	0.44321	0.446601	3.47233	0.000515965	0.0103113	0.0103074	TRUE
ERLEC1	130.338	80.414	0.696738	0.700129	3.47219	0.00051624	0.0103074	0.0103074	TRUE
GZMH	18.9927	3.3505	2.503	2.50639	3.46963	0.00052117	0.0103964	0.0103772	TRUE
ATP6V0C	868.685	1021.63	-0.233963	-0.230572	-3.46962	0.000521203	0.0103876	0.0103772	TRUE
ITGB2	267.748	193.904	0.465538	0.468929	3.46957	0.000521286	0.0103798	0.0103772	TRUE
SH3BGRL2	43.061	81.6282	-0.922684	-0.919294	-3.4694	0.000521628	0.0103772	0.0103772	TRUE
ARHGAP9	80.7138	42.6656	0.919742	0.923133	3.46608	0.000528101	0.0104965	0.0104965	TRUE
RAB3D	167.461	237.433	-0.503701	-0.50031	-3.4629	0.000534388	0.0106118	0.0106118	TRUE
DRAP1	667.625	801.924	-0.264427	-0.261036	-3.46159	0.000537	0.0106541	0.0106541	TRUE
NUP210	116.307	69.5921	0.74094	0.744331	3.46043	0.000539318	0.0106904	0.0106849	TRUE
LBR	70.5972	35.4221	0.994963	0.998353	3.46032	0.000539527	0.0106849	0.0106849	TRUE
LGALS9B	44.9755	18.0337	1.31844	1.32183	3.45745	0.000545321	0.0107899	0.0107818	TRUE
THAP4	237.952	320.125	-0.427962	-0.424571	-3.4574	0.000545406	0.0107818	0.0107818	TRUE
TRAF3IP3	76.5053	39.7073	0.946155	0.949545	3.45521	0.000549872	0.0108603	0.0108603	TRUE
TAF1C	141.01	205.539	-0.543614	-0.540224	-3.45496	0.000550366	0.0108603	0.0108603	TRUE
GRHL3	247.942	331.619	-0.419524	-0.416133	-3.45405	0.000552238	0.0108875	0.0108784	TRUE
SRP19	172.4	114.437	0.591204	0.594594	3.45403	0.000552273	0.0108784	0.0108784	TRUE
POLR2E	120.578	180.647	-0.583201	-0.579811	-3.45256	0.000555295	0.0109281	0.0109281	TRUE
PDE4B	55.605	25.0799	1.14869	1.15208	3.45069	0.000559146	0.010994	0.010994	TRUE
IL36RN	133.423	83.1826	0.681657	0.685047	3.44637	0.000568181	0.0111617	0.0111557	TRUE
APOL1	58.5308	27.1033	1.11073	1.11412	3.44627	0.000568387	0.0111557	0.0111557	TRUE
LOC100288152	27.8282	59.8205	-1.10409	-1.1007	-3.44603	0.000568897	0.0111558	0.0111558	TRUE
SNORD116-20	52.8004	23.2397	1.18396	1.18735	3.44438	0.00057238	0.0112141	0.0112141	TRUE
TFRC	126.996	78.1718	0.700066	0.703456	3.44169	0.000578101	0.011316	0.011316	TRUE
ERO1A	118.609	71.6979	0.726216	0.729606	3.43414	0.00059444	0.0116255	0.0116255	TRUE
RAB40C	95.4455	149.216	-0.644656	-0.641266	-3.43366	0.000595488	0.0116356	0.0116275	TRUE
SELM	383.978	295.411	0.378301	0.381691	3.43361	0.000595601	0.0116275	0.0116275	TRUE
COX8A	472.143	584.808	-0.308738	-0.305348	-3.4312	0.000600907	0.0117206	0.0117164	TRUE
LAMP3	67.913	33.7638	1.00821	1.0116	3.43106	0.000601227	0.0117164	0.0117164	TRUE
RNF144B	121.829	74.2649	0.714103	0.717494	3.42985	0.000603918	0.0117585	0.0117585	TRUE
BRI3BP	84.5046	135.355	-0.679651	-0.67626	-3.4279	0.000608277	0.0118328	0.0118328	TRUE
CCR5	27.6181	7.81879	1.8206	1.82399	3.42703	0.000610228	0.0118603	0.0118539	TRUE
MIR944	62.8383	30.2296	1.05568	1.05907	3.42693	0.000610439	0.0118539	0.0118539	TRUE
MYO1B	163.395	107.538	0.603522	0.606913	3.42495	0.00061491	0.0119301	0.0119301	TRUE
TRAM2	69.7847	35.1628	0.988861	0.992251	3.42294	0.000619472	0.012008	0.012008	TRUE
LPAR6	102.646	59.5349	0.785868	0.789258	3.42033	0.000625443	0.0121131	0.0121131	TRUE
MKI67	170.826	113.697	0.587337	0.590727	3.41816	0.000630469	0.0121996	0.0121996	TRUE
NR4A1	63.9531	108.805	-0.766653	-0.763262	-3.41683	0.000633557	0.0122486	0.0122486	TRUE
ARHGEF5	118.965	177.918	-0.580672	-0.577282	-3.41293	0.000642689	0.0124142	0.0124142	TRUE
FAM83D	138.119	87.3603	0.660867	0.664257	3.41235	0.000644054	0.0124296	0.0124229	TRUE
CRIP2	431.614	538.929	-0.320355	-0.316964	-3.41226	0.00064427	0.0124229	0.0124229	TRUE
H19	56.4618	98.8829	-0.808447	-0.805057	-3.41088	0.000647545	0.012475	0.012475	TRUE
HSD3B1	0	11.8055	-4.18795	-4.18456	-3.41058	0.000648255	0.0124778	0.0124778	TRUE
RNF39	61.6623	105.7	-0.777512	-0.774121	-3.40921	0.000651508	0.0125294	0.0125294	TRUE
C5orf46	53.0437	94.3043	-0.83014	-0.82675	-3.40789	0.000654675	0.0125793	0.0125793	TRUE
SLC25A1	186.623	258.889	-0.472208	-0.468817	-3.40693	0.000656981	0.0126125	0.0126125	TRUE
MBNL1	346.737	263.438	0.396376	0.399767	3.40665	0.000657661	0.0126146	0.0126146	TRUE
DENND3	61.0079	29.1189	1.06704	1.07043	3.40616	0.000658835	0.012626	0.012626	TRUE
AGPAT3	119.761	178.714	-0.577495	-0.574104	-3.40361	0.000665023	0.0127335	0.0127335	TRUE
CLCA4	49.0658	21.0477	1.22106	1.22445	3.40213	0.000668638	0.0127916	0.0127744	TRUE
ZNF215	23.9407	5.96874	2.00397	2.00736	3.40167	0.000669759	0.0128018	0.0127744	TRUE
HOXB6	3.03775	17.9027	-2.5591	-2.55571	-3.40167	0.000669762	0.0127908	0.0127744	TRUE
FABP4	119.491	72.7802	0.715283	0.718674	3.40167	0.000669764	0.0127797	0.0127744	TRUE
SAMD3	21.8897	4.93409	2.1494	2.15279	3.40154	0.000670071	0.0127744	0.0127744	TRUE
MPST	217.19	294.526	-0.439438	-0.436047	-3.39914	0.000675986	0.012876	0.012876	TRUE
MIR4537	19.7023	3.89578	2.33838	2.34177	3.39729	0.000680557	0.0129518	0.0129518	TRUE
TRIM22	156.201	102.112	0.613248	0.616639	3.39663	0.000682217	0.0129722	0.0129722	TRUE
TMEM184A	68.8942	114.896	-0.73787	-0.734479	-3.39565	0.000684647	0.0130071	0.0130071	TRUE
TLE2	47.2001	86.2643	-0.869975	-0.866585	-3.39292	0.000691518	0.0131263	0.0131263	TRUE
GREM2	2.40575	16.3638	-2.76595	-2.76256	-3.39161	0.000694829	0.0131777	0.0131777	TRUE
UPK1A	30.5482	9.61457	1.66779	1.67118	3.39091	0.000696619	0.0132003	0.0131955	TRUE
TLCD1	32.3693	65.7328	-1.02199	-1.0186	-3.39077	0.000696971	0.0131955	0.0131955	TRUE
RHOT2	361.685	459.639	-0.345765	-0.342375	-3.38886	0.000701849	0.0132764	0.0132764	TRUE
HLA-B	1754.98	1563.82	0.166378	0.169769	3.38847	0.000702835	0.0132836	0.0132836	TRUE
GPRIN2	21.7358	50.1546	-1.20631	-1.20292	-3.38784	0.000704454	0.0133028	0.0133028	TRUE
DERL1	146.209	94.1768	0.634586	0.637977	3.38735	0.000705702	0.0133149	0.0133149	TRUE
RACK1	1265.28	1444.39	-0.190994	-0.187603	-3.38219	0.000719099	0.013556	0.0135485	TRUE
HOMER2	84.2358	134.256	-0.672486	-0.669095	-3.38198	0.000719662	0.013555	0.0135485	TRUE
MSRB1	168.092	236.413	-0.49206	-0.48867	-3.38187	0.000719938	0.0135485	0.0135485	TRUE
HLA-C	1024.55	879.359	0.220462	0.223852	3.38121	0.000721667	0.0135694	0.0135627	TRUE
NUDT8	55.6541	97.3941	-0.807346	-0.803955	-3.38111	0.000721926	0.0135627	0.0135627	TRUE
FOXN1	71.2623	117.714	-0.724074	-0.720684	-3.38057	0.000723368	0.0135781	0.0135686	TRUE
MACROD1	26.1096	56.5861	-1.11587	-1.11248	-3.38052	0.000723477	0.0135686	0.0135686	TRUE
RHPN2	8.45527	28.5085	-1.75347	-1.75008	-3.37983	0.000725296	0.0135911	0.0135911	TRUE
TGFBR1	94.8489	54.0462	0.81144	0.81483	3.37938	0.000726506	0.0136021	0.0136021	TRUE
IFI27	860.042	727.571	0.24132	0.24471	3.37417	0.000740394	0.0138504	0.0138504	TRUE
BTLA	23.8634	6.04763	1.98036	1.98375	3.36999	0.000751704	0.0140499	0.0140499	TRUE
CHN1	40.3808	15.661	1.3665	1.36989	3.36703	0.000759821	0.0141896	0.0141896	TRUE
SULF1	37.922	14.1367	1.42359	1.42698	3.36544	0.000764214	0.0142595	0.0142595	TRUE
AHNAK	1215.15	1389.81	-0.193753	-0.190363	-3.36482	0.000765937	0.0142795	0.0142795	TRUE
ARHGEF34P	117.83	175.555	-0.575218	-0.571827	-3.36133	0.000775672	0.0144487	0.0144475	TRUE
CYP2E1	12.3561	35.097	-1.50613	-1.50274	-3.36112	0.000776266	0.0144475	0.0144475	TRUE
HSPB6	51.7812	91.9529	-0.828466	-0.825075	-3.35929	0.00078142	0.0145311	0.0145311	TRUE
ANKHD1	322.185	243.124	0.406197	0.409588	3.35875	0.000782952	0.0145473	0.0145473	TRUE
HIST1H4D	771.961	647.312	0.254066	0.257457	3.35572	0.000791575	0.014695	0.014695	TRUE
CES4A	57.8248	99.8882	-0.788626	-0.785235	-3.35527	0.000792869	0.0147066	0.0147027	TRUE
CSGALNACT1	65.8875	32.958	0.999374	1.00276	3.35511	0.00079333	0.0147027	0.0147027	TRUE
CSF3R	37.1885	13.7477	1.43567	1.43906	3.3539	0.000796798	0.0147545	0.0147545	TRUE
CPSF3L	398.05	499.429	-0.32733	-0.323939	-3.35302	0.000799349	0.0147893	0.0147893	TRUE
MAPKAPK2	178.545	121.047	0.560721	0.564112	3.35251	0.000800816	0.014804	0.014804	TRUE
RNVU1-18	193.961	133.859	0.535051	0.538442	3.35013	0.000807744	0.0149195	0.0149195	TRUE
COTL1	219.355	155.17	0.499419	0.502809	3.34755	0.000815285	0.0150461	0.0150363	TRUE
IL1RN	243.871	175.928	0.471135	0.474525	3.3475	0.000815438	0.0150363	0.0150363	TRUE
TMEM263	72.6347	37.8745	0.939432	0.942823	3.34673	0.000817713	0.0150656	0.0150656	TRUE
INTS1	275.612	360.624	-0.387857	-0.384466	-3.34618	0.000819343	0.0150829	0.0150829	TRUE
CPE	178.395	121.061	0.559344	0.562734	3.34372	0.000826623	0.0152042	0.0152042	TRUE
FCGBP	83.7575	132.974	-0.666859	-0.663468	-3.34074	0.000835556	0.0153556	0.0153374	TRUE
RPN1	614.827	504.481	0.285381	0.288772	3.34071	0.000835641	0.0153443	0.0153374	TRUE
RARRES1	50.3223	89.7531	-0.834764	-0.831374	-3.34055	0.000836121	0.0153403	0.0153374	TRUE
GALNT16	12.9879	35.9638	-1.46938	-1.46599	-3.34037	0.000836664	0.0153374	0.0153374	TRUE
NRG1	57.0014	26.8665	1.08519	1.08858	3.33772	0.000844694	0.0154717	0.015468	TRUE
SCARNA7	637.536	525.2	0.27964	0.283031	3.33755	0.000845195	0.015468	0.015468	TRUE
IL17RC	64.7318	108.607	-0.746574	-0.743184	-3.33551	0.000851436	0.0155692	0.0155692	TRUE
LAMTOR4	258.232	340.288	-0.398089	-0.394698	-3.33104	0.00086523	0.0158083	0.0158083	TRUE
SNORA50A	87.557	49.0657	0.835508	0.838899	3.32886	0.00087201	0.0159189	0.0159189	TRUE
AGFG2	42.2431	78.6979	-0.897607	-0.894217	-3.32806	0.000874539	0.0159518	0.0159518	TRUE
GPR183	42.8538	17.4718	1.29439	1.29778	3.32734	0.000876783	0.0159794	0.0159789	TRUE
CH25H	76.5331	123.613	-0.691673	-0.688283	-3.32712	0.000877483	0.0159789	0.0159789	TRUE
SEC14L4	6.68099	24.8389	-1.89447	-1.89108	-3.32671	0.000878792	0.0159895	0.0159895	TRUE
SLC10A3	176.822	245.487	-0.473353	-0.469963	-3.32501	0.000884152	0.0160737	0.0160737	TRUE
FAM127B	280.121	365.183	-0.382568	-0.379177	-3.32399	0.000887389	0.0161192	0.0161192	TRUE
SEPT15	220.545	156.645	0.493574	0.496965	3.32097	0.000897068	0.0162815	0.0162682	TRUE
UBA6	108.909	65.4845	0.733904	0.737295	3.32096	0.000897073	0.0162682	0.0162682	TRUE
RHOB	380.934	479.21	-0.331117	-0.327726	-3.32065	0.000898092	0.0162732	0.0162732	TRUE
LDHB	193.262	133.795	0.530538	0.533928	3.31865	0.000904545	0.0163766	0.0163766	TRUE
ITGB1	324.187	245.775	0.399486	0.402877	3.31783	0.000907205	0.0164112	0.0164112	TRUE
CTNND2	29.6813	9.45693	1.65011	1.6535	3.31723	0.00090915	0.0164328	0.0164328	TRUE
STK4	108.029	64.9062	0.734988	0.738379	3.31175	0.000927145	0.0167443	0.0167436	TRUE
MIR8085	82.4138	45.3896	0.860525	0.863915	3.31153	0.000927867	0.0167436	0.0167436	TRUE
A2M	394.144	307.407	0.358573	0.361964	3.31027	0.000932056	0.0168053	0.0168053	TRUE
WFDC2	14.2946	37.8233	-1.40381	-1.40042	-3.30981	0.000933585	0.0168191	0.0168191	TRUE
CSF3	14.9561	2.05287	2.86503	2.86842	3.3094	0.000934973	0.0168303	0.0168303	TRUE
ALOX15	5.66846	22.7576	-2.00532	-2.00193	-3.3068	0.00094367	0.0169729	0.0169729	TRUE
TACC2	172.019	239.406	-0.476895	-0.473505	-3.30628	0.000945431	0.0169907	0.0169771	TRUE
MEF2B	17.4134	3.11736	2.4818	2.48519	3.30628	0.000945452	0.0169771	0.0169771	TRUE
TPPP3	106.147	160.198	-0.593791	-0.590401	-3.30458	0.000951198	0.0170663	0.0170663	TRUE
TMEM176A	111.424	67.6378	0.72016	0.723551	3.30433	0.000952044	0.0170676	0.0170676	TRUE
TG	3.37519	18.0173	-2.41634	-2.41295	-3.30261	0.000957885	0.0171583	0.0171572	TRUE
JUN	519.676	419.671	0.308352	0.311743	3.3024	0.00095861	0.0171572	0.0171572	TRUE
LDB2	80.3975	43.996	0.869776	0.873167	3.3005	0.000965127	0.0172598	0.0172585	TRUE
METTL7B	1.0621	12.361	-3.54081	-3.53742	-3.30029	0.000965842	0.0172585	0.0172585	TRUE
PTP4A1	154.322	101.975	0.597721	0.601112	3.3	0.000966864	0.0172627	0.0172591	TRUE
TCF4	157.77	104.79	0.590324	0.593715	3.29983	0.000967449	0.0172591	0.0172591	TRUE
IRX3	174.41	242.021	-0.472644	-0.469253	-3.29687	0.000977698	0.0174278	0.0174278	TRUE
ARHGAP11B	98.5263	57.7448	0.770816	0.774207	3.29567	0.000981866	0.0174879	0.0174879	TRUE
CEP170B	208.299	281.657	-0.435287	-0.431896	-3.29476	0.000985046	0.0175303	0.0175303	TRUE
SMC4	100.387	59.2057	0.761768	0.765158	3.29293	0.000991489	0.0176307	0.0176307	TRUE
