# Supplementary material for: Microenvironmental network of clonal CXCL13+CD4+ T cells and Tregs in pemphigus chronic blisters
Source: J Clin Invest. 2023 Dec 1;133(23):e166357. doi: 10.1172/JCI166357 (PMC10688981; doi:10.1172/JCI166357)
Supplement: Supplemental table 4 [file jci-133-166357-s112.xlsx]

## Sheet: Supplementary Table 6
Supplemental Table 4. A list of DEGs in Figure 3C
p_val	avg_log2FC	pct.1	pct.2	p_val_adj	cluster	gene
3.85813e-78	0.495215	0.982	0.991	8.75872e-74	0	RPL32
4.73157e-69	0.486833	0.996	0.996	1.07416e-64	0	RPL13
2.36283e-67	0.455776	0.989	0.994	5.36411e-63	0	RPL34
7.56754e-67	0.482125	0.993	0.996	1.71798e-62	0	RPS12
4.57219e-65	0.442109	0.989	0.994	1.03798e-60	0	RPL30
6.09866e-65	0.455906	0.986	0.997	1.38452e-60	0	RPS27A
1.63726e-63	0.451562	0.981	0.99	3.71691e-59	0	RPS21
1.2641e-60	0.832592	0.952	0.772	2.86975e-56	0	IL7R
1.49145e-60	0.424132	0.995	0.996	3.3859e-56	0	RPL11
1.51896e-60	0.441946	0.981	0.994	3.44834e-56	0	RPL39
4.83562e-58	0.39602	0.99	0.994	1.09778e-53	0	RPS28
2.80492e-56	0.424537	0.995	0.996	6.36773e-52	0	RPL10
8.91816e-54	0.408521	0.984	0.994	2.0246e-49	0	RPS14
2.9778e-53	0.445275	0.985	0.993	6.7602e-49	0	RPL18A
1.3071e-52	0.440171	0.981	0.989	2.96739e-48	0	RPL14
3.05119e-52	0.484067	0.984	0.988	6.9268e-48	0	RPS18
7.06084e-52	0.447197	0.982	0.991	1.60295e-47	0	RPS13
5.95938e-50	0.377307	1	0.999	1.3529e-45	0	EEF1A1
7.45755e-50	0.385805	0.993	0.994	1.69301e-45	0	RPL19
2.36051e-47	0.3909	0.984	0.997	5.35883e-43	0	RPS3
1.63778e-46	0.310967	0.996	0.998	3.71808e-42	0	RPL41
6.09183e-45	0.421126	0.982	0.989	1.38297e-40	0	RPS19
3.77037e-44	0.426024	0.986	0.995	8.55949e-40	0	RPS8
4.82556e-44	0.420183	0.973	0.992	1.0955e-39	0	RPL8
1.33122e-42	0.807699	0.342	0.105	3.02213e-38	0	ANK3
1.89296e-41	1.17115	0.428	0.168	4.29741e-37	0	KLF2
1.91357e-41	0.377944	0.989	0.992	4.34419e-37	0	RPL18
7.48394e-41	0.438383	0.981	0.986	1.699e-36	0	RPL5
8.72286e-41	0.378961	0.984	0.989	1.98026e-36	0	RPLP2
1.61485e-40	0.339546	0.977	0.991	3.66604e-36	0	RPL37
2.53111e-40	0.408375	0.97	0.986	5.74613e-36	0	RPL36
7.28586e-40	0.377102	0.973	0.989	1.65404e-35	0	RPS25
1.12018e-39	0.390393	0.984	0.996	2.54302e-35	0	RPS4X
1.26713e-39	0.423113	0.968	0.978	2.87663e-35	0	RPS5
7.99411e-39	0.360865	0.975	0.989	1.81482e-34	0	RPL29
7.84667e-38	0.327701	0.971	0.992	1.78135e-33	0	RPL35A
2.14888e-37	0.332317	0.984	0.991	4.87838e-33	0	RPS23
1.32464e-36	0.426888	0.968	0.983	3.0072e-32	0	RPSA
1.20159e-35	0.395574	0.971	0.981	2.72785e-31	0	RPL21
2.09735e-35	0.30141	0.99	0.995	4.76142e-31	0	RPS27
2.45632e-35	0.833879	0.919	0.752	5.57634e-31	0	ANXA1
2.9124e-34	0.620241	0.322	0.11	6.61174e-30	0	LEF1
6.45762e-34	0.968079	0.874	0.711	1.46601e-29	0	FOS
9.44054e-34	0.362039	0.966	0.98	2.14319e-29	0	RPL9
2.12951e-33	0.383933	0.966	0.974	4.83441e-29	0	RPL22
2.76344e-33	0.358063	0.984	0.994	6.27357e-29	0	TPT1
3.02111e-33	0.762798	0.309	0.106	6.85851e-29	0	CCR7
2.43942e-32	0.30693	0.984	0.995	5.53796e-28	0	FAU
5.62518e-32	0.809251	0.826	0.658	1.27703e-27	0	TXNIP
2.20145e-31	0.277462	0.986	0.993	4.99773e-27	0	RPS15A
2.77931e-31	0.373187	0.963	0.97	6.30959e-27	0	RPL38
7.05664e-30	0.608188	0.267	0.087	1.602e-25	0	S1PR1
8.99914e-30	0.399624	0.97	0.977	2.04298e-25	0	RPL36A
1.13343e-29	0.448225	0.929	0.921	2.5731e-25	0	EEF1B2
1.53229e-29	0.539689	0.834	0.632	3.47862e-25	0	LTB
4.20123e-29	0.359901	0.97	0.986	9.53764e-25	0	RPS6
4.54094e-27	0.444111	0.978	0.978	1.03089e-22	0	RPS3A
6.67125e-27	0.374564	0.975	0.985	1.51451e-22	0	RPL3
2.59403e-26	0.274525	0.985	0.992	5.88897e-22	0	RPS15
3.62483e-26	0.319773	0.989	0.992	8.22908e-22	0	RPS2
4.58474e-25	0.648132	0.606	0.416	1.04083e-20	0	GIMAP7
1.6389e-24	0.301788	0.982	0.991	3.72063e-20	0	RPL6
1.84173e-23	0.394927	0.979	0.995	4.1811e-19	0	MT-CYB
3.69696e-23	0.341217	0.981	0.985	8.39284e-19	0	RPLP0
4.57354e-23	0.282107	0.981	0.992	1.03828e-18	0	RPL12
7.79906e-23	0.296252	0.967	0.986	1.77054e-18	0	RPL17
8.17456e-23	0.309526	0.956	0.978	1.85579e-18	0	RPL23A
5.08202e-21	0.30778	0.963	0.97	1.15372e-16	0	RPL35
2.7353e-20	0.30528	0.945	0.97	6.20968e-16	0	RPS9
3.23461e-20	0.523406	0.782	0.754	7.3432e-16	0	LDHB
1.44267e-18	0.29159	0.956	0.97	3.27514e-14	0	RPL10A
2.06914e-18	0.447621	0.93	0.941	4.69736e-14	0	PABPC1
3.77906e-18	0.462567	0.273	0.123	8.57922e-14	0	TCF7
7.64635e-18	0.436918	0.933	0.925	1.73587e-13	0	MT-ND2
1.37545e-17	0.274409	0.968	0.978	3.12255e-13	0	RPL13A
4.27754e-17	0.342993	0.907	0.917	9.71088e-13	0	RPS20
5.71184e-17	0.366508	0.964	0.973	1.2967e-12	0	MT-ND4L
3.94872e-16	0.278938	0.981	0.997	8.96437e-12	0	MT-CO3
1.29498e-15	0.457197	0.838	0.798	2.93987e-11	0	ARHGAP15
1.35015e-15	0.463861	0.269	0.135	3.06512e-11	0	FXYD7
1.89183e-15	0.36255	0.953	0.963	4.29484e-11	0	MT-ND1
3.61324e-15	0.305221	0.898	0.915	8.20277e-11	0	EEF1G
4.38764e-15	0.348995	0.252	0.12	9.96083e-11	0	RASA3
1.08508e-14	0.327925	0.956	0.966	2.46335e-10	0	MT-ND3
1.16431e-13	0.386209	0.779	0.726	2.64323e-09	0	NOP53
1.55226e-13	0.278797	0.912	0.94	3.52393e-09	0	RPL7
6.30983e-13	0.344532	0.25	0.128	1.43246e-08	0	MAL
7.09837e-13	0.422308	0.534	0.406	1.61147e-08	0	RIPOR2
7.30078e-13	0.373513	0.737	0.713	1.65742e-08	0	GAS5
4.93832e-12	0.268856	0.874	0.877	1.1211e-07	0	TOMM7
7.9297e-12	0.394988	0.35	0.224	1.8002e-07	0	ICAM2
8.12375e-12	0.418523	0.936	0.907	1.84425e-07	0	ZFP36L2
2.08502e-11	0.386333	0.272	0.157	4.73341e-07	0	PRKCQ-AS1
2.36121e-11	0.317579	0.495	0.347	5.36042e-07	0	TC2N
3.43396e-11	0.267636	0.894	0.91	7.79578e-07	0	RPL4
4.28962e-11	0.598291	0.665	0.586	9.73829e-07	0	FOSB
7.75119e-11	0.416341	0.283	0.169	1.75967e-06	0	BACH2
8.21313e-11	0.422168	0.605	0.531	1.86455e-06	0	SNHG8
9.32393e-11	0.323327	0.812	0.784	2.11672e-06	0	SNHG29
3.84515e-10	0.380202	0.49	0.363	8.72925e-06	0	TRAT1
5.84373e-10	0.560243	0.929	0.897	1.32664e-05	0	DNAJB1
1.5098e-09	0.72618	0.741	0.7	3.42754e-05	0	HSPA1B
2.81309e-09	0.359205	0.278	0.176	6.38627e-05	0	C1orf162
3.18401e-09	0.355658	0.505	0.402	7.22833e-05	0	XBP1
3.52826e-09	0.365931	0.429	0.312	8.00986e-05	0	GIMAP5
3.60717e-09	0.378908	0.508	0.407	8.18901e-05	0	AQP3
1.87443e-08	0.302946	0.898	0.911	0.000425534	0	MT-ND4
9.51669e-08	0.40443	0.567	0.498	0.00216048	0	INPP4B
1.08931e-07	0.344535	0.342	0.25	0.00247296	0	DGKA
2.77887e-07	0.390686	0.368	0.279	0.0063086	0	CDC14A
5.33058e-07	0.298542	0.905	0.901	0.0121015	0	MT-ND5
9.71936e-07	0.283467	0.72	0.698	0.0220649	0	ZFAS1
1.07375e-06	0.379908	0.674	0.65	0.0243763	0	PPP1R2
1.17874e-06	0.281086	0.317	0.227	0.0267599	0	CA5B
1.37642e-06	0.302234	0.332	0.247	0.0312474	0	GIMAP1
2.42968e-142	1.06	0.526	0.05	5.51585e-138	1	IL17F
1.63533e-113	1.31262	0.618	0.137	3.71252e-109	1	PTPN13
4.54813e-101	2.19247	0.381	0.033	1.03252e-96	1	IL17A
3.51659e-98	1.35431	0.829	0.343	7.98335e-94	1	KLRB1
8.48457e-98	1.12048	0.65	0.187	1.92617e-93	1	CTSH
5.2807e-89	1.1365	0.655	0.2	1.19883e-84	1	ZEB2
1.3611e-81	1.14878	0.816	0.408	3.08998e-77	1	CCR6
4.41949e-77	0.994801	0.85	0.547	1.00331e-72	1	OSTF1
4.32007e-72	0.790607	0.328	0.042	9.80743e-68	1	IL26
2.65427e-65	0.668657	0.283	0.033	6.02573e-61	1	PPARG
1.29788e-62	0.967268	0.744	0.374	2.94645e-58	1	JAML
1.39081e-62	0.842685	0.428	0.105	3.15741e-58	1	ADAM12
3.19592e-62	0.869307	0.724	0.346	7.25537e-58	1	RBPJ
1.98022e-61	0.640962	1	0.952	4.49549e-57	1	S100A4
4.3784e-61	0.8297	0.35	0.068	9.93984e-57	1	MSC
3.58392e-60	0.697974	0.323	0.055	8.13621e-56	1	IL1R1
1.1688e-59	0.922767	0.686	0.324	2.65341e-55	1	AHR
6.50165e-58	0.575642	0.437	0.115	1.47601e-53	1	CCL20
2.85688e-57	0.759694	0.927	0.652	6.48568e-53	1	RORA
6.33139e-55	0.825253	0.531	0.188	1.43735e-50	1	AL136456.1
3.36451e-54	0.900335	0.896	0.661	7.63812e-50	1	SPOCK2
1.49363e-51	1.00767	0.621	0.273	3.39083e-47	1	CXCR6
5.07595e-50	0.749231	0.797	0.456	1.15234e-45	1	PDE4D
5.50664e-50	1.01205	0.679	0.337	1.25012e-45	1	LINC01871
3.23154e-49	0.634183	0.428	0.133	7.33625e-45	1	ARL3
2.19995e-48	0.629672	0.459	0.153	4.99432e-44	1	ADAM19
1.06571e-46	0.469868	0.689	0.315	2.41938e-42	1	TNFRSF18
1.11312e-46	0.69063	0.539	0.217	2.52701e-42	1	REEP3
6.16458e-46	0.876932	0.555	0.244	1.39948e-41	1	LMO4
1.15012e-44	0.552726	0.343	0.09	2.61099e-40	1	FURIN
7.77668e-44	0.751553	0.541	0.237	1.76546e-39	1	GNA15
5.02011e-42	1.1284	0.561	0.277	1.13966e-37	1	PLIN2
5.54344e-42	0.689298	0.486	0.197	1.25847e-37	1	MAP3K4
1.38563e-40	0.578434	0.886	0.684	3.14565e-36	1	TMEM50A
3.10169e-40	0.547831	0.384	0.119	7.04147e-36	1	CYTH3
3.13564e-40	0.548672	0.974	0.91	7.11853e-36	1	LAPTM5
6.76354e-40	0.564799	0.391	0.131	1.53546e-35	1	ZNRF1
2.39608e-39	0.490077	1	0.999	5.43959e-35	1	ACTB
2.73632e-39	0.736502	0.797	0.49	6.212e-35	1	BATF
1.21885e-38	0.444498	0.991	0.957	2.76704e-34	1	SH3BGRL3
1.44632e-38	0.756185	0.683	0.413	3.28344e-34	1	CAPG
2.59144e-36	0.745843	0.659	0.38	5.88309e-32	1	TIPARP
2.86383e-36	0.634152	0.735	0.44	6.50146e-32	1	RBMS1
5.30343e-36	0.751662	0.626	0.329	1.20398e-31	1	CD40LG
7.10876e-36	0.524968	0.892	0.693	1.61383e-31	1	AKAP13
8.99606e-36	0.64869	0.942	0.854	2.04228e-31	1	CD3D
2.61252e-35	0.610057	0.747	0.46	5.93095e-31	1	CCDC107
7.45362e-35	0.617197	0.493	0.22	1.69212e-30	1	NMRK1
1.31717e-34	0.596726	0.985	0.898	2.99023e-30	1	S100A6
1.41088e-34	0.504346	0.969	0.861	3.20297e-30	1	IL2RG
1.79081e-34	0.606174	0.654	0.351	4.0655e-30	1	TNFRSF25
2.09645e-34	0.519483	0.923	0.736	4.75935e-30	1	ARPC1B
1.73806e-33	0.610074	0.898	0.725	3.94573e-29	1	ANKRD12
3.81459e-33	0.752561	0.855	0.632	8.65989e-29	1	CREM
6.71976e-32	0.727737	0.52	0.255	1.52552e-27	1	PDCD1
9.29529e-32	0.674574	0.666	0.401	2.11022e-27	1	MGAT4A
1.14417e-31	0.715484	0.654	0.387	2.5975e-27	1	GPR65
2.58002e-31	0.473475	0.336	0.116	5.85716e-27	1	MAST4
7.45208e-31	0.462539	0.991	0.962	1.69177e-26	1	SRGN
9.81764e-31	0.464913	0.944	0.801	2.2288e-26	1	EML4
1.59718e-30	0.360745	0.997	0.965	3.62591e-26	1	GAPDH
5.79545e-30	0.471986	0.918	0.742	1.31568e-25	1	ARL6IP5
7.42537e-30	0.488915	0.64	0.352	1.68571e-25	1	PHTF2
1.65669e-29	0.391249	0.995	0.978	3.76102e-25	1	PFN1
2.07779e-29	0.586674	0.647	0.368	4.717e-25	1	SNX9
3.87658e-29	0.650753	0.887	0.756	8.80061e-25	1	CD3G
4.1836e-29	0.49413	0.891	0.736	9.49761e-25	1	CAPZB
4.29739e-29	0.529698	0.44	0.199	9.75594e-25	1	IL12RB1
3.21616e-28	0.382037	0.956	0.871	7.30133e-24	1	RHOA
3.84844e-28	0.421993	0.256	0.076	8.73674e-24	1	MSC-AS1
2.67525e-27	0.562913	0.596	0.338	6.07335e-23	1	NAMPT
6.60963e-27	0.490119	0.833	0.632	1.50052e-22	1	RAP1A
7.92314e-27	0.608637	0.712	0.469	1.79871e-22	1	CD6
1.11592e-26	0.495798	0.392	0.169	2.53337e-22	1	PLEKHF1
1.64859e-26	0.473223	0.939	0.84	3.74263e-22	1	CD2
4.66068e-26	0.451259	0.445	0.207	1.05807e-21	1	MAF
9.67805e-26	0.35057	0.99	0.96	2.19711e-21	1	CFL1
1.44344e-25	0.337136	0.288	0.1	3.2769e-21	1	RORC
2.52508e-25	0.473102	0.464	0.228	5.73244e-21	1	TMEM167A
2.54858e-25	0.510984	0.901	0.735	5.78578e-21	1	ALOX5AP
3.17245e-25	0.409858	0.442	0.2	7.20209e-21	1	LINC02694
3.77575e-25	0.394024	0.276	0.096	8.57172e-21	1	RGS9
8.04903e-25	0.402095	0.976	0.915	1.82729e-20	1	MYL6
1.02582e-24	0.488335	0.384	0.169	2.32883e-20	1	FRMD4B
1.62823e-24	0.394924	0.945	0.839	3.69641e-20	1	ARPC2
3.13329e-24	0.470701	0.435	0.21	7.1132e-20	1	GTDC1
3.82874e-24	0.435408	0.787	0.549	8.69201e-20	1	CD82
4.94668e-24	0.443638	0.428	0.204	1.123e-19	1	EFHD2
5.30227e-24	0.416886	0.34	0.138	1.20372e-19	1	AGPAT4
5.70007e-24	0.485879	0.73	0.499	1.29403e-19	1	PRNP
5.73758e-24	0.400725	0.543	0.278	1.30255e-19	1	MIR4435-2HG
7.14452e-24	0.594528	0.27	0.1	1.62195e-19	1	CCNG2
7.94531e-24	0.512009	0.771	0.546	1.80374e-19	1	ICOS
2.00836e-23	0.533516	0.776	0.595	4.55937e-19	1	RAP1B
2.31357e-23	0.448613	0.823	0.584	5.25226e-19	1	RGS1
5.49932e-23	0.428128	0.507	0.263	1.24846e-18	1	MBNL2
6.07673e-23	0.470471	0.725	0.474	1.37954e-18	1	KDSR
9.88996e-23	0.496926	0.797	0.59	2.24522e-18	1	ELOVL5
1.21239e-22	0.499007	0.669	0.432	2.75238e-18	1	LPXN
1.2995e-22	0.457828	0.814	0.609	2.95012e-18	1	FNBP1
1.42076e-22	0.417688	0.553	0.304	3.2254e-18	1	CD4
2.80629e-22	0.388827	0.35	0.154	6.37084e-18	1	CAT
3.37551e-22	0.395704	0.445	0.223	7.66309e-18	1	CERK
4.0512e-22	0.460136	0.648	0.415	9.19702e-18	1	SELENOT
4.90408e-22	0.419371	0.773	0.55	1.11332e-17	1	PAK2
6.67068e-22	0.451586	0.807	0.606	1.51438e-17	1	CELF2
7.17465e-22	0.468924	0.587	0.356	1.62879e-17	1	IKZF3
9.78035e-22	0.461188	0.761	0.553	2.22034e-17	1	ARPC4
9.97301e-22	0.539569	0.623	0.376	2.26407e-17	1	ANKRD28
1.09182e-21	0.399676	0.993	0.977	2.47866e-17	1	VIM
1.28846e-21	0.474143	0.705	0.493	2.92506e-17	1	NDUFV2
1.83115e-21	0.432092	0.505	0.277	4.15708e-17	1	ZC3H12D
3.1207e-21	0.571048	0.72	0.513	7.08462e-17	1	ARL4C
3.21919e-21	0.333962	0.964	0.884	7.30821e-17	1	SERF2
3.72593e-21	0.426812	0.592	0.36	8.45861e-17	1	VDAC1
3.78273e-21	0.373544	0.319	0.137	8.58756e-17	1	RORA-AS1
3.94355e-21	0.339776	0.285	0.112	8.95264e-17	1	NOTCH2
6.47439e-21	0.4283	0.48	0.26	1.46981e-16	1	RAB11FIP1
9.14183e-21	0.43425	0.693	0.446	2.07538e-16	1	ACTN4
9.16257e-21	0.584723	0.727	0.529	2.08009e-16	1	ID2
1.02669e-20	0.462081	0.324	0.143	2.33078e-16	1	NDFIP2
1.10926e-20	0.4581	0.741	0.54	2.51823e-16	1	RNASET2
1.17021e-20	0.400425	0.365	0.17	2.6566e-16	1	PKIA
1.23464e-20	0.351803	0.857	0.664	2.80289e-16	1	PKM
1.66788e-20	0.452044	0.689	0.445	3.78641e-16	1	TGFB1
1.72247e-20	0.459903	0.63	0.417	3.91035e-16	1	ATP2B4
4.99407e-20	0.543999	0.527	0.316	1.13375e-15	1	PRDM1
1.03429e-19	0.347624	0.85	0.658	2.34804e-15	1	TPI1
1.14532e-19	0.47046	0.836	0.649	2.6001e-15	1	MYH9
1.7956e-19	0.40293	0.254	0.1	4.07638e-15	1	TRPS1
2.35974e-19	0.373689	0.423	0.22	5.35707e-15	1	PMVK
2.62415e-19	0.3804	0.483	0.272	5.95734e-15	1	FKBP11
2.67783e-19	0.380978	0.734	0.501	6.07921e-15	1	NDUFB2
2.88915e-19	0.2933	0.998	0.992	6.55894e-15	1	TMSB4X
3.53237e-19	0.403614	0.555	0.342	8.01918e-15	1	DUSP16
4.49019e-19	0.359772	0.486	0.269	1.01936e-14	1	SATB1
7.00732e-19	0.543213	0.447	0.255	1.5908e-14	1	GLO1
7.48315e-19	0.525145	0.845	0.697	1.69882e-14	1	TRBC2
7.56128e-19	0.366662	0.87	0.688	1.71656e-14	1	ACTR3
1.15342e-18	0.396215	0.674	0.434	2.6185e-14	1	THEMIS
1.46437e-18	0.352788	0.389	0.195	3.3244e-14	1	ATOX1
1.52924e-18	0.404416	0.778	0.586	3.47169e-14	1	APBB1IP
1.67928e-18	0.436931	0.684	0.449	3.81231e-14	1	LGALS3
1.72853e-18	0.403326	0.997	0.984	3.9241e-14	1	ACTG1
1.84851e-18	0.334783	0.259	0.105	4.19648e-14	1	GRAMD1B
1.85992e-18	0.332563	0.715	0.468	4.22239e-14	1	TNFRSF1B
2.95204e-18	0.396694	0.471	0.265	6.70171e-14	1	SYTL2
3.2471e-18	0.416133	0.638	0.418	7.37157e-14	1	PHLDA1
3.25791e-18	0.471687	0.549	0.342	7.39611e-14	1	PFKFB3
3.74397e-18	0.346372	0.367	0.179	8.49957e-14	1	TMEM263
3.91946e-18	0.367118	0.664	0.439	8.89796e-14	1	PTPN22
3.9331e-18	0.333369	0.922	0.82	8.92892e-14	1	ARPC3
4.9303e-18	0.437474	0.683	0.46	1.11928e-13	1	TANK
5.57026e-18	0.385609	0.34	0.163	1.26456e-13	1	LIMA1
5.93479e-18	0.480174	0.44	0.249	1.34732e-13	1	LIMS1
6.39133e-18	0.401889	0.527	0.322	1.45096e-13	1	OGDH
6.74034e-18	0.336003	0.478	0.271	1.53019e-13	1	CTSB
6.89748e-18	0.38313	0.381	0.194	1.56587e-13	1	ARHGEF6
8.58164e-18	0.510833	0.462	0.268	1.9482e-13	1	ERN1
9.06956e-18	0.396606	0.512	0.303	2.05897e-13	1	TSEN54
9.12187e-18	0.426644	0.295	0.133	2.07085e-13	1	IL4I1
1.14205e-17	0.412094	0.328	0.158	2.59268e-13	1	DPP4
1.73637e-17	0.307651	0.336	0.16	3.9419e-13	1	GPR137B
2.53898e-17	0.343835	0.285	0.126	5.76399e-13	1	DSE
2.70038e-17	0.357683	0.398	0.21	6.13039e-13	1	TRAF3
3.27918e-17	0.38061	0.932	0.817	7.4444e-13	1	STK17B
3.5335e-17	0.314917	0.285	0.128	8.02176e-13	1	GDE1
6.38231e-17	0.414315	0.372	0.193	1.44891e-12	1	IFI44
8.83798e-17	0.338412	0.594	0.382	2.0064e-12	1	HMOX2
9.2993e-17	0.345943	0.939	0.861	2.11113e-12	1	PNRC1
1.19797e-16	0.383805	0.497	0.298	2.71963e-12	1	SASH3
2.80953e-16	0.375979	0.336	0.167	6.37819e-12	1	MGAT5
3.10161e-16	0.388889	0.621	0.418	7.04127e-12	1	SPTAN1
3.82947e-16	0.348005	0.502	0.302	8.69366e-12	1	ZBTB1
7.28827e-16	0.403324	0.785	0.6	1.65458e-11	1	PBXIP1
8.35653e-16	0.347795	0.382	0.203	1.8971e-11	1	MICAL1
8.87518e-16	0.368658	0.741	0.56	2.01484e-11	1	ACTR2
9.21603e-16	0.328957	0.345	0.174	2.09222e-11	1	GPR68
1.02479e-15	0.309609	0.317	0.154	2.32647e-11	1	FAM241A
1.14526e-15	0.401664	0.614	0.406	2.59996e-11	1	FKBP5
1.2178e-15	0.307023	0.406	0.222	2.76466e-11	1	DNPH1
1.38501e-15	0.343413	0.273	0.128	3.14425e-11	1	PPIF
1.62433e-15	0.371274	0.543	0.352	3.68755e-11	1	SERINC3
1.84034e-15	0.358394	0.727	0.538	4.17794e-11	1	G3BP2
1.94183e-15	0.306854	0.299	0.143	4.40834e-11	1	MOSPD3
2.58846e-15	0.354803	0.587	0.369	5.87633e-11	1	LDLRAD4
3.30845e-15	0.460247	0.462	0.285	7.51083e-11	1	INSIG1
3.83172e-15	0.269288	0.951	0.862	8.69876e-11	1	PCBP1
4.11023e-15	0.418163	0.3	0.148	9.33104e-11	1	MT1E
4.59009e-15	0.329185	0.896	0.773	1.04204e-10	1	LSP1
5.54879e-15	0.35201	0.555	0.353	1.25969e-10	1	RHOC
5.94814e-15	0.332565	0.543	0.345	1.35035e-10	1	RAB5IF
6.43116e-15	0.306883	0.365	0.193	1.46e-10	1	LPCAT4
6.56942e-15	0.414335	0.531	0.337	1.49139e-10	1	BHLHE40
1.04291e-14	0.315157	0.41	0.229	2.36761e-10	1	SPTY2D1
1.56172e-14	0.369948	0.684	0.48	3.54542e-10	1	GLUD1
1.9696e-14	0.324349	0.626	0.415	4.47138e-10	1	SDF4
1.97614e-14	0.305735	0.367	0.199	4.48624e-10	1	NR1D2
2.27156e-14	0.343123	0.686	0.488	5.15689e-10	1	SNX6
2.74742e-14	0.351581	0.555	0.361	6.2372e-10	1	G3BP1
3.16436e-14	0.436921	0.717	0.554	7.18374e-10	1	TPM4
3.38083e-14	0.317756	0.58	0.382	7.67517e-10	1	SCP2
3.7239e-14	0.311817	0.556	0.358	8.45399e-10	1	DUSP4
3.8035e-14	0.359046	0.573	0.389	8.6347e-10	1	CMTM6
4.13882e-14	0.307016	0.829	0.675	9.39595e-10	1	ELOB
5.20785e-14	0.268254	0.927	0.775	1.18229e-09	1	RNASEK
6.43841e-14	0.328905	0.416	0.243	1.46165e-09	1	YIPF5
6.5574e-14	0.306139	0.522	0.322	1.48866e-09	1	RUNX1
6.75052e-14	0.385508	0.78	0.624	1.5325e-09	1	CKLF
8.0386e-14	0.356074	0.505	0.326	1.82492e-09	1	RASAL3
9.65666e-14	0.39977	0.609	0.428	2.19225e-09	1	SLA
1.15059e-13	0.315211	0.608	0.42	2.61208e-09	1	FKBP1A
1.20094e-13	0.250352	0.966	0.948	2.72637e-09	1	CD3E
1.2385e-13	0.297485	0.915	0.812	2.81164e-09	1	TPM3
1.38708e-13	0.262585	0.452	0.267	3.14896e-09	1	NCKAP1L
1.41305e-13	0.321222	0.459	0.277	3.2079e-09	1	ITGAL
1.57451e-13	0.268927	0.887	0.753	3.57444e-09	1	LCK
1.94621e-13	0.357377	0.703	0.553	4.41829e-09	1	WDR1
1.96723e-13	0.387628	0.609	0.429	4.46601e-09	1	IGFLR1
2.11148e-13	0.260168	0.35	0.193	4.79349e-09	1	COMMD8
2.22104e-13	0.296858	0.403	0.232	5.04221e-09	1	ATP1B3
3.43777e-13	0.346211	0.336	0.182	7.80442e-09	1	SOS1
4.05757e-13	0.491103	0.863	0.742	9.2115e-09	1	ZFP36L1
4.45772e-13	0.342829	0.367	0.206	1.01199e-08	1	PTMS
5.77522e-13	0.304389	0.677	0.494	1.31109e-08	1	TSPO
6.31973e-13	0.322526	0.652	0.458	1.43471e-08	1	HIF1A
6.79898e-13	0.266478	0.324	0.173	1.5435e-08	1	MAEA
6.83683e-13	0.343358	0.633	0.448	1.5521e-08	1	CYTH1
7.30954e-13	0.292321	0.846	0.7	1.65941e-08	1	HCLS1
8.15629e-13	0.253683	0.976	0.951	1.85164e-08	1	ARHGDIB
8.53414e-13	0.268368	0.549	0.363	1.93742e-08	1	TYMP
9.91226e-13	0.305844	0.311	0.168	2.25028e-08	1	STK24
1.00417e-12	0.33412	0.597	0.41	2.27966e-08	1	ZFAND5
1.10565e-12	0.278774	0.681	0.493	2.51005e-08	1	FKBP8
1.42825e-12	0.300464	0.737	0.549	3.2424e-08	1	PEBP1
1.49392e-12	0.279607	0.765	0.571	3.39149e-08	1	AAK1
1.56608e-12	0.335322	0.756	0.577	3.55532e-08	1	IQGAP1
1.76939e-12	0.344731	0.522	0.349	4.01687e-08	1	PDCL3
1.84244e-12	0.258751	0.28	0.143	4.1827e-08	1	NCF4
1.97811e-12	0.490747	0.637	0.463	4.49071e-08	1	TRBC1
1.98373e-12	0.283637	0.515	0.333	4.50346e-08	1	HNRNPLL
2.03974e-12	0.314145	0.323	0.176	4.63062e-08	1	ABI3
2.32444e-12	0.261067	0.321	0.172	5.27695e-08	1	IL6R
3.15379e-12	0.270277	0.338	0.191	7.15974e-08	1	FAM118A
3.57405e-12	0.276232	0.422	0.258	8.1138e-08	1	COMMD7
3.75146e-12	0.295834	0.561	0.379	8.51656e-08	1	SMAP1
3.7963e-12	0.301289	0.282	0.146	8.61835e-08	1	KDM5B
3.94822e-12	0.292047	0.666	0.479	8.96324e-08	1	DBI
4.84443e-12	0.312111	0.718	0.541	1.09978e-07	1	REEP5
5.33101e-12	0.257865	0.346	0.191	1.21025e-07	1	LPIN2
5.93028e-12	0.28551	0.509	0.35	1.34629e-07	1	CALCOCO2
6.20396e-12	0.288412	0.352	0.202	1.40842e-07	1	MAN2B1
6.90279e-12	0.293527	0.997	0.977	1.56707e-07	1	UBC
7.72699e-12	0.286737	0.688	0.52	1.75418e-07	1	DEK
8.03487e-12	0.320804	0.642	0.465	1.82408e-07	1	PTPN7
8.81899e-12	0.252715	0.314	0.171	2.00209e-07	1	HPGD
1.06085e-11	0.330088	0.422	0.255	2.40835e-07	1	PBX4
1.88282e-11	0.452056	0.326	0.19	4.27438e-07	1	NBAS
1.8947e-11	0.310658	0.746	0.592	4.30135e-07	1	RNF149
2.56092e-11	0.266895	0.454	0.288	5.81379e-07	1	YWHAH
2.71055e-11	0.2746	0.372	0.217	6.15348e-07	1	TSHZ2
2.79929e-11	0.251784	0.918	0.863	6.35494e-07	1	ATP5MG
2.85858e-11	0.318885	0.84	0.742	6.48954e-07	1	FYB1
3.18116e-11	0.317141	0.563	0.388	7.22188e-07	1	FERMT3
3.23141e-11	0.31065	0.358	0.216	7.33594e-07	1	REV3L
3.35391e-11	0.340692	0.449	0.298	7.61405e-07	1	MRPS6
3.36902e-11	0.311244	0.311	0.174	7.64834e-07	1	TNFSF8
3.46881e-11	0.283386	0.596	0.419	7.87488e-07	1	DIAPH1
3.69815e-11	0.273549	0.524	0.348	8.39554e-07	1	SEPTIN2
3.7084e-11	0.282629	0.631	0.448	8.41881e-07	1	SH2D2A
3.89915e-11	0.447717	0.549	0.396	8.85185e-07	1	UCP2
4.0172e-11	0.256463	0.379	0.227	9.11985e-07	1	GNB1
4.70669e-11	0.322413	0.766	0.59	1.06851e-06	1	DNAJB6
5.12917e-11	0.268816	0.27	0.143	1.16442e-06	1	ITPR1
5.77006e-11	0.280378	0.727	0.55	1.30992e-06	1	ARF6
6.10405e-11	0.253139	0.558	0.372	1.38574e-06	1	GLG1
6.19249e-11	0.264374	0.823	0.667	1.40582e-06	1	SEPTIN1
6.95862e-11	0.261356	0.314	0.177	1.57975e-06	1	ZFYVE28
7.4112e-11	0.286748	0.792	0.665	1.68249e-06	1	CAP1
7.47201e-11	0.279625	0.782	0.66	1.6963e-06	1	UQCR11
7.9613e-11	0.271569	0.369	0.217	1.80737e-06	1	ARNTL
8.19122e-11	0.265478	0.367	0.213	1.85957e-06	1	PPM1M
8.38728e-11	0.337772	0.563	0.407	1.90408e-06	1	NFKBIZ
8.67715e-11	0.339159	0.534	0.367	1.96989e-06	1	VPS13C
8.87754e-11	0.256248	0.657	0.483	2.01538e-06	1	BSG
8.91439e-11	0.262169	0.367	0.215	2.02374e-06	1	SPATS2L
9.08798e-11	0.254276	0.732	0.574	2.06315e-06	1	BZW1
9.36583e-11	0.283199	0.771	0.624	2.12623e-06	1	CD247
1.0955e-10	0.328915	0.695	0.534	2.487e-06	1	ITK
1.15538e-10	0.337989	0.577	0.425	2.62294e-06	1	HNRNPUL1
1.19221e-10	0.374911	0.331	0.2	2.70656e-06	1	TIFA
1.21628e-10	0.253504	0.338	0.197	2.76119e-06	1	DLEU2
1.47633e-10	0.264932	0.681	0.515	3.35156e-06	1	NEDD8
1.63385e-10	0.262325	0.544	0.374	3.70918e-06	1	TNIP1
1.68275e-10	0.275833	0.86	0.705	3.82018e-06	1	LMNA
1.82037e-10	0.250124	0.524	0.349	4.13261e-06	1	CD63
2.15835e-10	0.274342	0.681	0.507	4.89989e-06	1	CTSD
2.53356e-10	0.261356	0.725	0.564	5.75168e-06	1	YWHAQ
2.55815e-10	0.269961	0.502	0.337	5.80751e-06	1	RELB
2.71942e-10	0.264088	0.42	0.273	6.17364e-06	1	UBE2A
2.96299e-10	0.26108	0.72	0.562	6.72658e-06	1	PPP1CA
3.1751e-10	0.27574	0.348	0.21	7.20812e-06	1	ZNF267
3.36095e-10	0.262588	0.867	0.74	7.63002e-06	1	EVL
3.46791e-10	0.251695	0.311	0.179	7.87284e-06	1	MIS18BP1
3.82196e-10	0.256112	0.751	0.591	8.67661e-06	1	SEPTIN9
4.24897e-10	0.338997	0.326	0.197	9.646e-06	1	ARRDC2
5.23844e-10	0.288972	0.638	0.493	1.18923e-05	1	ATP5PB
5.42295e-10	0.313718	0.461	0.31	1.23112e-05	1	ELK3
5.76974e-10	0.255841	0.321	0.186	1.30985e-05	1	STAT5B
5.77615e-10	0.293409	0.669	0.507	1.3113e-05	1	SDCBP
5.79259e-10	0.276186	0.573	0.401	1.31503e-05	1	CANX
5.88769e-10	0.252473	0.396	0.249	1.33662e-05	1	ETFB
6.359e-10	0.261543	0.386	0.239	1.44362e-05	1	ACADVL
7.22994e-10	0.277103	0.392	0.249	1.64134e-05	1	ETF1
7.66476e-10	0.255115	0.462	0.304	1.74005e-05	1	TOX
8.64838e-10	0.25205	0.309	0.18	1.96335e-05	1	NCBP3
1.73916e-09	0.276277	0.655	0.505	3.94824e-05	1	RNF19A
1.78727e-09	0.250222	0.445	0.292	4.05745e-05	1	KCNAB2
2.13492e-09	0.253204	0.536	0.387	4.8467e-05	1	PTPN2
2.42701e-09	0.266397	0.549	0.393	5.5098e-05	1	WNK1
3.00263e-09	0.280306	0.495	0.344	6.81658e-05	1	EIF3J
4.60513e-09	0.251857	0.828	0.718	0.000104546	1	GMFG
5.35115e-09	0.294415	0.433	0.292	0.000121482	1	SH3BP1
5.8695e-09	0.260549	0.773	0.616	0.000133249	1	NIBAN1
6.69288e-09	0.252923	0.52	0.376	0.000151942	1	TIMP1
6.88897e-09	0.260789	0.358	0.231	0.000156393	1	VAV1
7.88249e-09	0.252143	0.578	0.413	0.000178948	1	ATP5F1C
9.02978e-09	0.272238	0.433	0.293	0.000204994	1	USP36
1.0827e-08	0.387975	0.698	0.56	0.000245793	1	CACYBP
1.25874e-08	0.251976	0.754	0.602	0.000285759	1	CD96
1.96053e-08	0.273849	0.331	0.206	0.00044508	1	DENND1B
2.04679e-08	0.25213	0.672	0.517	0.000464663	1	H2AFV
2.15197e-08	0.256758	0.498	0.351	0.000488541	1	RPS27L
2.67026e-08	0.254561	0.578	0.432	0.000606202	1	PER1
2.99308e-08	0.250731	0.758	0.591	0.00067949	1	ABRACL
3.03423e-08	0.291365	0.522	0.377	0.000688831	1	BAX
4.73985e-08	0.255967	0.602	0.448	0.00107604	1	PRELID1
7.17781e-08	0.282787	0.829	0.736	0.00162951	1	COTL1
8.219e-08	0.287756	0.563	0.423	0.00186588	1	JMJD1C
9.13953e-08	0.270731	0.724	0.609	0.00207486	1	TNFAIP8
1.43404e-07	0.274512	0.65	0.536	0.00325556	1	FAM107B
7.88587e-07	0.352157	0.549	0.432	0.0179025	1	CD5
7.02587e-252	3.76658	0.97	0.204	1.59501e-247	2	CCL5
1.14365e-244	3.24312	0.902	0.142	2.59632e-240	2	NKG7
9.06893e-200	2.421	0.545	0.015	2.05883e-195	2	GZMH
2.15813e-196	4.28676	0.73	0.086	4.89938e-192	2	CCL4
1.57084e-193	3.13734	0.713	0.082	3.56612e-189	2	GZMK
1.82069e-187	1.72024	0.64	0.048	4.13333e-183	2	KLRK1
3.24687e-168	2.13487	0.593	0.048	7.37106e-164	2	CD8B
9.32654e-162	2.48653	0.667	0.091	2.11731e-157	2	CD8A
4.25002e-138	3.35001	0.458	0.029	9.64839e-134	2	CCL4L2
9.91844e-135	1.88518	0.805	0.224	2.25168e-130	2	CTSW
7.2693e-134	1.662	0.395	0.015	1.65028e-129	2	KLRD1
1.34395e-131	2.62223	0.562	0.075	3.05103e-127	2	GZMB
6.83255e-125	2.05841	0.855	0.319	1.55113e-120	2	GZMA
4.55148e-109	1.86657	0.328	0.012	1.03328e-104	2	LINC02446
3.39361e-105	1.71643	0.91	0.516	7.70417e-101	2	CST7
3.47677e-100	1.91815	0.308	0.012	7.89296e-96	2	XCL2
8.71014e-100	2.282	0.318	0.015	1.97738e-95	2	XCL1
1.63395e-96	1.39324	0.268	0.005	3.70938e-92	2	KLRC2
5.35078e-92	1.54264	0.282	0.011	1.21473e-87	2	ZNF683
2.89157e-87	1.21225	0.412	0.056	6.56444e-83	2	AOAH
2.91431e-87	1.74418	0.613	0.179	6.61606e-83	2	PRF1
5.56346e-84	1.07362	0.488	0.096	1.26302e-79	2	SAMD3
2.44786e-83	0.945125	0.258	0.01	5.55713e-79	2	CRTAM
1.65855e-69	2.15726	0.412	0.077	3.76525e-65	2	IFNG
4.54653e-68	1.03243	0.468	0.113	1.03215e-63	2	MATK
7.47048e-64	1.04778	0.555	0.175	1.69595e-59	2	LYAR
4.06423e-63	3.57096	0.42	0.103	9.22662e-59	2	GNLY
2.07107e-61	1.16115	0.978	0.86	4.70174e-57	2	CD74
1.11251e-60	1.38881	0.755	0.368	2.52563e-56	2	HLA-DRB1
4.93832e-59	1.36222	0.568	0.2	1.1211e-54	2	HLA-DRA
6.39711e-58	1.14004	0.735	0.38	1.45227e-53	2	HLA-DPB1
3.77605e-56	1.69757	0.445	0.125	8.57238e-52	2	TNFSF9
5.00611e-56	0.834265	0.505	0.142	1.13649e-51	2	CXCR3
1.02242e-52	1.05161	0.6	0.265	2.3211e-48	2	APOBEC3G
4.23075e-52	1.64011	0.835	0.553	9.60466e-48	2	DUSP2
5.92482e-49	1.10603	0.415	0.118	1.34505e-44	2	HLA-DQA1
6.30311e-49	1.15811	0.67	0.362	1.43093e-44	2	LITAF
5.67415e-47	0.799815	0.935	0.826	1.28815e-42	2	HCST
3.86904e-42	0.714777	0.532	0.205	8.78348e-38	2	LAG3
1.45398e-41	1.01715	0.728	0.455	3.30083e-37	2	HLA-DPA1
1.97809e-40	1.1039	0.665	0.366	4.49066e-36	2	PIK3R1
4.1298e-38	1.06424	0.408	0.142	9.37548e-34	2	HOPX
4.5788e-36	1.25234	0.777	0.553	1.03948e-31	2	NR4A2
2.22186e-32	0.810987	0.667	0.423	5.04407e-28	2	GZMM
2.01091e-30	0.349553	0.998	0.992	4.56518e-26	2	RPS27
3.22876e-28	0.721072	0.55	0.297	7.32992e-24	2	HLA-DQB1
6.51315e-26	0.59465	0.348	0.134	1.47862e-21	2	ATP8A1
8.35048e-26	0.689744	0.76	0.557	1.89573e-21	2	PARP8
5.70232e-25	1.15019	0.47	0.23	1.29454e-20	2	HLA-DRB5
3.52587e-23	0.693755	0.442	0.23	8.00444e-19	2	C12orf75
8.05808e-23	0.70231	0.58	0.377	1.82934e-18	2	PLAAT4
3.99407e-22	0.614291	0.322	0.134	9.06734e-18	2	HLA-DMA
4.0921e-22	0.639299	0.382	0.183	9.28989e-18	2	TPST2
7.18785e-22	0.66026	0.435	0.226	1.63179e-17	2	OASL
8.67104e-22	0.720619	0.43	0.226	1.9685e-17	2	GABARAPL1
3.32634e-21	0.310599	0.988	0.985	7.55147e-17	2	RPS24
7.71638e-21	0.63857	0.767	0.615	1.75177e-16	2	CD7
2.5765e-20	0.633598	0.405	0.211	5.84917e-16	2	TRG-AS1
1.59466e-18	0.54264	0.532	0.321	3.6202e-14	2	STOM
2.8214e-18	0.645747	0.657	0.49	6.40513e-14	2	RUNX3
3.10888e-18	0.665676	0.665	0.47	7.05778e-14	2	CBLB
1.39758e-16	0.535967	0.352	0.182	3.17278e-12	2	SLA2
2.01646e-16	0.627768	0.547	0.377	4.57777e-12	2	AKNA
6.0107e-16	0.590864	0.492	0.305	1.36455e-11	2	GIMAP4
6.08688e-16	0.950327	0.637	0.466	1.38184e-11	2	GADD45B
1.11729e-15	0.572027	0.902	0.847	2.53647e-11	2	IFITM2
1.24042e-15	0.487347	0.322	0.159	2.816e-11	2	PPP2R2B
1.46116e-15	0.452269	0.398	0.219	3.31714e-11	2	CHST12
9.97168e-14	0.500633	0.272	0.134	2.26377e-09	2	CMC1
1.58761e-13	0.479205	0.623	0.46	3.6042e-09	2	CLEC2B
2.37433e-13	0.288613	0.978	0.969	5.3902e-09	2	RPL23A
2.80905e-13	0.593765	0.448	0.297	6.3771e-09	2	SH2D1A
1.39344e-12	0.503192	0.488	0.323	3.16338e-08	2	SCML4
1.69331e-12	0.578297	0.375	0.218	3.84416e-08	2	MAP3K8
2.05863e-12	0.48504	0.818	0.733	4.67351e-08	2	FYN
2.69848e-12	0.519852	0.362	0.215	6.1261e-08	2	ITGA4
3.97343e-12	0.416423	0.27	0.134	9.02049e-08	2	F2R
4.79043e-12	0.576206	0.468	0.33	1.08752e-07	2	PITPNC1
6.09628e-12	0.404857	0.332	0.189	1.38398e-07	2	ABI3
9.93179e-12	0.536884	0.708	0.591	2.25472e-07	2	IER2
1.0967e-11	0.405968	0.938	0.856	2.48974e-07	2	CXCR4
1.15332e-11	0.344127	0.917	0.88	2.61828e-07	2	CD99
1.15695e-11	0.453024	0.378	0.221	2.6265e-07	2	PTMS
1.31296e-11	0.390463	0.492	0.349	2.98069e-07	2	GSTP1
1.46439e-11	0.40399	0.733	0.648	3.32445e-07	2	PSMB9
1.79072e-11	0.380316	0.26	0.133	4.06529e-07	2	USP11
1.84238e-11	0.477063	0.46	0.314	4.18256e-07	2	ARAP2
2.62737e-11	0.408311	0.97	0.905	5.96465e-07	2	ZFP36L2
3.81739e-11	0.428453	0.37	0.236	8.66624e-07	2	APMAP
4.42815e-11	0.385311	0.44	0.282	1.00528e-06	2	ITM2C
4.81188e-11	0.453688	0.38	0.244	1.09239e-06	2	GYG1
9.66992e-11	0.293284	0.993	0.975	2.19526e-06	2	H3F3B
1.02501e-10	0.435176	0.258	0.135	2.32698e-06	2	ARHGAP26
1.92107e-10	0.491317	0.517	0.37	4.36121e-06	2	TC2N
9.47266e-10	0.378237	0.328	0.2	2.15048e-05	2	H2AFX
1.23369e-09	0.374894	0.378	0.243	2.80073e-05	2	SLF1
1.2874e-09	0.381189	0.762	0.659	2.92265e-05	2	CNN2
1.38819e-09	0.955814	0.462	0.337	3.15146e-05	2	NR4A1
1.40325e-09	0.29954	0.998	0.994	3.18565e-05	2	HLA-B
1.95412e-09	0.430528	0.627	0.509	4.43625e-05	2	REL
2.43845e-09	0.446756	0.757	0.678	5.53576e-05	2	BTG2
3.06203e-09	0.31581	0.565	0.4	6.95141e-05	2	LINC01871
3.30393e-09	0.363377	0.735	0.662	7.50058e-05	2	WIPF1
4.85045e-09	0.524808	0.625	0.534	0.000110115	2	ADGRE5
5.80672e-09	0.388057	0.28	0.166	0.000131824	2	GPR174
7.15481e-09	0.347709	0.675	0.558	0.000162429	2	PRKCH
7.59324e-09	0.350191	0.885	0.832	0.000172382	2	PTPRCAP
7.68126e-09	0.482057	0.575	0.46	0.00017438	2	TUBA4A
1.5686e-08	0.404434	0.272	0.161	0.000356103	2	MIDN
1.70418e-08	0.451573	0.425	0.318	0.000386882	2	JMJD6
1.77064e-08	0.409834	0.657	0.545	0.000401971	2	SYTL3
2.04432e-08	0.344281	0.69	0.603	0.000464101	2	HLA-F
2.6436e-08	0.337013	0.96	0.932	0.00060015	2	IFITM1
2.869e-08	0.337536	0.652	0.551	0.000651321	2	RESF1
3.14077e-08	0.402867	0.545	0.444	0.000713017	2	IL10RA
7.05305e-08	0.409383	0.365	0.251	0.00160118	2	VPS37B
8.15503e-08	0.408086	0.735	0.691	0.00185135	2	ITGB2
9.52089e-08	0.344186	0.362	0.25	0.00216143	2	NAA50
9.71073e-08	0.530003	0.54	0.435	0.00220453	2	CEMIP2
1.5002e-07	0.551495	0.418	0.316	0.00340574	2	RALGAPA1
1.51003e-07	0.377358	0.385	0.287	0.00342806	2	RAB27A
1.58426e-07	0.3982	0.418	0.306	0.00359659	2	SERPINB9
1.62261e-07	0.382472	0.405	0.295	0.00368366	2	SLC20A1
1.68941e-07	0.421899	0.713	0.664	0.0038353	2	STK17A
2.15686e-07	0.367781	0.258	0.159	0.0048965	2	LINC00861
2.20637e-07	0.323068	0.693	0.578	0.00500891	2	LIME1
3.50774e-07	0.335353	0.378	0.261	0.00796328	2	ST3GAL1
3.64604e-07	0.309348	0.272	0.166	0.00827725	2	CHD9
3.74258e-07	0.262375	0.87	0.837	0.00849641	2	LCP1
3.87371e-07	0.427694	0.575	0.483	0.00879411	2	THEMIS
4.53899e-07	0.393902	0.258	0.164	0.0103044	2	LMNB1
5.20235e-07	0.313933	0.27	0.167	0.0118104	2	SUPT3H
7.57361e-07	0.345848	0.355	0.254	0.0171936	2	IDH2
9.28768e-07	0.491556	0.608	0.519	0.0210849	2	IFITM3
1.06273e-06	0.48855	0.29	0.19	0.0241262	2	NR4A3
1.3603e-06	0.326459	0.608	0.535	0.0308816	2	SLC9A3R1
1.89044e-06	0.287578	0.38	0.273	0.0429167	2	LINC01138
2.0044e-06	0.259799	0.525	0.397	0.045504	2	LBH
2.05634e-06	0.384761	0.605	0.527	0.0466829	2	SLC38A1
2.27963e-230	2.63751	0.797	0.045	5.17522e-226	3	FOXP3
1.38843e-130	1.44881	0.406	0.013	3.15201e-126	3	LAIR2
2.06875e-125	1.29964	0.425	0.019	4.69648e-121	3	CCR8
1.02305e-116	1.67053	0.483	0.034	2.32252e-112	3	RTKN2
7.11692e-111	1.70545	0.691	0.107	1.61568e-106	3	IKZF2
3.74997e-110	0.99383	0.329	0.009	8.51319e-106	3	FANK1
1.05914e-92	1.16383	0.357	0.021	2.40446e-88	3	ICA1
1.51564e-87	1.95144	0.633	0.122	3.44082e-83	3	IL2RA
1.3431e-86	1.94202	0.797	0.217	3.04911e-82	3	TIGIT
8.75566e-82	1.45864	0.633	0.121	1.98771e-77	3	TBC1D4
1.77063e-80	1.71726	0.758	0.209	4.01969e-76	3	CD27
8.42522e-72	0.809644	0.319	0.025	1.91269e-67	3	F5
5.12651e-68	0.675384	0.256	0.014	1.16382e-63	3	HACD1
4.30817e-61	1.39771	0.585	0.135	9.7804e-57	3	LINC01943
9.95619e-60	1.25361	0.348	0.042	2.26025e-55	3	TNFRSF9
6.21735e-59	1.04917	0.357	0.046	1.41146e-54	3	VAV3
1.07813e-57	0.987363	0.411	0.063	2.44758e-53	3	LAYN
1.0186e-55	1.36172	0.7	0.244	2.31242e-51	3	STAM
7.04452e-55	0.902606	0.377	0.056	1.59925e-50	3	CCDC141
1.28719e-54	1.54107	0.72	0.256	2.92218e-50	3	CTLA4
3.30543e-50	0.779944	0.275	0.03	7.50399e-46	3	CUL9
2.04177e-49	1.08981	0.57	0.149	4.63524e-45	3	SELL
1.9771e-48	1.50352	0.739	0.346	4.48842e-44	3	CARD16
3.01151e-48	2.65759	0.705	0.291	6.83673e-44	3	TNFRSF4
3.27461e-48	1.11181	0.295	0.039	7.43402e-44	3	MAGEH1
6.95929e-48	0.878025	0.391	0.07	1.5799e-43	3	TTN
9.56912e-48	1.25723	0.995	0.973	2.17238e-43	3	IL32
1.23996e-47	1.08485	0.493	0.119	2.81497e-43	3	TIAM1
6.2122e-45	1.20805	0.425	0.095	1.41029e-40	3	GK
8.61233e-44	1.1452	0.483	0.125	1.95517e-39	3	PMAIP1
3.23434e-42	0.671361	0.304	0.047	7.34261e-38	3	ADAT2
6.04688e-42	0.623558	0.266	0.035	1.37276e-37	3	EPHX2
4.44149e-38	0.903707	0.377	0.081	1.00831e-33	3	ENTPD1
4.85553e-37	1.09014	0.696	0.314	1.1023e-32	3	MIR4435-2HG
5.22424e-36	1.11778	0.763	0.395	1.18601e-31	3	UGP2
3.71837e-35	1.10886	0.575	0.219	8.44145e-31	3	GLRX
1.483e-34	1.17768	0.758	0.403	3.36671e-30	3	GBP5
1.07906e-33	0.728611	1	0.993	2.44968e-29	3	HLA-A
2.02106e-32	1.01638	0.546	0.203	4.58821e-28	3	SIRPG
4.02157e-32	0.642889	0.275	0.052	9.12976e-28	3	INPP5F
5.2506e-31	1.57002	0.71	0.387	1.19199e-26	3	TNFRSF18
8.72176e-31	1.11325	0.778	0.51	1.98001e-26	3	TNFRSF1B
1.90988e-30	1.28452	0.57	0.234	4.33581e-26	3	LINC02694
2.8446e-30	1.13772	0.855	0.544	6.45781e-26	3	BATF
1.0923e-29	1.1917	0.754	0.376	2.47974e-25	3	DUSP4
1.15519e-29	0.785605	0.43	0.135	2.62252e-25	3	NINJ2
6.0808e-28	0.700978	0.372	0.107	1.38046e-23	3	CD79B
6.62451e-28	0.865594	0.483	0.179	1.5039e-23	3	PTTG1
7.41624e-28	1.00603	0.855	0.598	1.68363e-23	3	ARID5B
1.69654e-26	1.00388	0.773	0.431	3.85148e-22	3	CYTOR
5.30804e-26	0.956356	0.546	0.243	1.20503e-21	3	DNPH1
2.59366e-24	0.71872	0.444	0.16	5.88812e-20	3	TSPAN5
5.37115e-23	1.1608	0.807	0.591	1.21936e-18	3	CTSC
8.05007e-23	0.858279	0.647	0.348	1.82753e-18	3	GBP2
3.29791e-22	0.823337	0.362	0.12	7.48692e-18	3	ACP5
3.94701e-22	0.819766	0.488	0.214	8.96049e-18	3	SGMS1
1.201e-21	0.724287	0.444	0.17	2.72651e-17	3	GLCCI1
1.65129e-21	0.69035	0.957	0.874	3.74875e-17	3	CD74
2.14105e-21	0.486399	0.295	0.083	4.86061e-17	3	FBLN7
4.75334e-21	0.76296	0.575	0.273	1.0791e-16	3	PHACTR2
5.24484e-20	0.786928	0.691	0.401	1.19068e-15	3	LDLRAD4
5.93572e-20	0.683941	0.459	0.192	1.34753e-15	3	PELI1
7.09028e-20	0.96373	0.715	0.476	1.60963e-15	3	CORO1B
1.24608e-19	0.757416	0.676	0.449	2.82886e-15	3	CALM3
1.59853e-19	0.584891	0.271	0.079	3.62898e-15	3	HAPLN3
3.47454e-19	1.11769	0.42	0.188	7.88791e-15	3	HPGD
5.80749e-19	0.793311	0.623	0.318	1.31842e-14	3	TOX
6.8374e-19	0.95339	0.662	0.412	1.55223e-14	3	PIM2
7.7982e-19	0.577811	0.478	0.214	1.77035e-14	3	CASP1
2.46544e-18	0.788392	0.357	0.132	5.59704e-14	3	LINC02195
2.64225e-18	0.511024	0.3	0.097	5.99844e-14	3	HS3ST3B1
3.62158e-18	0.706145	0.498	0.237	8.22172e-14	3	CASK
2.24706e-17	0.614313	0.377	0.147	5.10128e-13	3	HLA-DMA
2.39505e-17	0.657963	0.488	0.228	5.43724e-13	3	MSI2
4.40088e-17	0.627839	0.391	0.166	9.99088e-13	3	HTATIP2
4.83438e-17	0.60427	0.319	0.116	1.0975e-12	3	BACH1
5.28329e-17	0.660943	0.386	0.168	1.19941e-12	3	SHMT2
6.23685e-17	1.10304	0.594	0.395	1.41589e-12	3	TYMP
9.2205e-17	0.602646	0.749	0.48	2.09324e-12	3	HLA-DPA1
2.1e-16	0.769379	0.614	0.367	4.76743e-12	3	TNIK
3.92114e-16	0.692761	0.425	0.198	8.90178e-12	3	SMS
5.11819e-16	0.517247	0.99	0.982	1.16193e-11	3	PFN1
6.02241e-16	0.507962	0.353	0.137	1.36721e-11	3	LAX1
9.35547e-16	0.70076	0.652	0.451	2.12388e-11	3	PPM1G
1.21044e-15	0.601613	0.836	0.646	2.74794e-11	3	CD247
1.31569e-15	0.781492	0.459	0.237	2.98688e-11	3	MAN1A2
1.34958e-15	0.608959	0.58	0.322	3.06383e-11	3	JAZF1
1.40403e-15	0.616155	0.609	0.347	3.18742e-11	3	CD4
1.90226e-15	0.866367	0.575	0.309	4.3185e-11	3	IFI6
2.51477e-15	0.750999	0.464	0.235	5.70903e-11	3	SPATS2L
4.26454e-15	0.568632	0.879	0.778	9.68137e-11	3	ARPC1B
5.42606e-15	0.934739	0.773	0.61	1.23182e-10	3	SAT1
5.7223e-15	0.669385	0.628	0.401	1.29908e-10	3	RHBDD2
6.0967e-15	0.731297	0.681	0.488	1.38407e-10	3	COX5A
1.30162e-14	0.647756	0.676	0.45	2.95493e-10	3	FKBP1A
1.77283e-14	0.744839	0.271	0.097	4.02468e-10	3	ID3
2.20539e-14	0.546881	0.705	0.503	5.00668e-10	3	PSMB8
2.48922e-14	0.716733	0.667	0.417	5.65103e-10	3	HLA-DRB1
3.24978e-14	0.574849	0.406	0.184	7.37765e-10	3	PAM
3.5999e-14	0.43731	1	0.993	8.17248e-10	3	HLA-C
5.67729e-14	0.640565	0.638	0.409	1.28886e-09	3	PHTF2
5.72768e-14	0.474305	0.469	0.232	1.3003e-09	3	NT5C
7.11477e-14	0.59469	0.72	0.498	1.61519e-09	3	TRAC
7.45714e-14	0.532993	0.787	0.586	1.69292e-09	3	PPP1CA
9.55107e-14	0.642239	0.415	0.201	2.16828e-09	3	MIIP
1.00224e-13	0.526198	0.271	0.099	2.27529e-09	3	KCNN4
1.09752e-13	0.449942	0.304	0.117	2.49158e-09	3	ACOT9
1.42629e-13	0.360634	0.324	0.127	3.23797e-09	3	CCNG2
1.96534e-13	0.535223	0.502	0.261	4.46171e-09	3	DPYD
2.30403e-13	0.496956	0.435	0.216	5.2306e-09	3	SFT2D1
2.98265e-13	0.57579	0.285	0.11	6.77121e-09	3	GADD45A
3.39794e-13	0.579238	0.754	0.549	7.714e-09	3	USP15
3.87074e-13	0.556591	0.304	0.122	8.78736e-09	3	THADA
3.93921e-13	0.701254	0.787	0.661	8.94279e-09	3	ENO1
4.02166e-13	0.725113	0.517	0.295	9.12997e-09	3	EPSTI1
5.04876e-13	0.756088	0.773	0.59	1.14617e-08	3	ICOS
7.77789e-13	0.609267	0.57	0.326	1.76574e-08	3	SAMHD1
1.01365e-12	0.472133	0.391	0.18	2.30118e-08	3	PTPRJ
1.02525e-12	0.502546	1	0.999	2.32752e-08	3	ACTB
1.19536e-12	0.690571	0.56	0.353	2.71371e-08	3	ANKRD10
1.2469e-12	0.862131	0.792	0.709	2.83071e-08	3	PKM
1.29415e-12	0.668658	0.831	0.685	2.93797e-08	3	SOD1
1.41458e-12	0.414917	0.266	0.101	3.21137e-08	3	TULP4
1.57944e-12	0.530485	0.493	0.276	3.58564e-08	3	IFNAR2
3.32181e-12	0.41406	0.309	0.129	7.54118e-08	3	TMEM154
4.17347e-12	0.501009	0.309	0.132	9.47462e-08	3	PLCL1
4.53868e-12	0.565499	0.623	0.399	1.03037e-07	3	LBH
4.65408e-12	0.43695	0.3	0.124	1.05657e-07	3	NCK2
5.3793e-12	0.705554	0.604	0.394	1.22121e-07	3	CCND2
5.49527e-12	0.655463	0.734	0.534	1.24754e-07	3	ISG20
5.50744e-12	0.582767	0.604	0.38	1.2503e-07	3	TRAF3IP3
7.83056e-12	0.498746	0.314	0.136	1.77769e-07	3	UXS1
8.10158e-12	0.624683	0.483	0.253	1.83922e-07	3	HLA-DRB5
8.49053e-12	0.579584	0.696	0.528	1.92752e-07	3	RHOG
8.78615e-12	0.5569	0.314	0.139	1.99463e-07	3	NF1
8.83325e-12	0.434939	0.372	0.179	2.00532e-07	3	HDAC7
8.9925e-12	0.510833	0.71	0.535	2.04148e-07	3	PSMB3
9.99505e-12	0.9777	0.594	0.434	2.26908e-07	3	SYNGR2
1.23407e-11	0.639479	0.546	0.343	2.80159e-07	3	IL2RB
1.26977e-11	0.419402	0.304	0.131	2.88263e-07	3	ATXN7L1
1.36832e-11	0.656233	0.517	0.314	3.10635e-07	3	BCL2
1.40771e-11	0.54501	0.652	0.462	3.19577e-07	3	CSK
1.44085e-11	0.536458	0.816	0.678	3.27102e-07	3	SKAP1
1.96119e-11	0.494122	0.348	0.161	4.45228e-07	3	AC007384.1
1.9877e-11	0.457289	0.517	0.298	4.51247e-07	3	RFTN1
2.27476e-11	0.40891	0.29	0.121	5.16417e-07	3	C16orf87
2.7593e-11	0.505227	0.353	0.168	6.26416e-07	3	GLB1
3.52754e-11	0.417193	0.348	0.163	8.00822e-07	3	POU2F2
3.54543e-11	0.503396	0.667	0.451	8.04884e-07	3	DOK2
3.81788e-11	0.606394	0.99	0.972	8.66734e-07	3	GAPDH
3.89949e-11	0.346272	0.28	0.115	8.85262e-07	3	FAM110A
7.43914e-11	0.47167	0.768	0.572	1.68883e-06	3	PSAP
7.57942e-11	0.54888	0.3	0.135	1.72068e-06	3	OAS1
8.25859e-11	0.490782	0.367	0.18	1.87487e-06	3	GRINA
8.70111e-11	0.574062	0.367	0.189	1.97533e-06	3	IL21R
8.94551e-11	0.559774	0.444	0.24	2.03081e-06	3	TSHZ2
9.38727e-11	0.472699	0.329	0.153	2.1311e-06	3	NSF
1.07061e-10	0.442198	0.391	0.198	2.43049e-06	3	TXNDC17
1.08532e-10	0.464712	0.386	0.193	2.46389e-06	3	LIMA1
1.2274e-10	0.519651	0.435	0.243	2.78645e-06	3	TRAF3
1.40644e-10	0.430069	0.324	0.151	3.19291e-06	3	HOXB2
1.41968e-10	0.656351	0.261	0.108	3.22297e-06	3	GEM
1.58975e-10	0.518194	0.29	0.127	3.60905e-06	3	GPHN
1.63487e-10	0.611879	0.498	0.301	3.71148e-06	3	RAB11FIP1
1.82994e-10	0.426771	0.966	0.922	4.15434e-06	3	CORO1A
2.035e-10	0.529387	0.652	0.46	4.61985e-06	3	IGFLR1
2.21532e-10	0.391332	0.928	0.887	5.02921e-06	3	OAZ1
2.29174e-10	0.502127	0.531	0.33	5.2027e-06	3	LRBA
2.51241e-10	0.526252	0.826	0.663	5.70367e-06	3	RHOH
2.55655e-10	0.572398	0.43	0.248	5.80388e-06	3	CMTM7
2.64058e-10	0.51017	0.43	0.24	5.99465e-06	3	CCM2
2.94501e-10	0.557086	0.749	0.575	6.68577e-06	3	HERPUD1
3.25213e-10	0.436182	0.797	0.65	7.38298e-06	3	PSMB9
3.99965e-10	0.518732	0.401	0.214	9.08002e-06	3	NCOA3
4.93571e-10	0.478704	0.696	0.503	1.1205e-05	3	FOXN3
5.17385e-10	0.450095	0.599	0.388	1.17457e-05	3	TLK1
5.90913e-10	0.405882	0.937	0.917	1.34149e-05	3	RAC2
6.30024e-10	0.48234	0.329	0.159	1.43028e-05	3	RERE
6.7823e-10	0.586158	0.609	0.42	1.53972e-05	3	UCP2
8.08515e-10	0.437171	0.261	0.113	1.83549e-05	3	PGM2L1
1.04212e-09	0.3812	0.411	0.221	2.36582e-05	3	STARD7
1.07509e-09	0.415394	0.391	0.204	2.44066e-05	3	TPP1
1.10193e-09	0.37755	0.256	0.112	2.5016e-05	3	OTUD5
1.3036e-09	0.418195	0.343	0.169	2.95944e-05	3	HIVEP1
1.37466e-09	0.664728	0.251	0.11	3.12075e-05	3	CISH
1.49659e-09	0.460156	0.667	0.477	3.39756e-05	3	VAMP8
1.70918e-09	0.543943	0.324	0.158	3.88017e-05	3	HLA-DQA1
1.7229e-09	0.528859	0.802	0.69	3.91132e-05	3	RNF213
1.84565e-09	0.641304	0.773	0.636	4.18999e-05	3	HMGN2
1.98376e-09	0.404777	0.473	0.271	4.50354e-05	3	RNF187
2.17436e-09	0.456429	0.681	0.487	4.93622e-05	3	GRB2
2.26186e-09	0.434362	0.609	0.397	5.13487e-05	3	CD28
2.28036e-09	0.491717	0.353	0.183	5.17688e-05	3	ZC3H7A
2.29458e-09	0.425269	0.411	0.225	5.20916e-05	3	PVT1
2.33108e-09	0.45124	0.546	0.356	5.29201e-05	3	RBX1
2.45134e-09	0.36514	0.995	0.989	5.56503e-05	3	TMSB10
3.17698e-09	0.470856	0.309	0.15	7.21238e-05	3	CFAP20
3.36258e-09	0.522219	0.749	0.603	7.63372e-05	3	SEPTIN6
3.61248e-09	0.503518	0.488	0.302	8.20105e-05	3	ASXL1
3.70342e-09	0.735556	0.386	0.228	8.40751e-05	3	FCMR
3.88934e-09	0.385645	0.865	0.807	8.82959e-05	3	SUMO2
4.36626e-09	0.710098	0.778	0.636	9.91228e-05	3	RGS1
4.69547e-09	0.375431	0.401	0.223	0.000106597	3	HPRT1
4.72778e-09	0.25619	0.271	0.121	0.00010733	3	NIPSNAP1
4.75566e-09	0.377687	0.604	0.413	0.000107963	3	JPT1
4.83847e-09	0.497117	0.29	0.138	0.000109843	3	MICAL2
5.25748e-09	0.500031	0.787	0.637	0.000119355	3	PBXIP1
5.5464e-09	0.44377	0.633	0.427	0.000125914	3	HLA-DPB1
6.46023e-09	0.35075	0.425	0.238	0.00014666	3	HADHB
6.63025e-09	0.37779	0.319	0.159	0.00015052	3	CCDC167
7.07185e-09	0.430963	0.367	0.194	0.000160545	3	NCOA1
7.12006e-09	0.420025	0.778	0.65	0.00016164	3	PRDX1
7.54717e-09	0.434798	0.435	0.249	0.000171336	3	DUSP10
7.90719e-09	0.54464	0.498	0.328	0.000179509	3	HLA-DQB1
7.93608e-09	0.442661	0.551	0.351	0.000180165	3	AKIRIN2
8.11567e-09	0.473246	0.778	0.68	0.000184242	3	NDUFA4
8.70632e-09	0.434879	0.928	0.865	0.000197651	3	YWHAB
1.03642e-08	0.495554	0.754	0.629	0.000235289	3	LAT
1.09422e-08	0.40245	0.444	0.265	0.00024841	3	GTF3C6
1.20211e-08	0.48656	0.56	0.373	0.000272903	3	RPS27L
1.20285e-08	0.424827	0.604	0.426	0.000273072	3	RCSD1
1.62231e-08	0.447026	0.512	0.335	0.000368297	3	RCAN3
1.70905e-08	0.310074	0.928	0.88	0.000387988	3	CIRBP
1.7358e-08	0.352196	0.28	0.132	0.000394062	3	GCHFR
1.9138e-08	0.502851	0.671	0.543	0.000434471	3	TTC39C
2.04226e-08	0.403908	0.763	0.604	0.000463634	3	HLA-F
2.08761e-08	0.565149	0.459	0.288	0.00047393	3	TRAF1
2.12775e-08	0.442208	0.676	0.544	0.000483042	3	PARK7
2.64952e-08	0.507728	0.435	0.262	0.000601493	3	PCED1B
2.6946e-08	0.344423	0.377	0.199	0.000611728	3	IPCEF1
3.10587e-08	0.3455	0.329	0.173	0.000705096	3	ECHS1
3.12586e-08	0.423592	0.643	0.5	0.000709632	3	ATP5IF1
3.21538e-08	0.484189	0.329	0.178	0.000729957	3	TFRC
3.41418e-08	0.443391	0.377	0.206	0.000775087	3	STX11
3.6297e-08	0.444597	0.618	0.426	0.000824014	3	SNX9
3.65047e-08	0.410564	0.396	0.224	0.000828731	3	GBP1
3.79759e-08	0.409743	0.386	0.212	0.00086213	3	CCR4
3.9895e-08	0.376673	0.705	0.56	0.000905695	3	SH3BGRL
4.12301e-08	0.362799	0.285	0.143	0.000936006	3	AC243960.1
4.47568e-08	0.283644	0.285	0.138	0.00101607	3	TXNDC11
4.52713e-08	0.378451	0.744	0.585	0.00102775	3	VCP
4.80411e-08	0.450374	0.594	0.446	0.00109063	3	RAB2A
4.95314e-08	0.376377	0.696	0.542	0.00112446	3	NDUFB8
5.06507e-08	0.316223	0.251	0.117	0.00114987	3	DMAC1
6.39539e-08	0.366813	0.319	0.168	0.00145188	3	LY75
7.03612e-08	0.396405	0.725	0.558	0.00159734	3	MT2A
7.39832e-08	0.40922	0.304	0.156	0.00167957	3	BCL6
8.11191e-08	0.711573	0.739	0.633	0.00184156	3	CD7
8.12484e-08	0.432361	0.71	0.646	0.0018445	3	COX8A
8.22769e-08	0.431571	0.454	0.283	0.00186785	3	IL6ST
8.25282e-08	0.414541	0.391	0.228	0.00187355	3	MALT1
8.49046e-08	0.338001	0.454	0.27	0.0019275	3	PICALM
9.86591e-08	0.386481	0.329	0.175	0.00223976	3	MT1E
1.0216e-07	0.352084	0.942	0.931	0.00231923	3	MYL6
1.06662e-07	0.446041	0.643	0.506	0.00242144	3	GNG5
1.34235e-07	0.414108	0.599	0.432	0.00304741	3	TNFRSF14
1.44217e-07	0.408459	0.589	0.406	0.00327402	3	PSIP1
1.47475e-07	0.408684	0.319	0.178	0.00334797	3	BCL2L1
1.49601e-07	0.417645	0.623	0.47	0.00339624	3	NDUFB1
1.56966e-07	0.400897	0.787	0.676	0.00356345	3	RAP1A
1.9072e-07	0.331972	0.435	0.261	0.00432974	3	PTPN6
1.91663e-07	0.47702	0.522	0.369	0.00435114	3	IRF9
1.91685e-07	0.448101	0.459	0.299	0.00435163	3	DYNLRB1
1.96629e-07	0.3075	0.353	0.194	0.00446387	3	ATP5MC1
2.48619e-07	0.300662	0.435	0.261	0.00564415	3	CNPPD1
2.67014e-07	0.405501	0.478	0.305	0.00606176	3	THEM4
2.72896e-07	0.273299	0.295	0.152	0.00619529	3	HDAC3
2.82796e-07	0.309744	0.261	0.13	0.00642005	3	STIMATE
3.27492e-07	0.387741	0.266	0.136	0.00743473	3	DDX60L
3.48423e-07	0.281742	0.99	0.987	0.0079099	3	ACTG1
3.71494e-07	0.477217	0.58	0.408	0.00843365	3	SMAP2
3.87441e-07	0.404908	0.522	0.353	0.00879568	3	VOPP1
4.1831e-07	0.364069	0.527	0.358	0.00949647	3	GATA3
4.33079e-07	0.314911	0.411	0.251	0.00983176	3	PSMD1
4.91567e-07	0.258268	0.952	0.921	0.0111595	3	HNRNPA2B1
5.05002e-07	0.454908	0.3	0.165	0.0114646	3	LTA
5.15536e-07	0.699827	0.498	0.35	0.0117037	3	ISG15
5.20257e-07	0.436581	0.531	0.38	0.0118109	3	ANXA7
5.45473e-07	0.286045	0.261	0.133	0.0123833	3	AKTIP
5.46134e-07	0.4344	0.28	0.152	0.0123983	3	UHRF2
5.5476e-07	0.333287	0.266	0.135	0.0125942	3	DDHD1
5.77473e-07	0.591993	0.773	0.678	0.0131098	3	LY6E
5.93506e-07	0.310644	0.42	0.252	0.0134738	3	CYC1
6.1158e-07	0.3689	0.382	0.227	0.0138841	3	SUSD3
6.28287e-07	0.324577	0.459	0.291	0.0142634	3	CHMP2A
6.43241e-07	0.452932	0.343	0.202	0.0146029	3	TMEM134
6.50716e-07	0.545723	0.585	0.435	0.0147726	3	RIPOR2
6.83384e-07	0.419211	0.386	0.233	0.0155142	3	ATOX1
7.83269e-07	0.446969	0.589	0.461	0.0177818	3	SDF4
8.0327e-07	0.362643	0.251	0.129	0.0182358	3	CD59
8.47308e-07	0.387674	0.357	0.211	0.0192356	3	IFI35
8.52187e-07	0.341527	0.401	0.243	0.0193463	3	ZEB1
8.57904e-07	0.276462	0.338	0.189	0.0194761	3	HMCES
8.62562e-07	0.4717	0.556	0.393	0.0195819	3	NAMPT
9.12801e-07	0.385643	0.478	0.311	0.0207224	3	SERPINB9
9.42796e-07	0.303829	0.831	0.731	0.0214034	3	HCLS1
1.01588e-06	0.406068	0.85	0.722	0.0230625	3	JAK1
1.04796e-06	0.399391	0.657	0.488	0.0237909	3	STAT3
1.08516e-06	0.347044	0.773	0.682	0.0246354	3	PSMA7
1.08988e-06	0.322771	0.3	0.168	0.0247425	3	COMMD3
1.13267e-06	0.384213	0.628	0.501	0.0257138	3	ATP5MF
1.15791e-06	0.354687	0.406	0.252	0.0262868	3	ICAM2
1.16432e-06	0.508283	0.251	0.128	0.0264325	3	CRADD
1.26044e-06	0.339383	0.56	0.392	0.0286146	3	ECH1
1.38588e-06	0.338462	0.261	0.14	0.0314623	3	NSUN6
1.38733e-06	0.411017	0.415	0.262	0.0314952	3	ADAM10
1.45814e-06	0.41159	0.502	0.372	0.0331027	3	POLR2E
1.48464e-06	0.410034	0.382	0.239	0.0337043	3	NCOA2
1.49781e-06	0.319891	0.425	0.272	0.0340033	3	NDUFA7
1.55194e-06	0.277958	0.304	0.168	0.0352322	3	NCF4
1.62815e-06	0.281642	0.261	0.135	0.0369622	3	GNPAT
1.64487e-06	0.419932	0.314	0.179	0.0373418	3	SLC9A9
1.69115e-06	0.324593	0.884	0.781	0.0383925	3	ARL6IP5
1.71787e-06	0.398773	0.541	0.38	0.038999	3	CTSA
1.75433e-06	0.36183	0.449	0.287	0.0398268	3	COMMD7
1.77942e-06	0.400133	0.256	0.134	0.0403964	3	HERC5
1.85281e-06	0.336237	0.343	0.198	0.0420624	3	SMYD3
1.93235e-06	0.388926	0.483	0.33	0.0438683	3	CHD3
1.97373e-06	0.344382	0.382	0.234	0.0448077	3	DCP2
2.0431e-06	0.404172	0.56	0.415	0.0463825	3	PSMB10
2.12864e-06	0.312241	0.353	0.215	0.0483245	3	NPTN
1.43405e-153	2.33591	0.7	0.04	3.25557e-149	4	TRAV1-2
3.39067e-119	2.15879	0.792	0.091	7.6975e-115	4	NCR3
1.96144e-102	0.985471	0.292	0.004	4.45287e-98	4	BLK
9.73823e-91	1.28957	0.525	0.043	2.21077e-86	4	TMIGD2
7.31773e-74	1.90003	0.283	0.011	1.66127e-69	4	TRBV6-4
3.43963e-46	1.40569	0.558	0.11	7.80864e-42	4	CEBPD
1.91839e-41	1.51502	0.942	0.45	4.35513e-37	4	KLRB1
4.7365e-37	0.959957	0.4	0.069	1.07528e-32	4	SLC4A10
2.74963e-33	0.974455	0.442	0.093	6.24222e-29	4	IL23R
9.8751e-31	0.651994	0.3	0.045	2.24185e-26	4	NRIP1
8.56188e-30	0.95745	0.425	0.096	1.94372e-25	4	ZBTB16
9.95535e-29	0.733126	0.342	0.064	2.26006e-24	4	LST1
1.31902e-26	0.846251	0.358	0.075	2.99444e-22	4	SCART1
3.06607e-26	0.926865	0.608	0.175	6.96059e-22	4	CD8A
5.12378e-24	1.06511	0.967	0.686	1.1632e-19	4	LTB
2.42951e-22	0.769942	0.767	0.307	5.51547e-18	4	CTSW
2.63279e-22	0.954654	0.983	0.825	5.97697e-18	4	IL7R
9.16242e-18	0.470339	0.667	0.263	2.08005e-13	4	NKG7
1.10032e-16	0.699958	0.375	0.117	2.49795e-12	4	PDE8A
1.25563e-16	0.540932	0.3	0.079	2.85054e-12	4	ABCB1
1.83572e-14	0.989088	0.967	0.925	4.16745e-10	4	ZFP36
2.64808e-14	0.814357	0.733	0.424	6.01168e-10	4	AQP3
8.00246e-14	0.960727	0.658	0.405	1.81672e-09	4	NOSIP
1.19431e-13	0.876116	0.925	0.868	2.71131e-09	4	CXCR4
2.57938e-13	0.843204	0.767	0.499	5.85572e-09	4	LGALS3
2.79497e-13	0.703519	0.517	0.241	6.34514e-09	4	IFNGR1
8.01911e-13	0.631571	0.283	0.086	1.8205e-08	4	KLRG1
1.78255e-12	0.742632	0.692	0.4	4.04674e-08	4	CDKN1A
2.46786e-12	0.500955	0.425	0.165	5.60255e-08	4	MATK
2.83121e-12	0.668148	0.333	0.12	6.42741e-08	4	GTF3C1
2.60702e-11	0.843894	0.983	0.859	5.91847e-07	4	DUSP1
5.33605e-11	0.677916	0.658	0.383	1.21139e-06	4	TC2N
5.65332e-11	0.584057	0.708	0.403	1.28342e-06	4	GZMA
5.63379e-10	0.473491	1	0.994	1.27898e-05	4	HLA-B
1.47882e-09	0.622968	0.467	0.241	3.35722e-05	4	NXT1
2.17156e-09	0.565645	0.375	0.166	4.92987e-05	4	IL4I1
2.61032e-09	0.552261	0.333	0.141	5.92595e-05	4	RORC
2.97737e-09	0.488758	0.817	0.503	6.75923e-05	4	CCR6
5.88215e-09	0.558178	0.542	0.31	0.000133537	4	ODF2L
9.46157e-09	0.426542	0.358	0.152	0.000214797	4	IKZF2
1.04926e-08	0.591406	0.492	0.274	0.000238204	4	ARL4A
1.15806e-08	0.63362	0.508	0.269	0.000262903	4	AL136456.1
1.25214e-08	0.713374	0.533	0.333	0.00028426	4	SLC7A5
1.29667e-08	0.730591	0.767	0.567	0.000294369	4	MYADM
1.51542e-08	0.653443	0.742	0.578	0.000344031	4	PDCD4
1.53485e-08	0.52514	0.3	0.126	0.000348441	4	APOL3
3.62066e-08	0.342449	0.992	0.798	0.000821963	4	ANXA1
3.81203e-08	0.865179	0.867	0.761	0.000865407	4	FOS
5.75053e-08	0.596646	0.983	0.916	0.00130548	4	JUNB
1.27729e-07	0.414332	0.4	0.203	0.0028997	4	MAEA
1.54261e-07	0.422208	0.25	0.101	0.00350204	4	CPNE7
2.19282e-07	0.533474	0.45	0.259	0.00497815	4	GYG1
2.33429e-07	0.54001	0.775	0.584	0.0052993	4	PARP8
2.44714e-07	0.626086	0.825	0.685	0.00555551	4	BTG2
2.80755e-07	0.381374	0.275	0.116	0.0063737	4	RARG
3.44355e-07	0.422696	0.25	0.103	0.00781756	4	PLCB1
3.66087e-07	0.40045	0.975	0.919	0.0083109	4	S100A6
3.77686e-07	0.602903	0.575	0.385	0.00857422	4	CTSA
4.24762e-07	0.479601	0.317	0.149	0.00964295	4	AUTS2
4.4213e-07	0.503108	0.708	0.529	0.0100372	4	CCDC107
6.98411e-07	0.418531	0.8	0.69	0.0158553	4	SERP1
7.35802e-07	0.414975	0.858	0.72	0.0167042	4	RORA
7.46358e-07	0.450169	0.3	0.139	0.0169438	4	MYBL1
1.27888e-06	0.406189	0.642	0.411	0.0290332	4	MPZL3
1.3603e-06	0.349986	0.45	0.249	0.0308816	4	PRF1
1.7416e-06	0.501175	0.733	0.545	0.0395378	4	TTC39C
1.11485e-66	4.66682	0.512	0.045	2.53092e-62	5	CXCL13
1.22707e-46	0.922901	0.438	0.047	2.78569e-42	5	VDR
4.03612e-42	2.0341	0.575	0.099	9.1628e-38	5	MIR155HG
1.2958e-36	0.75655	0.412	0.053	2.94173e-32	5	SLC27A2
2.73721e-34	1.73028	0.938	0.398	6.21402e-30	5	TNFRSF18
1.98544e-33	0.73148	0.325	0.036	4.50735e-29	5	GOLIM4
6.84009e-30	0.803119	0.388	0.058	1.55284e-25	5	SDC4
1.02238e-26	0.592595	0.262	0.029	2.321e-22	5	LRRN3
1.09896e-26	0.84426	0.25	0.026	2.49486e-22	5	CSF2
7.07622e-26	1.2063	0.775	0.251	1.60644e-21	5	AHI1
7.54506e-26	1.41482	0.5	0.108	1.71288e-21	5	GEM
1.80014e-25	1.61434	0.875	0.433	4.08668e-21	5	RBPJ
3.82479e-24	1.40574	0.85	0.372	8.68303e-20	5	BHLHE40
6.79496e-24	1.03408	0.675	0.203	1.54259e-19	5	SMS
1.46985e-22	0.456441	0.25	0.031	3.33686e-18	5	MIR3142HG
2.28459e-22	1.36818	0.425	0.095	5.18648e-18	5	CHN1
2.93853e-22	0.818471	0.275	0.04	6.67105e-18	5	PDE7B
6.87037e-22	1.63261	0.838	0.396	1.55971e-17	5	DUSP4
2.97428e-20	1.15594	0.65	0.219	6.75221e-16	5	JARID2
3.65227e-20	0.673106	0.275	0.043	8.29139e-16	5	SRGAP3
4.8646e-20	1.10346	0.912	0.462	1.10436e-15	5	IGFLR1
9.9887e-20	1.18592	0.938	0.602	2.26763e-15	5	CD82
1.52177e-19	0.795617	0.438	0.108	3.45471e-15	5	IL26
1.66996e-19	2.73764	0.575	0.19	3.79114e-15	5	CCL20
2.47341e-19	0.699019	0.325	0.062	5.61513e-15	5	CD109
9.58114e-19	1.16661	0.637	0.232	2.17511e-14	5	MAP3K8
2.73407e-18	1.0169	0.7	0.286	6.20688e-14	5	PHACTR2
3.34709e-18	0.898034	0.775	0.308	7.59857e-14	5	ZEB2
6.80226e-18	0.957761	0.312	0.062	1.54425e-13	5	TNFRSF9
6.82569e-18	0.890898	0.637	0.213	1.54957e-13	5	LYST
6.87462e-18	1.61149	0.562	0.191	1.56068e-13	5	CD83
8.94364e-18	0.937468	0.5	0.147	2.03038e-13	5	FURIN
1.26133e-17	1.00805	1	0.973	2.86347e-13	5	GAPDH
1.47125e-17	0.819092	0.45	0.119	3.34003e-13	5	GADD45G
1.00605e-16	1.25646	0.938	0.709	2.28393e-12	5	PKM
2.00474e-16	1.06658	0.738	0.329	4.55117e-12	5	SLC7A5
3.78266e-16	1.37102	0.725	0.316	8.5874e-12	5	TNFRSF4
4.58506e-16	1.05332	0.575	0.211	1.0409e-11	5	NINJ1
9.61036e-16	1.29171	0.625	0.246	2.18174e-11	5	TSHZ2
1.3816e-15	0.644306	0.338	0.078	3.13651e-11	5	MAP1LC3A
1.59498e-15	1.11613	0.825	0.43	3.62092e-11	5	SNX9
3.11955e-15	0.746849	0.275	0.056	7.082e-11	5	BTLA
4.87088e-15	0.645527	0.5	0.156	1.10579e-10	5	FABP5
6.36442e-15	1.0099	0.7	0.314	1.44485e-10	5	PDCD1
1.00487e-14	0.949607	0.55	0.21	2.28126e-10	5	STX11
1.15889e-14	0.410783	0.275	0.056	2.6309e-10	5	RBBP8
1.20813e-14	0.945063	0.875	0.595	2.74269e-10	5	PGAM1
1.42529e-14	1.48369	0.675	0.347	3.2357e-10	5	PIM3
4.10171e-14	0.769774	0.912	0.703	9.3117e-10	5	TPI1
4.2435e-14	0.489411	0.388	0.104	9.6336e-10	5	SMIM3
4.53137e-14	0.791119	0.4	0.116	1.02871e-09	5	GK
9.78942e-14	0.713958	0.25	0.051	2.22239e-09	5	HAVCR2
1.21683e-13	0.994917	0.637	0.277	2.76245e-09	5	MTHFD2
1.22441e-13	0.894741	0.5	0.174	2.77965e-09	5	DUSP5
1.79873e-13	0.86496	0.675	0.307	4.08347e-09	5	GNA15
5.46245e-13	0.535849	0.362	0.102	1.24009e-08	5	AGFG1
8.504e-13	0.658376	0.625	0.262	1.93058e-08	5	MAP2K3
1.65779e-12	0.407967	0.275	0.064	3.76351e-08	5	ZMIZ1
1.82314e-12	0.950787	0.762	0.422	4.13888e-08	5	NFKB1
1.83259e-12	0.874629	0.825	0.503	4.16034e-08	5	NFE2L2
2.32894e-12	0.481912	0.3	0.076	5.28717e-08	5	WARS
2.32947e-12	0.630556	0.325	0.088	5.28837e-08	5	LAYN
2.86071e-12	0.870224	0.613	0.256	6.49439e-08	5	PTPN13
4.14713e-12	1.46046	0.838	0.564	9.41482e-08	5	MT2A
4.70514e-12	0.386531	0.25	0.056	1.06816e-07	5	MYO7A
4.92165e-12	0.899571	0.825	0.499	1.11731e-07	5	HIF1A
8.54309e-12	0.675767	0.275	0.071	1.93945e-07	5	LINC02384
9.4756e-12	0.602281	0.488	0.182	2.15115e-07	5	NDFIP2
9.94899e-12	0.503591	0.312	0.086	2.25862e-07	5	UBASH3B
1.14782e-11	0.712334	0.4	0.13	2.60578e-07	5	IFNG
1.17643e-11	1.09368	0.5	0.201	2.67072e-07	5	TNFSF8
1.27841e-11	0.626247	0.625	0.248	2.90224e-07	5	TRAF3
1.35068e-11	0.929951	0.762	0.395	3.06631e-07	5	NAMPT
1.49053e-11	0.649755	0.412	0.14	3.3838e-07	5	CDK6
1.62781e-11	0.901849	0.613	0.273	3.69545e-07	5	KDM6B
2.50722e-11	1.12594	0.812	0.521	5.69189e-07	5	REL
2.64715e-11	0.89712	0.875	0.563	6.00957e-07	5	BATF
3.58227e-11	0.835569	0.762	0.422	8.13248e-07	5	TNFRSF25
5.09505e-11	0.777091	0.438	0.157	1.15668e-06	5	PPIF
5.65269e-11	0.685373	0.6	0.26	1.28327e-06	5	DNPH1
6.25948e-11	0.729901	0.662	0.318	1.42103e-06	5	TGIF1
7.54908e-11	0.615952	0.475	0.18	1.71379e-06	5	BCL2L1
7.57603e-11	0.633148	0.787	0.41	1.71991e-06	5	VDAC1
7.60755e-11	4.37961	0.425	0.172	1.72707e-06	5	IL17F
7.76248e-11	0.838743	0.875	0.572	1.76224e-06	5	ID2
8.61327e-11	0.88234	0.825	0.465	1.95538e-06	5	SLA
9.41215e-11	0.542338	0.462	0.169	2.13675e-06	5	CD151
9.7159e-11	0.648858	0.637	0.292	2.2057e-06	5	TRAF1
1.00557e-10	0.671382	0.662	0.327	2.28285e-06	5	RANBP1
1.17879e-10	0.445424	0.25	0.063	2.67608e-06	5	PLAGL2
1.42646e-10	1.48316	0.55	0.256	3.23834e-06	5	LAG3
1.9178e-10	0.557219	0.55	0.228	4.3538e-06	5	LAP3
1.95041e-10	0.490701	0.525	0.212	4.42782e-06	5	PKIA
2.10917e-10	0.508389	0.4	0.138	4.78824e-06	5	GRAMD1B
2.14588e-10	0.696925	0.637	0.288	4.87157e-06	5	CTLA4
2.50204e-10	0.465256	0.462	0.169	5.68013e-06	5	COMMD3
2.89428e-10	0.662509	1	0.969	6.57058e-06	5	SRGN
2.9273e-10	0.447675	0.338	0.104	6.64556e-06	5	C5orf15
3.07163e-10	0.978676	0.6	0.31	6.97321e-06	5	RAB11FIP1
3.15859e-10	0.345156	0.3	0.085	7.17063e-06	5	SRGAP2
3.21285e-10	0.611767	0.488	0.199	7.29382e-06	5	ZNF410
3.29848e-10	0.652069	0.8	0.46	7.48821e-06	5	SDF4
3.37089e-10	0.931826	0.575	0.262	7.65259e-06	5	TIGIT
4.26596e-10	0.380322	0.362	0.116	9.68458e-06	5	HDGF
4.60791e-10	0.573429	0.75	0.368	1.04609e-05	5	RELB
4.63072e-10	0.437708	0.338	0.106	1.05127e-05	5	BLM
4.79788e-10	0.714524	0.65	0.316	1.08921e-05	5	CTSB
5.04738e-10	0.571603	0.488	0.195	1.14586e-05	5	IL21R
5.23003e-10	0.761626	0.613	0.289	1.18732e-05	5	LIMS1
6.96504e-10	0.607878	0.725	0.37	1.5812e-05	5	HNRNPLL
7.03323e-10	0.608474	0.863	0.506	1.59668e-05	5	GNG5
7.16118e-10	2.42518	0.35	0.12	1.62573e-05	5	IL17A
8.05626e-10	1.1531	0.388	0.146	1.82893e-05	5	NFKBID
1.01938e-09	0.861769	0.512	0.24	2.31419e-05	5	PTMS
1.25951e-09	0.345011	0.375	0.124	2.85933e-05	5	RSPRY1
1.45811e-09	1.05482	0.863	0.654	3.31019e-05	5	PRDX1
1.5854e-09	0.380902	0.388	0.131	3.59917e-05	5	TBL1X
1.63758e-09	0.651891	0.613	0.293	3.71762e-05	5	RAB27A
1.8636e-09	0.528551	0.325	0.106	4.23075e-05	5	NME1
3.34345e-09	0.597317	0.938	0.864	7.59031e-05	5	CD2
3.46305e-09	0.799905	0.787	0.496	7.86183e-05	5	CBLB
3.49994e-09	0.714409	0.412	0.162	7.94557e-05	5	IL2RA
3.55989e-09	0.446892	0.362	0.126	8.08166e-05	5	TET2
3.57148e-09	0.473707	0.25	0.07	8.10797e-05	5	TOX2
3.72883e-09	0.461622	0.262	0.076	8.46519e-05	5	CAMK1
3.78227e-09	0.45586	0.4	0.148	8.5865e-05	5	RDX
3.85948e-09	0.491971	0.6	0.281	8.7618e-05	5	TMEM167A
4.99153e-09	0.470829	0.312	0.1	0.000113318	5	PHF6
5.3052e-09	0.636694	0.312	0.102	0.000120439	5	ENTPD1
5.68803e-09	0.74678	0.8	0.555	0.00012913	5	RGS10
6.90462e-09	0.610274	0.462	0.198	0.000156749	5	SIAH2
6.96364e-09	0.357913	0.312	0.099	0.000158089	5	CCDC6
8.01917e-09	0.436121	0.488	0.202	0.000182051	5	RAPGEF1
8.65379e-09	0.517153	0.425	0.167	0.000196458	5	MAST4
9.97781e-09	0.420546	0.338	0.117	0.000226516	5	TICAM1
1.02251e-08	0.546719	0.8	0.459	0.00023213	5	FKBP1A
1.0565e-08	0.564944	0.975	0.887	0.000239846	5	IL2RG
1.19533e-08	0.531784	0.637	0.321	0.000271363	5	NRBP1
1.33918e-08	0.652879	0.35	0.132	0.000304021	5	CRADD
1.37629e-08	1.22557	0.688	0.441	0.000312445	5	NFKBIZ
1.4083e-08	0.534934	0.613	0.307	0.000319711	5	LAMTOR5
1.48713e-08	0.707473	0.388	0.147	0.000337608	5	IRF4
1.65108e-08	0.666363	0.725	0.42	0.000374829	5	LINC01871
1.72325e-08	0.669508	0.625	0.337	0.000391213	5	TOX
1.99003e-08	0.345375	0.25	0.073	0.000451777	5	SLC5A3
2.16534e-08	0.806633	0.575	0.303	0.000491574	5	RILPL2
2.68669e-08	0.516347	0.45	0.187	0.000609932	5	LINC00963
3.08069e-08	0.417539	0.438	0.176	0.000699379	5	KLF10
3.15958e-08	0.458361	0.438	0.173	0.000717287	5	SEC14L1
3.87126e-08	0.324903	0.288	0.094	0.000878853	5	DPP3
4.17669e-08	0.80409	0.912	0.655	0.000948192	5	CD247
4.48891e-08	0.74123	0.912	0.744	0.00101907	5	RAN
4.67505e-08	0.782927	0.912	0.77	0.00106133	5	ZFP36L1
4.76523e-08	0.567467	0.388	0.155	0.0010818	5	CTNNA1
4.8693e-08	0.363844	0.325	0.115	0.00110543	5	NAB1
5.58905e-08	0.420734	0.362	0.141	0.00126883	5	USP12
6.01542e-08	0.389209	0.362	0.131	0.00136562	5	KIF21A
6.50821e-08	0.667171	0.488	0.226	0.00147749	5	DLEU2
7.24158e-08	0.707948	0.462	0.226	0.00164398	5	STAT5A
7.97664e-08	0.682269	0.537	0.262	0.00181086	5	MAF
8.1673e-08	0.49774	0.475	0.214	0.00185414	5	TNIP2
8.24124e-08	0.776834	0.65	0.358	0.00187093	5	CXCR6
9.16623e-08	0.456296	0.312	0.115	0.00208092	5	POLB
1.038e-07	0.314776	0.35	0.127	0.00235646	5	BACH1
1.21864e-07	0.456992	0.7	0.372	0.00276656	5	POLR2E
1.22727e-07	0.504578	0.425	0.184	0.00278614	5	TFRC
1.25836e-07	0.544653	0.65	0.344	0.00285673	5	STAG2
1.32647e-07	0.626248	1	0.982	0.00301136	5	UBC
1.46152e-07	0.871622	0.9	0.657	0.00331794	5	NR3C1
1.56566e-07	0.560819	0.675	0.38	0.00355437	5	PPP4R2
1.57759e-07	0.574942	0.775	0.481	0.00358144	5	PSMA2
1.66568e-07	0.653502	0.812	0.639	0.00378144	5	RAP1B
1.86041e-07	0.485221	0.3	0.108	0.00422351	5	TRAF4
2.00096e-07	0.634346	0.738	0.513	0.00454258	5	TANK
2.07684e-07	0.409685	0.625	0.325	0.00471485	5	STIP1
2.52805e-07	0.452705	0.537	0.263	0.00573919	5	SQOR
2.55823e-07	0.471207	0.462	0.206	0.00580769	5	AGO2
2.5907e-07	0.284497	0.388	0.154	0.00588142	5	MPLKIP
2.65912e-07	0.351812	0.25	0.078	0.00603673	5	RGS16
2.90825e-07	0.483567	0.637	0.352	0.0066023	5	IL2RB
3.11435e-07	0.451783	0.375	0.156	0.00707021	5	PTPN11
3.16988e-07	0.34564	0.488	0.218	0.00719625	5	TOM1
3.17528e-07	0.490373	0.4	0.169	0.00720853	5	IL4I1
3.22159e-07	0.575099	0.912	0.659	0.00731365	5	CALR
3.29119e-07	0.285162	0.25	0.08	0.00747166	5	ACTA2
3.31521e-07	0.404276	0.462	0.208	0.00752619	5	PELI1
3.36789e-07	0.483032	0.5	0.235	0.00764579	5	SMC5
3.52537e-07	0.328429	0.35	0.134	0.00800329	5	TRPS1
3.82279e-07	0.468244	0.65	0.358	0.00867849	5	VOPP1
3.91668e-07	0.441596	0.525	0.26	0.00889165	5	PHB
3.95543e-07	0.327649	0.462	0.199	0.00897961	5	DDA1
4.00487e-07	0.987052	0.338	0.144	0.00909185	5	RORC
4.03519e-07	0.67817	0.338	0.138	0.0091607	5	MSC
4.12046e-07	0.513842	0.613	0.333	0.00935428	5	CCT5
4.12997e-07	0.543134	0.512	0.257	0.00937586	5	PSMD1
4.15399e-07	0.483507	0.488	0.236	0.00943039	5	CHMP4B
5.62666e-07	0.482889	0.725	0.439	0.0127736	5	SYNGR2
5.9536e-07	0.537174	0.388	0.171	0.0135159	5	LINC01943
6.01231e-07	0.518	0.8	0.543	0.0136492	5	PSMB3
6.55252e-07	0.505719	0.462	0.222	0.0148755	5	CUL1
6.6727e-07	0.282703	0.262	0.089	0.0151484	5	PRKAR1B
6.81271e-07	0.469833	0.45	0.205	0.0154662	5	KPNA2
6.84106e-07	0.388025	0.375	0.153	0.0155306	5	CPD
6.99493e-07	0.345962	0.25	0.084	0.0158799	5	MAP1S
7.00433e-07	0.376212	0.65	0.327	0.0159012	5	MRPS6
7.29454e-07	0.448134	0.525	0.243	0.0165601	5	MSI2
7.44753e-07	0.421559	0.25	0.085	0.0169074	5	FNDC3B
7.55393e-07	0.489156	0.362	0.153	0.0171489	5	MFHAS1
7.87714e-07	0.923104	0.588	0.324	0.0178827	5	INSIG1
7.95979e-07	0.842353	0.812	0.634	0.0180703	5	TNFAIP8
8.17553e-07	0.41558	0.55	0.268	0.0185601	5	ATP1B3
8.55296e-07	0.621559	0.787	0.559	0.0194169	5	FAM107B
8.63013e-07	0.478959	0.925	0.806	0.0195921	5	ALDOA
9.36733e-07	0.341679	0.438	0.189	0.0212657	5	CD2BP2
1.01456e-06	0.429948	0.35	0.15	0.0230327	5	AP3D1
1.07057e-06	0.449346	0.438	0.213	0.0243042	5	TM2D3
1.10853e-06	0.506111	0.25	0.086	0.0251659	5	RFX2
1.1411e-06	0.440194	0.625	0.345	0.0259053	5	CD58
1.14491e-06	1.06548	0.375	0.17	0.0259917	5	LTA
1.2102e-06	0.432753	0.375	0.159	0.0274739	5	GZMB
1.21457e-06	0.46498	0.375	0.162	0.0275731	5	DSE
1.22139e-06	0.328964	0.575	0.29	0.0277279	5	PSMB2
1.22342e-06	0.281041	0.262	0.092	0.0277741	5	HAPLN3
1.23627e-06	0.454034	0.35	0.145	0.0280657	5	MICAL2
1.25484e-06	0.487618	0.787	0.556	0.0284873	5	HSPD1
1.29759e-06	0.320379	0.488	0.222	0.0294578	5	FUT8
1.31455e-06	0.60961	0.55	0.309	0.0298429	5	SNHG15
1.31502e-06	0.665696	0.787	0.537	0.0298536	5	RNF19A
1.334e-06	0.315253	0.412	0.178	0.0302845	5	PFDN6
1.3843e-06	0.481567	0.588	0.299	0.0314265	5	NFKB2
1.4226e-06	0.813157	0.812	0.625	0.0322958	5	BIRC3
1.44149e-06	0.358884	0.288	0.11	0.0327246	5	PMM2
1.54341e-06	0.36985	0.25	0.09	0.0350385	5	TSPAN17
1.56133e-06	0.527493	0.75	0.542	0.0354453	5	ATP5MC3
1.70623e-06	0.390835	0.312	0.126	0.0387349	5	PGD
1.80572e-06	0.290976	0.275	0.102	0.0409935	5	OTUD4
1.81557e-06	0.842998	0.662	0.401	0.041217	5	CD40LG
1.82236e-06	0.44871	0.938	0.718	0.0413713	5	SPOCK2
1.9465e-06	0.349801	0.288	0.109	0.0441895	5	KCNN4
1.96613e-06	0.425687	0.488	0.24	0.0446351	5	CDV3
2.15949e-06	0.39793	0.512	0.249	0.0490248	5	ARNTL
