# Supplementary material for: Microenvironmental network of clonal CXCL13+CD4+ T cells and Tregs in pemphigus chronic blisters
Source: J Clin Invest. 2023 Dec 1;133(23):e166357. doi: 10.1172/JCI166357 (PMC10688981; doi:10.1172/JCI166357)
Supplement: Supplemental table 5 [file jci-133-166357-s113.xlsx]

## Sheet: DEG.5vs1_pval
Supplemental Table 5. A list of DEGs in Figure 3G
p_val	avg_log2FC	pct.1	pct.2	p_val_adj	Gene
6.11914e-23	0.743707	0.195	0.004	1.38917e-18	ZBED2
8.35662e-20	0.857522	0.468	0.091	1.89712e-15	VDR
1.06686e-19	0.474632	0.182	0.005	2.42198e-15	GNG4
1.55155e-19	0.405663	0.156	0.002	3.52233e-15	KCNK5
2.81017e-19	1.92849	0.558	0.158	6.37965e-15	MIR155HG
1.98864e-18	1.16223	0.312	0.04	4.51461e-14	TNFRSF9
2.54452e-18	1.25965	0.948	0.691	5.77656e-14	TNFRSF18
9.2012e-18	0.825886	0.39	0.072	2.08886e-13	SDC4
1.94311e-17	3.73575	0.494	0.126	4.41124e-13	CXCL13
1.03273e-16	1.47326	0.597	0.195	2.34449e-12	TIGIT
3.12147e-16	0.481091	0.221	0.019	7.08637e-12	SGPP2
9.27902e-16	0.754541	0.169	0.009	2.10652e-11	CD200
2.91964e-15	0.687144	0.182	0.012	6.62816e-11	ICA1
4.70012e-15	-0.788656	0.987	1	1.06702e-10	S100A4
5.01809e-15	0.97282	0.649	0.239	1.13921e-10	SMS
2.00599e-14	0.805342	0.286	0.046	4.554e-10	BTLA
2.17108e-14	0.657684	0.416	0.098	4.92879e-10	SLC27A2
2.84637e-14	0.465605	0.247	0.032	6.46183e-10	MIR3142HG
3.29343e-14	0.506476	0.156	0.009	7.47675e-10	LINC01480
9.13095e-14	1.22554	0.623	0.256	2.07291e-09	MAP3K8
1.20555e-13	0.496329	0.299	0.051	2.73684e-09	RBBP8
2.46079e-13	-0.819285	0.883	0.977	5.58648e-09	ARHGDIB
3.85271e-13	1.0862	0.675	0.291	8.74641e-09	JARID2
5.14036e-13	0.287665	0.117	0.004	1.16696e-08	LINC02341
6.24535e-13	1.45589	0.506	0.163	1.41782e-08	GEM
7.14802e-13	0.531927	0.208	0.025	1.62274e-08	AC112721.2
8.80995e-13	1.1306	0.74	0.391	2.00004e-08	SLC7A5
1.17815e-12	1.33648	0.818	0.539	2.67465e-08	REL
1.47133e-12	1.54157	0.351	0.084	3.34021e-08	IFNG
5.85634e-12	1.4299	0.727	0.425	1.32951e-07	PIM3
7.17838e-12	0.912389	0.701	0.365	1.62964e-07	PHACTR2
9.20179e-12	0.421444	0.143	0.011	2.08899e-07	RASGEF1A
9.87636e-12	0.521429	0.117	0.005	2.24213e-07	MYO1E
2.51809e-11	1.32205	0.416	0.132	5.71657e-07	NFKBID
3.64969e-11	0.344272	0.208	0.03	8.28553e-07	AL606807.1
4.61977e-11	1.56984	0.558	0.24	1.04878e-06	CD83
6.17004e-11	0.988765	0.87	0.533	1.40072e-06	BHLHE40
7.2412e-11	0.945767	0.636	0.272	1.6439e-06	LYST
8.55143e-11	-0.895405	0.416	0.737	1.94134e-06	BCL11B
1.7985e-10	-1.41918	0.532	0.796	4.08296e-06	ANXA1
1.96408e-10	0.94246	0.558	0.26	4.45886e-06	STX11
2.09792e-10	0.379199	0.13	0.011	4.76269e-06	PHEX
2.82994e-10	0.585951	0.195	0.03	6.42453e-06	F5
2.95969e-10	0.306616	0.13	0.011	6.7191e-06	CPM
3.01089e-10	-0.744707	0.948	0.975	6.83531e-06	CD52
3.38079e-10	0.842444	0.104	0.005	7.67506e-06	CCL3
3.69083e-10	1.47091	0.779	0.447	8.37893e-06	TNFRSF4
3.84659e-10	0.466282	0.208	0.035	8.73254e-06	EGR2
4.31122e-10	0.900831	0.584	0.27	9.78734e-06	NINJ1
4.99482e-10	0.746818	0.234	0.044	1.13392e-05	CSF2
7.2455e-10	-1.12082	0.416	0.744	1.64487e-05	GPR183
7.42136e-10	0.578086	0.26	0.056	1.6848e-05	SRGAP3
7.86146e-10	-0.941402	0.494	0.781	1.78471e-05	PBXIP1
8.99526e-10	1.20326	0.416	0.149	2.0421e-05	CHN1
9.30428e-10	0.96181	0.896	0.728	2.11226e-05	RBPJ
9.7743e-10	1.17574	0.831	0.561	2.21896e-05	DUSP4
1.05572e-09	0.901115	0.727	0.386	2.3967e-05	AHI1
1.2661e-09	0.739819	0.623	0.305	2.8743e-05	TRAF1
1.28755e-09	0.748213	0.831	0.568	2.92299e-05	HSPD1
1.35253e-09	1.33479	0.818	0.528	3.07051e-05	DUSP2
1.44223e-09	0.994024	0.922	0.853	3.27415e-05	PKM
1.65073e-09	0.729653	1	0.996	3.74749e-05	GAPDH
2.31895e-09	0.663418	0.662	0.342	5.26449e-05	MAP2K3
2.50537e-09	0.608917	0.312	0.086	5.68769e-05	GOLIM4
2.97242e-09	-0.962691	0.351	0.695	6.74799e-05	THEMIS
2.99587e-09	0.562613	0.234	0.049	6.80122e-05	RIN3
3.1975e-09	-0.709531	0.896	0.986	7.25896e-05	S100A6
3.32132e-09	0.44195	0.156	0.021	7.54007e-05	COL6A3
3.45165e-09	1.24317	0.351	0.111	7.83594e-05	GZMB
4.15511e-09	-0.787617	0.948	0.988	9.43292e-05	IL32
4.4939e-09	0.516812	0.312	0.088	0.00010202	WARS
4.95538e-09	-0.547789	0.974	0.986	0.000112497	ITM2B
5.2555e-09	0.805539	0.935	0.796	0.00011931	CD82
5.28995e-09	-1.15146	0.247	0.542	0.000120092	LIME1
6.3062e-09	0.25983	0.13	0.014	0.000143163	GFI1
6.96714e-09	0.944596	0.61	0.304	0.000158168	KDM6B
7.25019e-09	0.273768	0.182	0.03	0.000164594	AL138720.1
8.07874e-09	1.41649	0.221	0.047	0.000183403	IL21
8.94658e-09	1.48175	0.558	0.275	0.000203105	LAG3
9.01928e-09	-0.702035	0.649	0.853	0.000204756	LEPROTL1
1.09048e-08	0.635526	0.494	0.207	0.000247561	IL21R
1.18658e-08	1.30868	0.818	0.598	0.000269378	MT2A
1.34664e-08	0.737207	0.286	0.081	0.000305714	PDE7B
1.372e-08	-0.519954	0.961	0.993	0.000311471	SH3BGRL3
1.57841e-08	0.538413	0.312	0.095	0.00035833	UBASH3B
1.90327e-08	0.502624	0.494	0.198	0.00043208	COMMD3
1.9628e-08	-0.803111	0.766	0.891	0.000445595	CD3G
2.23395e-08	0.637721	0.338	0.109	0.000507151	MAP1LC3A
2.25938e-08	0.268358	0.104	0.009	0.000512924	UST
2.51583e-08	0.73328	0.87	0.732	0.000571143	PGAM1
2.73113e-08	0.537026	0.377	0.135	0.00062002	AGFG1
2.79411e-08	0.708179	0.883	0.619	0.000634318	IGFLR1
2.91751e-08	0.293103	0.117	0.012	0.000662332	HECTD2
2.93473e-08	0.493541	0.26	0.065	0.000666243	RGS16
3.12335e-08	-0.642722	0.844	0.96	0.000709063	CORO1A
3.12854e-08	-0.895206	0.636	0.844	0.000710241	KLRB1
3.48631e-08	-0.699103	0.584	0.805	0.000791462	ACAP1
3.63549e-08	0.617207	0.532	0.247	0.000825328	ZNF410
3.86659e-08	-0.722722	0.247	0.595	0.000877793	RBL2
5.03325e-08	0.428137	0.143	0.021	0.00114265	ARMH1
5.88867e-08	-0.675369	0.714	0.851	0.00133685	OSTF1
6.71413e-08	0.791952	0.364	0.128	0.00152424	TNFSF9
8.26929e-08	0.402228	0.169	0.032	0.0018773	RDH10
8.58483e-08	0.626053	0.221	0.054	0.00194893	TIAM1
8.86909e-08	-0.44221	1	0.996	0.00201346	FXYD5
8.92994e-08	0.826187	0.753	0.507	0.00202727	NFKB1
9.00873e-08	0.584456	0.273	0.079	0.00204516	HAVCR2
9.57986e-08	0.228419	0.182	0.035	0.00217482	MFSD2A
1.1078e-07	0.619773	0.662	0.381	0.00251492	SERTAD1
1.24043e-07	0.336155	0.169	0.032	0.00281603	TRIB1
1.46084e-07	0.763352	0.403	0.163	0.0033164	GK
1.57968e-07	-0.558915	0.558	0.826	0.00358619	CCR6
1.59361e-07	0.465595	0.208	0.049	0.00361782	ZBTB32
1.88228e-07	0.256894	0.143	0.023	0.00427315	IKZF4
2.01856e-07	0.613262	0.675	0.396	0.00458254	RANBP1
2.51226e-07	-0.504923	0.922	0.942	0.00570334	EML4
2.81969e-07	0.596683	0.468	0.204	0.00640126	MAML2
3.43189e-07	0.72559	0.961	0.951	0.00779107	HSP90AB1
3.74844e-07	-0.540608	0.87	0.954	0.00850972	CYBA
4.37857e-07	0.518632	0.571	0.289	0.00994023	LAP3
4.5126e-07	0.337386	0.156	0.03	0.0102445	BMERB1
4.75055e-07	0.278008	0.26	0.074	0.0107847	RFC2
4.80245e-07	0.665711	0.831	0.618	0.0109025	NFE2L2
5.20603e-07	0.356856	0.104	0.012	0.0118187	LAIR2
5.65999e-07	0.367955	0.156	0.03	0.0128493	ATP8B4
6.05475e-07	0.258824	0.234	0.061	0.0137455	TRAP1
6.55213e-07	0.477802	0.182	0.042	0.0148747	FBLN7
6.8855e-07	-0.642898	0.623	0.833	0.0156315	AHNAK
7.64015e-07	0.614145	0.299	0.104	0.0173447	GBP4
7.69909e-07	0.664437	0.805	0.642	0.0174785	RGS10
8.31814e-07	0.507362	0.909	0.849	0.0188838	TPI1
8.92894e-07	-0.747014	0.753	0.891	0.0202705	IL7R
9.10643e-07	1.10427	0.325	0.118	0.0206734	NKG7
9.5585e-07	1.76381	0.234	0.068	0.0216997	CCL5
9.78743e-07	0.458319	0.325	0.116	0.0222194	PHF6
1.03694e-06	0.766574	0.429	0.2	0.0235405	IL2RA
1.09127e-06	0.741933	0.818	0.586	0.024774	CBLB
1.0953e-06	0.290467	0.247	0.072	0.0248654	HAPLN3
1.12955e-06	-0.688319	0.662	0.84	0.025643	MYH9
1.17235e-06	0.551986	0.338	0.128	0.0266146	CD109
1.22393e-06	0.490895	0.208	0.054	0.0277856	CD70
1.30264e-06	0.208324	0.156	0.032	0.0295724	STARD4
1.36279e-06	-0.817732	0.545	0.723	0.0309381	ARL4C
1.44718e-06	0.21528	0.117	0.018	0.0328538	LINC01281
1.53648e-06	-0.57593	1	1	0.0348813	FTH1
1.53759e-06	0.722963	0.545	0.281	0.0349064	SERPINB9
1.59573e-06	0.825874	0.208	0.058	0.0362263	TNIP3
1.64145e-06	0.611301	0.234	0.072	0.0372642	CD27
1.73727e-06	0.996373	0.623	0.377	0.0394396	TSHZ2
1.8983e-06	0.586707	0.935	0.842	0.0430951	NCL
1.9478e-06	0.292575	0.182	0.044	0.044219	BCAT1
1.97514e-06	0.810651	0.597	0.353	0.0448397	RILPL2
2.00299e-06	0.223659	0.104	0.014	0.0454719	TNFRSF8
2.00716e-06	0.694709	0.571	0.311	0.0455664	DNAJC1
2.10753e-06	0.528321	0.87	0.612	0.0478452	GNG5
2.18718e-06	-0.597018	0.545	0.751	0.0496534	SEPTIN9
