# Supplementary material for: Microenvironmental network of clonal CXCL13+CD4+ T cells and Tregs in pemphigus chronic blisters
Source: J Clin Invest. 2023 Dec 1;133(23):e166357. doi: 10.1172/JCI166357 (PMC10688981; doi:10.1172/JCI166357)
Supplement: Supplemental table 6 [file jci-133-166357-s114.xlsx]

## Sheet: DEG.CXCL13_pval
Supplemental Table 6. A list of DEGs in Supplementary Figure 4J
p_val	avg_log2FC	pct.1	pct.2	p_val_adj	Gene
6.85268e-141	5.49808	1	0	1.5557e-136	CXCL13
9.13982e-16	1.15697	0.527	0.184	2.07492e-11	TIGIT
4.4662e-15	0.637308	0.327	0.069	1.01392e-10	GOLIM4
3.4226e-14	-1.52107	0.555	0.808	7.76999e-10	ANXA1
1.37996e-13	1.31597	0.318	0.074	3.13278e-09	IFNG
2.25462e-13	0.53367	0.145	0.009	5.11845e-09	ICA1
1.34008e-12	0.793572	0.418	0.132	3.04224e-08	OAS1
3.61253e-12	0.485301	0.1	0.002	8.20116e-08	MYO1E
1.73882e-11	3.31827	0.209	0.037	3.94748e-07	CCL4
3.17473e-11	0.404723	0.118	0.007	7.20727e-07	LINC01480
3.54395e-11	1.0752	0.518	0.227	8.04548e-07	OASL
1.32366e-10	1.5032	0.536	0.263	3.00497e-06	LAG3
3.69063e-10	-0.633803	0.936	0.983	8.37846e-06	S100A6
5.98088e-10	0.64341	0.3	0.088	1.35778e-05	ADGRG1
1.75876e-09	0.613472	0.864	0.724	3.99274e-05	PGAM1
3.62277e-09	-0.746979	0.627	0.829	8.22441e-05	CCR6
3.69911e-09	0.825204	0.709	0.417	8.39772e-05	LIMS1
4.34177e-09	0.685199	0.755	0.495	9.85668e-05	PDCD1
4.38187e-09	0.746799	0.527	0.272	9.94773e-05	LYST
5.42303e-09	0.300919	0.136	0.019	0.000123114	CD86
6.74927e-09	-0.335183	1	1	0.000153222	RPL10
7.66844e-09	0.629639	0.382	0.156	0.000174089	LINC02384
8.30901e-09	-0.628957	0.964	0.987	0.000188631	IL32
1.10153e-08	0.490141	0.109	0.011	0.000250069	CD200
1.23259e-08	0.420591	0.391	0.153	0.000279823	MFSD5
1.26609e-08	0.698107	0.673	0.41	0.000287427	STAT1
1.54454e-08	1.16395	0.573	0.331	0.000350641	IFI6
1.57022e-08	0.797557	0.809	0.549	0.000356472	DUSP4
1.6143e-08	-0.585757	0.991	0.994	0.000366478	MT-CYB
1.68887e-08	1.10161	0.536	0.289	0.000383406	MX1
1.91523e-08	0.419993	0.345	0.13	0.000434795	TRAFD1
2.06768e-08	0.437875	0.445	0.19	0.000469405	COMMD3
2.25039e-08	-0.288385	1	0.996	0.000510883	RPL28
2.28648e-08	0.295269	0.2	0.047	0.000519078	CD70
2.615e-08	0.793121	0.745	0.533	0.000593656	BST2
3.1907e-08	0.558581	0.464	0.214	0.000724352	XAF1
3.36652e-08	0.432466	0.245	0.071	0.000764268	DAPK2
3.69406e-08	0.372472	0.291	0.095	0.000838626	INPP1
4.47052e-08	-0.283169	1	0.994	0.0010149	RPL34
6.13934e-08	0.532901	0.245	0.076	0.00139375	PDE7B
6.61008e-08	0.413186	0.418	0.179	0.00150062	SNRPD3
8.4754e-08	0.694485	0.173	0.039	0.00192409	IFIT1
9.92342e-08	0.513096	0.382	0.162	0.00225282	OAS2
9.9386e-08	0.764067	0.836	0.698	0.00225626	TNFRSF18
1.11168e-07	0.409875	0.945	0.838	0.00252374	TPI1
1.16784e-07	0.337963	0.1	0.011	0.00265123	ZBED2
1.68061e-07	1.905	0.109	0.015	0.00381532	CCL4L2
1.72911e-07	0.570287	0.373	0.155	0.00392542	GK
2.0518e-07	0.559436	1	0.998	0.004658	HLA-B
2.24816e-07	0.656354	0.709	0.438	0.00510378	CTLA4
2.75985e-07	0.753846	0.373	0.166	0.00626542	IFI44L
3.97916e-07	0.635648	0.9	0.773	0.00903348	CD247
4.49694e-07	0.664142	0.591	0.354	0.010209	EPSTI1
4.51612e-07	0.434088	0.2	0.056	0.0102525	SRGAP3
4.80443e-07	0.462746	0.182	0.048	0.010907	RIN3
4.9713e-07	0.227091	0.145	0.03	0.0112858	CXorf21
5.18521e-07	-0.427991	1	0.998	0.0117715	S100A4
6.27565e-07	0.391062	0.264	0.091	0.014247	TMPRSS3
6.79256e-07	0.601069	0.473	0.236	0.0154205	FABP5
6.92917e-07	-0.23265	1	0.998	0.0157306	RPL30
7.06025e-07	-0.273275	1	0.996	0.0160282	RPL19
7.36579e-07	0.289391	0.118	0.02	0.0167218	COL6A3
7.40397e-07	0.692647	0.564	0.318	0.0168085	IRF7
8.18342e-07	0.212025	0.118	0.02	0.018578	IKZF4
1.06284e-06	-0.479014	0.991	0.998	0.0241286	MT-CO3
1.10932e-06	0.566295	0.227	0.076	0.0251838	HAVCR2
1.14527e-06	0.476844	0.373	0.168	0.026	CDK6
1.25309e-06	-0.668591	0.955	0.959	0.0284477	MT-ND3
1.25551e-06	0.440976	0.655	0.399	0.0285027	IL2RB
1.49802e-06	0.497845	0.473	0.253	0.0340081	GLCCI1
1.5331e-06	0.509513	0.509	0.285	0.0348045	LAP3
1.64741e-06	0.477398	0.645	0.415	0.0373994	AHSA1
1.8952e-06	-0.287976	1	0.998	0.0430248	RPS12
2.11487e-06	0.379662	0.173	0.048	0.0480118	USP18
2.199e-06	1.4474	0.2	0.063	0.0499216	GNLY
