# Supplementary material for: Microenvironmental network of clonal CXCL13+CD4+ T cells and Tregs in pemphigus chronic blisters
Source: J Clin Invest. 2023 Dec 1;133(23):e166357. doi: 10.1172/JCI166357 (PMC10688981; doi:10.1172/JCI166357)
Supplement: Supplemental table 7 [file jci-133-166357-s115.xlsx]

## Sheet: Cluster 5 up
Supplemental Table 7. A list of GO categories in Figure 3K
Term	Overlap	P-value	Adjusted P-value	Old P-value	Old Adjusted P-value	Odds Ratio	Combined Score	Genes
antigen receptor-mediated signaling pathway (GO:0050851)	7/185	4.01097e-05	0.0138647	0	0	8.33962	84.4294	FYB1;LCK;THEMIS;CD3G;LIME1;SKAP1;LAT
SRP-dependent cotranslational protein targeting to membrane (GO:0006614)	5/90	8.86974e-05	0.0138647	0	0	12.2693	114.476	RPS28;RPL34;RPL28;RPS12;RPL19
T cell activation (GO:0042110)	5/92	9.84689e-05	0.0138647	0	0	11.9861	110.581	PPP3CA;JAML;LCK;CD3G;LAT
cytoplasmic translation (GO:0002181)	5/93	0.000103654	0.0138647	0	0	11.8493	108.711	RPS28;RPL34;RPL28;RPS12;RPL19
cotranslational protein targeting to membrane (GO:0006613)	5/94	0.000109047	0.0138647	0	0	11.7156	106.89	RPS28;RPL34;RPL28;RPS12;RPL19
T cell receptor signaling pathway (GO:0050852)	6/158	0.000142888	0.0138647	0	0	8.29283	73.4202	FYB1;LCK;THEMIS;CD3G;SKAP1;LAT
neutrophil degranulation (GO:0043312)	10/481	0.00014761	0.0138647	0	0	4.58339	40.4298	CNN2;CD53;GLIPR1;PNP;BIN2;FTH1;TBC1D10C;CYBA;OSTF1;FTL
neutrophil activation involved in immune response (GO:0002283)	10/485	0.000157863	0.0138647	0	0	4.54386	39.776	CNN2;CD53;GLIPR1;PNP;BIN2;FTH1;TBC1D10C;CYBA;OSTF1;FTL
neutrophil mediated immunity (GO:0002446)	10/488	0.000165942	0.0138647	0	0	4.51464	39.2949	CNN2;CD53;GLIPR1;PNP;BIN2;FTH1;TBC1D10C;CYBA;OSTF1;FTL
protein targeting to ER (GO:0045047)	5/103	0.000167854	0.0138647	0	0	10.6348	92.4421	RPS28;RPL34;RPL28;RPS12;RPL19
intracellular sequestering of iron ion (GO:0006880)	2/5	0.000245087	0.0164407	0	0	135.354	1125.32	FTH1;FTL
regulation of heterotypic cell-cell adhesion (GO:0034114)	3/25	0.000257515	0.0164407	0	0	27.9447	230.947	LCK;MYADM;SKAP1
nuclear-transcribed mRNA catabolic process, nonsense-mediated decay (GO:0000184)	5/113	0.000258752	0.0164407	0	0	9.64522	79.6661	RPS28;RPL34;RPL28;RPS12;RPL19
purine deoxyribonucleotide catabolic process (GO:0009155)	2/6	0.000366432	0.0216195	0	0	101.51	803.118	PNP;SAMHD1
wound healing (GO:0042060)	4/70	0.000418878	0.0230662	0	0	12.5215	97.3911	PPP3CA;JAML;MYH9;PLEC
positive regulation of receptor signaling pathway via STAT (GO:1904894)	3/32	0.000541421	0.0264699	0	0	21.192	159.391	MGAT5;IL10RA;IL7R
positive regulation of lymphocyte proliferation (GO:0050671)	4/75	0.00054478	0.0264699	0	0	11.6367	87.4516	SASH3;PNP;ANXA1;GPR183
positive regulation of adaptive immune response (GO:0002821)	2/8	0.000679555	0.0295428	0	0	67.6667	493.566	SASH3;SKAP1
skeletal muscle tissue regeneration (GO:0043403)	2/8	0.000679555	0.0295428	0	0	67.6667	493.566	PPP3CA;ANXA1
translation (GO:0006412)	6/214	0.000723098	0.0298639	0	0	6.04296	43.7025	RPS28;EEF1D;RPL34;RPL28;RPS12;RPL19
platelet aggregation (GO:0070527)	3/36	0.000768177	0.030215	0	0	18.6195	133.53	MYH9;ACTB;MYL12A
cellular macromolecule biosynthetic process (GO:0034645)	7/314	0.0010122	0.0380036	0	0	4.80372	33.1247	RPS28;EEF1D;RPL34;RBMS1;RPL28;RPS12;RPL19
peptide biosynthetic process (GO:0043043)	5/162	0.00132867	0.0457359	0	0	6.6185	43.8382	RPS28;RPL34;RPL28;RPS12;RPL19
membrane organization (GO:0061024)	6/242	0.00136342	0.0457359	0	0	5.31843	35.0897	SUN2;MYADM;AAK1;CD3G;IL7R;ACTB
homotypic cell-cell adhesion (GO:0034109)	3/44	0.00138426	0.0457359	0	0	14.9804	98.6098	MYH9;ACTB;MYL12A

## Sheet: Cluster 1 up
Term	Overlap	P-value	Adjusted P-value	Old P-value	Old Adjusted P-value	Odds Ratio	Combined Score	Genes
cytokine-mediated signaling pathway (GO:0019221)	15/621	4.48564e-07	0.000464264	0	0	5.61852	82.1271	IL21;CSF2;CD70;TNFRSF9;TNFRSF18;TRAF1;CXCL13;NFKB1;MT2A;IFNG;CCL3;IL21R;TNFSF9;MAP3K8;TNFRSF4
regulation of calcidiol 1-monooxygenase activity (GO:0060558)	3/7	4.18353e-06	0.00203214	0	0	153.835	1905.15	IFNG;VDR;NFKB1
cellular response to tumor necrosis factor (GO:0071356)	8/194	5.89027e-06	0.00203214	0	0	9.21646	110.986	CD70;TNFRSF9;TNFRSF18;CCL3;TNFSF9;TRAF1;TNFRSF4;NFE2L2
tumor necrosis factor-mediated signaling pathway (GO:0033209)	6/116	2.55655e-05	0.00566077	0	0	11.4836	121.43	CD70;TNFRSF9;TNFRSF18;TNFSF9;TRAF1;TNFRSF4
peptidyl-tyrosine dephosphorylation (GO:0035335)	4/35	2.73467e-05	0.00566077	0	0	26.7056	280.594	DUSP4;DUSP5;DUSP2;UBASH3B
negative regulation of gene expression (GO:0010629)	9/322	3.42287e-05	0.00590444	0	0	6.18906	63.6387	SLC7A5;IFNG;VDR;REL;CCL3;GZMB;JARID2;GAPDH;NFKB1
positive regulation of cytokine production (GO:0001819)	9/335	4.65419e-05	0.00623495	0	0	5.93831	59.2356	IL21;SLC7A5;CSF2;IFNG;TIGIT;GAPDH;NFKB1;CD200;HSPD1
endoderm development (GO:0007492)	3/15	5.28268e-05	0.00623495	0	0	51.2577	504.811	DUSP4;DUSP5;DUSP2
negative regulation of macromolecule metabolic process (GO:0010605)	7/194	5.42169e-05	0.00623495	0	0	7.93462	77.938	SLC7A5;IFNG;VDR;REL;CCL3;RIN3;NFKB1
peptidyl-threonine dephosphorylation (GO:0035970)	3/22	0.00017431	0.0177685	0	0	32.3619	280.082	DUSP4;DUSP5;DUSP2
positive regulation of tyrosine phosphorylation of STAT protein (GO:0042531)	4/59	0.000216843	0.0177685	0	0	15.0341	126.833	IL21;CSF2;IFNG;TNFRSF18
canonical glycolysis (GO:0061621)	3/24	0.000227436	0.0177685	0	0	29.2769	245.593	PKM;PGAM1;GAPDH
glucose catabolic process to pyruvate (GO:0061718)	3/24	0.000227436	0.0177685	0	0	29.2769	245.593	PKM;PGAM1;GAPDH
positive regulation of transcription from RNA polymerase II promoter in response to hypoxia (GO:0061419)	2/5	0.000245087	0.0177685	0	0	135.354	1125.32	RBPJ;NFE2L2
glycolytic process through glucose-6-phosphate (GO:0061620)	3/25	0.000257515	0.0177685	0	0	27.9447	230.947	PKM;PGAM1;GAPDH
regulation of regulatory T cell differentiation (GO:0045589)	3/26	0.000290049	0.0187626	0	0	26.7284	217.715	LAG3;IFNG;TNFRSF18
regulation of vitamin D biosynthetic process (GO:0060556)	2/6	0.000366432	0.0213106	0	0	101.51	803.118	IFNG;NFKB1
regulation of tyrosine phosphorylation of STAT protein (GO:0042509)	4/68	0.000374898	0.0213106	0	0	12.9141	101.877	IL21;CSF2;IFNG;TNFRSF18
glycolytic process (GO:0006096)	3/29	0.000403221	0.0213106	0	0	23.6408	184.777	PKM;PGAM1;GAPDH
negative regulation of cellular macromolecule biosynthetic process (GO:2000113)	10/547	0.000411799	0.0213106	0	0	4.00641	31.2299	KLF10;CSF2;IFNG;VDR;BHLHE40;GZMB;RBPJ;JARID2;TNFRSF4;GAPDH
positive regulation of interleukin-23 production (GO:0032747)	2/7	0.000511333	0.0252014	0	0	81.2041	615.404	CSF2;IFNG
regulation of T cell proliferation (GO:0042129)	4/76	0.000572857	0.0266785	0	0	11.4745	85.656	IL21;SDC4;CD70;TNFSF9
regulation of interleukin-17 production (GO:0032660)	3/33	0.00059341	0.0266785	0	0	20.4845	152.192	IL21;SLC7A5;IFNG
cellular response to interleukin-21 (GO:0098757)	2/8	0.000679555	0.0266785	0	0	67.6667	493.566	IL21;IL21R
interleukin-21-mediated signaling pathway (GO:0038114)	2/8	0.000679555	0.0266785	0	0	67.6667	493.566	IL21;IL21R
positive regulation of macromolecule metabolic process (GO:0010604)	8/384	0.000687131	0.0266785	0	0	4.51526	32.8846	AHI1;CSF2;IFNG;VDR;CCL3;SERPINB9;RBPJ;NFE2L2
positive regulation of gene expression (GO:0010628)	9/482	0.000695962	0.0266785	0	0	4.06205	29.532	IL21;CSF2;IFNG;VDR;CCL3;SERPINB9;RBPJ;GAPDH;NFE2L2
regulation of osteoclast differentiation (GO:0045670)	3/36	0.000768177	0.027416	0	0	18.6195	133.53	UBASH3B;IFNG;CCL3
endoderm formation (GO:0001706)	3/36	0.000768177	0.027416	0	0	18.6195	133.53	DUSP4;DUSP5;DUSP2
regulation of interleukin-23 production (GO:0032667)	2/9	0.000870867	0.0291438	0	0	57.9971	408.649	CSF2;IFNG
positive regulation of production of molecular mediator of immune response (GO:0002702)	3/38	0.000901066	0.0291438	0	0	17.5538	123.086	IL21;SLC7A5;TNFRSF4
lymphocyte proliferation (GO:0046651)	3/38	0.000901066	0.0291438	0	0	17.5538	123.086	CD70;TNFRSF4;HSPD1
regulation of gene expression (GO:0010468)	14/1079	0.000938303	0.0294286	0	0	2.87903	20.071	KDM6B;CSF2;VDR;SERPINB9;RBPJ;NFKB1;SLC7A5;CDK6;IFNG;BHLHE40;REL;CCL3;NFKBID;NFE2L2
positive regulation of inflammatory response (GO:0050729)	4/89	0.00103752	0.0310707	0	0	9.71324	66.7389	IL21;IFNG;NINJ1;CCL3
inflammatory response (GO:0006954)	6/230	0.0010507	0.0310707	0	0	5.60676	38.4529	IFNG;REL;CCL3;CXCL13;TNFRSF4;NFKB1
carbohydrate catabolic process (GO:0016052)	3/41	0.00112633	0.0323819	0	0	16.1655	109.744	PKM;PGAM1;GAPDH
positive regulation of defense response (GO:0031349)	4/98	0.00148329	0.0414921	0	0	8.77926	57.1836	IL21;IFNG;NINJ1;CCL3
regulation of T cell activation (GO:0050863)	3/47	0.00167652	0.0456631	0	0	13.9569	89.199	TNFSF9;TIGIT;HSPD1
