# Supplementary material for: Microenvironmental network of clonal CXCL13+CD4+ T cells and Tregs in pemphigus chronic blisters
Source: J Clin Invest. 2023 Dec 1;133(23):e166357. doi: 10.1172/JCI166357 (PMC10688981; doi:10.1172/JCI166357)
Supplement: Supplemental table 8 [file jci-133-166357-s116.xlsx]

## Sheet: Fluorescence Info for TLS in AI
Supplemental Table 8. A list of antibody for CODEX in Figure 4
Antigen	Clone	Fluorophore
aSMA	EPR5368	Cy5
CD107a	H4A3	Cy5
CD117	YR145	Cy5
CD11b	EP1345Y	Atto 550
CD11c	118/A5	Cy5
CD134	Ber-ACT35	Atto 550
CD14	EPR3653	AF 750
CD141	E7Y9P	AF 750
CD15	HI98	AF 750
CD163	EPR19518	Atto 550
CD183	G025H7	Cy5
CD197	EPR23192-57	Cy5
CD20	L26	AF 750
CD21	EP3093	Atto 550
CD31	EP3095	AF 750
CD34	QBEND/10	AF 750
CD38	EPR4106	Atto 550
CD3e	EP449E	Cy5
CD4	EPR6855	Cy5
CD45	D9M8I	Cy5
CD45RA	HI100	AF 750
CD45RO	UCHL1	Atto 550
CD56	MRQ42	Atto 550
CD68	KP1	Cy5
CD8	C8/144B	Atto 550
CXCL13	AF801	Atto 550
FoxP3	259D/C7	AF 750
GATA3	L50-823	Atto 550
GranzymeB	D6E9W	Cy5
HLA-DR	EPR3692	Cy5
ICOS	D1K2T	Atto 550
Ki67	B56	Atto 550
PanCK	AE-1/AE-3	AF 750
PD1	D4W2J	AF 750
PDL1	E1L3N	AF 750
PGP9.5	EPR4118	AF 750
Podoplanin	NC-08	Atto 550
RORgammaT	6F3.1	AF 750
Siglec8	polyclonal	Atto 550
Tbet	EPR9302	AF 750
Vimentin	D21H3	AF 750
