# Supplementary material for: Microenvironmental network of clonal CXCL13+CD4+ T cells and Tregs in pemphigus chronic blisters
Source: J Clin Invest. 2023 Dec 1;133(23):e166357. doi: 10.1172/JCI166357 (PMC10688981; doi:10.1172/JCI166357)
Supplement: Supplemental table 9 [file jci-133-166357-s117.xlsx]

## Sheet: GO_Biological_Process_Ntreg up
Supplemental Table 9. A list of GO categories in Figure 5D
Term	Overlap	P-value	Adjusted P-value	Old P-value	Old Adjusted P-value	Odds Ratio	Combined Score	Genes
regulation of transcription by RNA polymerase II (GO:0006357)	46/2206	2.66585e-09	4.64658e-06	0	0	3.11049	61.4096	CREBZF;KDM5B;NFAT5;KDM3A;CRTC3;NOTCH1;ZNF292;ENO1;CHD2;ZBTB4;ZBTB40;IKBKB;REPIN1;RPS6KA3;MXI1;HIVEP1;CCNL2;HIVEP2;FNIP2;ZKSCAN1;STAT5B;ABCA2;CBX7;EGR2;CREBBP;SMAD3;SEMA4D;PCGF5;USP9X;ZNF160;STAT2;STAT3;NFATC3;ATP2B4;NFATC1;SREBF2;NR4A3;IRF4;KANSL3;ZNF316;ZNF558;ATM;ZNF654;OGT;LPIN2;NFE2L1
canonical glycolysis (GO:0061621)	44705	1.42881e-06	0.000773019	0	0	32.1865	433.187	GPI;PGK1;ALDOC;ENO1;ENO2
glucose catabolic process to pyruvate (GO:0061718)	44705	1.42881e-06	0.000773019	0	0	32.1865	433.187	GPI;PGK1;ALDOC;ENO1;ENO2
glycolytic process through glucose-6-phosphate (GO:0061620)	44706	1.774e-06	0.000773019	0	0	30.5756	404.891	GPI;PGK1;ALDOC;ENO1;ENO2
regulation of transcription, DNA-templated (GO:0006355)	40/2244	2.41929e-06	0.000843365	0	0	2.51926	32.5791	CREBZF;KDM5B;NFAT5;KDM3A;NOTCH1;ZNF292;ENO1;CHD2;ZBTB4;ZBTB40;IKBKB;REPIN1;RPS6KA3;MXI1;HIVEP1;CD38;CCNL2;HIVEP2;ZKSCAN1;ATF7IP;STAT5B;ABCA2;EGR2;CREBBP;SMAD3;PCGF5;ZNF160;STAT2;STAT3;NFATC3;ATP2B4;NFATC1;SREBF2;NR4A3;IRF4;ZNF316;ZNF558;ZNF654;OGT;NFE2L1
glycolytic process (GO:0006096)	44710	3.85957e-06	0.00109491	0	0	25.4745	317.539	GPI;PGK1;ALDOC;ENO1;ENO2
growth hormone receptor signaling pathway via JAK-STAT (GO:0060397)	44665	4.39724e-06	0.00109491	0	0	48.6454	600.018	STAT5B;STAT3;JAK2;JAK3
receptor signaling pathway via JAK-STAT (GO:0007259)	44712	5.44815e-06	0.00118701	0	0	23.5126	284.978	STAT5B;STAT2;STAT3;JAK2;JAK3
pyruvate metabolic process (GO:0006090)	6/55	6.40024e-06	0.00123951	0	0	15.0468	179.947	GPI;NR4A3;PGK1;ALDOC;ENO1;ENO2
negative regulation of apoptotic process (GO:0043066)	15/485	1.42971e-05	0.00242781	0	0	4.06558	45.3534	NOTCH2;BNIP3L;NOTCH1;SEMA4D;BNIP3;CFLAR;HIPK3;IKBKB;RPS6KA3;CCND2;MYO18A;CD38;PTK2B;ADAM8;MCL1
marginal zone B cell differentiation (GO:0002315)	44627	1.95261e-05	0.00242781	0	0	90.6814	983.327	DOCK10;NOTCH2;PTK2B
negative regulation of programmed cell death (GO:0043069)	13/381	1.97138e-05	0.00242781	0	0	4.46508	48.3755	NOTCH2;BNIP3L;SEMA4D;BNIP3;CFLAR;HIPK3;IKBKB;RPS6KA3;CCND2;MYO18A;CD38;PTK2B;MCL1
growth hormone receptor signaling pathway (GO:0060396)	44671	2.04667e-05	0.00242781	0	0	30.3942	328.157	STAT5B;STAT3;JAK2;JAK3
carbohydrate catabolic process (GO:0016052)	5/41	2.24629e-05	0.00242781	0	0	16.9727	181.67	GPI;PGK1;ALDOC;ENO1;ENO2
gluconeogenesis (GO:0006094)	5/41	2.24629e-05	0.00242781	0	0	16.9727	181.67	GPI;PGK1;ALDOC;ENO1;ENO2
positive regulation of transcription by RNA polymerase II (GO:0045944)	21/908	2.33094e-05	0.00242781	0	0	3.07228	32.7709	STAT5B;NFAT5;EGR2;CREBBP;CRTC3;SMAD3;NOTCH1;PCGF5;STAT3;NFATC3;NFATC1;SREBF2;IKBKB;RPS6KA3;NR4A3;IRF4;KANSL3;HIVEP1;ATM;OGT;LPIN2
intrinsic apoptotic signaling pathway (GO:0097193)	7/102	2.36792e-05	0.00242781	0	0	9.08987	96.8154	ERO1A;BNIP3;TNFRSF10B;ATM;FNIP2;PDK1;MCL1
hexose biosynthetic process (GO:0019319)	5/44	3.19016e-05	0.00308914	0	0	15.6648	162.175	GPI;PGK1;ALDOC;ENO1;ENO2
endomembrane system organization (GO:0010256)	9/199	4.60986e-05	0.00375655	0	0	5.88897	58.7998	RAB43;GOLGA8B;SUN2;SUN1;TBC1D20;MYO18A;ANK3;GOLGA8A;SEC31B
cellular response to interleukin-9 (GO:0071355)	44629	4.62892e-05	0.00375655	0	0	60.4482	603.309	STAT5B;STAT3;JAK3
interleukin-9-mediated signaling pathway (GO:0038113)	44629	4.62892e-05	0.00375655	0	0	60.4482	603.309	STAT5B;STAT3;JAK3
positive regulation of transcription, DNA-templated (GO:0045893)	24/1183	4.88297e-05	0.00375655	0	0	2.70414	26.8445	ATF7IP;STAT5B;NFAT5;EGR2;CREBBP;KDM3A;CRTC3;SMAD3;NOTCH1;PCGF5;STAT3;NFATC3;NFATC1;SREBF2;IKBKB;RPS6KA3;NR4A3;IRF4;KANSL3;HIVEP1;CD38;ATM;OGT;LPIN2
regulation of apoptotic process (GO:0042981)	18/742	5.05384e-05	0.00375655	0	0	3.18849	31.5431	NOTCH2;BNIP3L;CREBBP;SEMA4D;BNIP3;TNFRSF10B;CFLAR;HIPK3;IKBKB;RPS6KA3;CCND2;MYO18A;CD38;PTK2B;ATM;JAK2;JAK3;MCL1
receptor signaling pathway via STAT (GO:0097696)	44676	5.17252e-05	0.00375655	0	0	23.1516	228.496	STAT5B;STAT2;STAT3;JAK2
calcineurin-NFAT signaling cascade (GO:0033173)	44631	8.98133e-05	0.00579795	0	0	45.3316	422.389	NFAT5;NFATC3;NFATC1
cellular response to interleukin-2 (GO:0071352)	44631	8.98133e-05	0.00579795	0	0	45.3316	422.389	STAT5B;PTK2B;JAK3
interleukin-2-mediated signaling pathway (GO:0038110)	44631	8.98133e-05	0.00579795	0	0	45.3316	422.389	STAT5B;PTK2B;JAK3
regulation of alcohol biosynthetic process (GO:1902930)	44632	0.000119017	0.00715334	0	0	40.2927	364.095	ABCA2;H6PD;SREBF2
calcineurin-mediated signaling (GO:0097720)	44632	0.000119017	0.00715334	0	0	40.2927	364.095	NFAT5;NFATC3;NFATC1
cellular response to interleukin-15 (GO:0071350)	44633	0.000153774	0.00837588	0	0	36.2616	318.378	STAT5B;STAT3;JAK3
interleukin-15-mediated signaling pathway (GO:0035723)	44633	0.000153774	0.00837588	0	0	36.2616	318.378	STAT5B;STAT3;JAK3
mature B cell differentiation involved in immune response (GO:0002313)	44633	0.000153774	0.00837588	0	0	36.2616	318.378	NOTCH2;DOCK10;PTK2B
glucose metabolic process (GO:0006006)	5/62	0.000168422	0.00889574	0	0	10.7083	93.0444	GPI;PGK1;ALDOC;ENO1;ENO2
regulation of GTPase activity (GO:0043087)	8/189	0.000193209	0.00990482	0	0	5.46287	46.717	DOCK10;SIPA1L1;SEMA4D;TBC1D20;DOCK9;SGSM2;ARAP1;RAPGEF6
negative regulation of transcription by RNA polymerase II (GO:0000122)	16/684	0.000203581	0.0101384	0	0	3.04001	25.8384	CBX7;CREBBP;SMAD3;NOTCH1;SEMA4D;USP9X;STAT3;NFATC3;ENO1;ZBTB4;SREBF2;NR4A3;MXI1;HIVEP1;ZNF558;FNIP2
positive regulation of hydrolase activity (GO:0051345)	7/149	0.000259188	0.012549	0	0	6.06677	50.0991	DOCK10;TBC1D20;SEMA4D;DOCK9;SGSM2;ARAP1;RAPGEF6
response to cytokine (GO:0034097)	7/150	0.000269993	0.0127189	0	0	6.02404	49.5002	NFAT5;SMAD3;STAT3;ADAR;JAK2;JAK3;MCL1
cellular response to decreased oxygen levels (GO:0036294)	5/69	0.000279088	0.0128013	0	0	9.53366	78.0233	EGLN1;BNIP3L;BNIP3;PGK1;ADAM8
pulmonary valve morphogenesis (GO:0003184)	44637	0.000356744	0.0159437	0	0	25.8959	205.574	NOTCH2;NOTCH1;NFATC1
pulmonary valve development (GO:0003177)	44638	0.000425474	0.0180878	0	0	24.1683	187.602	NOTCH2;NOTCH1;NFATC1
positive regulation of glial cell differentiation (GO:0045687)	44638	0.000425474	0.0180878	0	0	24.1683	187.602	EGR2;NOTCH1;SERPINE2
positive regulation of GTPase activity (GO:0043547)	8/214	0.000445832	0.018502	0	0	4.7938	36.9869	DOCK10;SIPA1L1;SEMA4D;TBC1D20;DOCK9;SGSM2;ARAP1;RAPGEF6
cellular response to interleukin-7 (GO:0098761)	44639	0.000502161	0.0198924	0	0	22.6566	172.113	STAT5B;STAT3;JAK3
interleukin-7-mediated signaling pathway (GO:0038111)	44639	0.000502161	0.0198924	0	0	22.6566	172.113	STAT5B;STAT3;JAK3
phosphorylation (GO:0016310)	11/400	0.000555769	0.0215268	0	0	3.52455	26.4171	IKBKB;STAT3;PGK1;PTK2B;ATM;JAK2;FNIP2;JAK3;HIPK3;PDK1;TGFBR2
inositol phosphate-mediated signaling (GO:0048016)	44640	0.000587167	0.0222485	0	0	21.3228	158.646	NFAT5;NFATC3;NFATC1
protein retention in Golgi apparatus (GO:0045053)	44597	0.0006817	0.0243764	0	0	80.1212	584.157	VPS13D;SORL1
regulation of growth rate (GO:0040009)	44597	0.0006817	0.0243764	0	0	80.1212	584.157	NOTCH2;NOTCH1
regulation of interleukin-2 production (GO:0032663)	4/48	0.000685279	0.0243764	0	0	11.0368	80.4107	IRF4;TNFAIP3;HDAC7;HAVCR2
apoptotic process (GO:0006915)	8/231	0.000736734	0.0249444	0	0	4.42451	31.9153	NOTCH2;BNIP3;TNFRSF10B;PTK2B;CFLAR;JAK2;OGT;TGFBR2
regulation of autophagy (GO:0010506)	8/231	0.000736734	0.0249444	0	0	4.42451	31.9153	MTMR3;BNIP3;STAT3;WDR6;ATM;SREBF2;TPCN1;MCL1
regulation of Ras protein signal transduction (GO:0046578)	5/86	0.000771816	0.0249444	0	0	7.52629	53.9392	NOTCH2;NOTCH1;DENND4C;JAK2;OGT
regulation of vacuole organization (GO:0044088)	44642	0.000783528	0.0249444	0	0	19.0764	136.429	MTMR3;ENO1;ENO2
negative regulation of interleukin-2 production (GO:0032703)	44642	0.000783528	0.0249444	0	0	19.0764	136.429	TNFAIP3;HDAC7;HAVCR2
Golgi organization (GO:0007030)	6/130	0.000787116	0.0249444	0	0	5.92336	42.3351	RAB43;GOLGA8B;TBC1D20;STX16;MYO18A;GOLGA8A
cellular response to hypoxia (GO:0071456)	6/131	0.000819286	0.0255003	0	0	5.87568	41.7589	EGLN1;BNIP3L;CREBBP;BNIP3;PGK1;ADAM8
response to peptide hormone (GO:0043434)	4/52	0.000929091	0.0264636	0	0	10.115	70.6161	STAT5B;STAT2;STAT3;OGT
protein phosphorylation (GO:0006468)	12/496	0.000965936	0.0264636	0	0	3.09501	21.4869	IKBKB;RPS6KA3;SMG1;EEF2K;PTK2B;ATM;JAK2;FNIP2;JAK3;HIPK3;PDK1;TGFBR2
negative regulation of transcription, DNA-templated (GO:0045892)	18/948	0.000986771	0.0264636	0	0	2.45547	16.9945	CREBZF;ATF7IP;CBX7;CREBBP;SMAD3;NOTCH1;SEMA4D;USP9X;STAT3;ENO1;ZBTB4;SREBF2;NR4A3;MXI1;HIVEP1;ZNF558;CD38;FNIP2
activation of Janus kinase activity (GO:0042976)	44598	0.00101694	0.0264636	0	0	60.0879	414.063	PTK2B;JAK2
cellular response to magnesium ion (GO:0071286)	44598	0.00101694	0.0264636	0	0	60.0879	414.063	SLC41A1;ANK3
regulation of thymocyte apoptotic process (GO:0070243)	44598	0.00101694	0.0264636	0	0	60.0879	414.063	ADAM8;JAK3
magnesium ion homeostasis (GO:0010960)	44598	0.00101694	0.0264636	0	0	60.0879	414.063	SLC41A1;ANK3
T-helper 17 cell lineage commitment (GO:0072540)	44598	0.00101694	0.0264636	0	0	60.0879	414.063	IRF4;STAT3
mitochondrial protein catabolic process (GO:0035694)	44598	0.00101694	0.0264636	0	0	60.0879	414.063	BNIP3L;BNIP3
protein deubiquitination involved in ubiquitin-dependent protein catabolic process (GO:0071947)	44598	0.00101694	0.0264636	0	0	60.0879	414.063	USP9X;TNFAIP3
negative regulation of ossification (GO:0030279)	44644	0.00101725	0.0264636	0	0	17.2578	118.918	NOTCH1;CHSY1;PTK2B
regulation of programmed cell death (GO:0043067)	7/194	0.00124455	0.0319009	0	0	4.59632	30.7447	BNIP3L;CREBBP;BNIP3;TNFRSF10B;ATM;JAK2;JAK3
histone lysine demethylation (GO:0070076)	44646	0.00129084	0.0326078	0	0	15.7556	104.813	KDM5B;KDM3A;KDM4B
regulation of extracellular matrix assembly (GO:1901201)	44599	0.00141591	0.0338072	0	0	48.0679	315.325	NOTCH1;SMAD3
regulation of vascular associated smooth muscle cell differentiation (GO:1905063)	44599	0.00141591	0.0338072	0	0	48.0679	315.325	NFATC3;NFATC1
T-helper 17 cell differentiation (GO:0072539)	44599	0.00141591	0.0338072	0	0	48.0679	315.325	IRF4;STAT3
positive regulation of cardiac epithelial to mesenchymal transition (GO:0062043)	44599	0.00141591	0.0338072	0	0	48.0679	315.325	NOTCH1;TGFBR2
negative regulation of autophagy (GO:0010507)	4/59	0.00149286	0.035163	0	0	8.82454	57.4218	SMG1;STAT3;WDR6;MCL1
cellular response to epidermal growth factor stimulus (GO:0071364)	44648	0.0016067	0.0373396	0	0	14.4937	93.246	STAT5B;PLCG1;ZFP36L2
production of miRNAs involved in gene silencing by miRNA (GO:0035196)	44649	0.00178117	0.0389587	0	0	13.9355	88.2185	SMAD3;ZC3H7A;ADAR
cellular response to interleukin-21 (GO:0098757)	44600	0.00187753	0.0389587	0	0	40.0545	251.454	STAT3;JAK3
interleukin-21-mediated signaling pathway (GO:0038114)	44600	0.00187753	0.0389587	0	0	40.0545	251.454	STAT3;JAK3
T-helper cell lineage commitment (GO:0002295)	44600	0.00187753	0.0389587	0	0	40.0545	251.454	IRF4;STAT3
tyrosine phosphorylation of STAT protein (GO:0007260)	44600	0.00187753	0.0389587	0	0	40.0545	251.454	JAK2;JAK3
negative regulation of vascular associated smooth muscle cell differentiation (GO:1905064)	44600	0.00187753	0.0389587	0	0	40.0545	251.454	NFATC3;NFATC1
peptidyl-proline hydroxylation to 4-hydroxy-L-proline (GO:0018401)	44600	0.00187753	0.0389587	0	0	40.0545	251.454	EGLN1;P4HA1
positive regulation of astrocyte differentiation (GO:0048711)	44600	0.00187753	0.0389587	0	0	40.0545	251.454	NOTCH1;SERPINE2
protein deglycosylation (GO:0006517)	44600	0.00187753	0.0389587	0	0	40.0545	251.454	MAN2A2;ENGASE
positive regulation of cell migration (GO:0030335)	8/269	0.00194379	0.0398591	0	0	3.77301	23.5553	TCAF2;SUN2;NOTCH1;SEMA4D;STAT3;PTK2B;ATM;PLCG1
positive regulation of small GTPase mediated signal transduction (GO:0051057)	44650	0.00196702	0.0398665	0	0	13.4187	83.6151	NOTCH2;NOTCH1;JAK2
peptidyl-serine phosphorylation (GO:0018105)	6/156	0.00200793	0.0402278	0	0	4.89019	30.3712	IKBKB;RPS6KA3;SMG1;ATM;HIPK3;TGFBR2
phosphate-containing compound metabolic process (GO:0006796)	7/212	0.00206448	0.0408908	0	0	4.1889	25.8995	ITPKB;GPI;PFKFB3;STAT3;PGK1;ALDOC;PLCG1
cellular response to growth factor stimulus (GO:0071363)	6/158	0.0021408	0.0419045	0	0	4.82535	29.6594	STAT5B;NOTCH1;SMAD3;PLCG1;ZFP36L2;TGFBR2
negative regulation of osteoblast differentiation (GO:0045668)	44651	0.00216452	0.0419045	0	0	12.9388	79.3868	NOTCH1;SEMA4D;HDAC7
regulation of cell migration (GO:0030334)	10/408	0.00231567	0.0419045	0	0	3.1103	18.8735	DOCK10;TCAF2;SUN2;NOTCH1;SEMA4D;SERPINE2;STAT3;PTK2B;ATM;SORL1
regulation of ER to Golgi vesicle-mediated transport (GO:0060628)	44601	0.00240074	0.0419045	0	0	34.3307	207.082	TBC1D20;SORL1
cellular response to leptin stimulus (GO:0044320)	44601	0.00240074	0.0419045	0	0	34.3307	207.082	NR4A3;STAT3
regulation of sterol biosynthetic process (GO:0106118)	44601	0.00240074	0.0419045	0	0	34.3307	207.082	ABCA2;SREBF2
response to leptin (GO:0044321)	44601	0.00240074	0.0419045	0	0	34.3307	207.082	NR4A3;STAT3
response to magnesium ion (GO:0032026)	44601	0.00240074	0.0419045	0	0	34.3307	207.082	SLC41A1;ANK3
interleukin-23-mediated signaling pathway (GO:0038155)	44601	0.00240074	0.0419045	0	0	34.3307	207.082	STAT3;JAK2
negative regulation of smooth muscle cell differentiation (GO:0051151)	44601	0.00240074	0.0419045	0	0	34.3307	207.082	NFATC3;NFATC1
positive regulation of mitochondrial membrane permeability involved in apoptotic process (GO:1902110)	44601	0.00240074	0.0419045	0	0	34.3307	207.082	BNIP3L;BNIP3
Fc-epsilon receptor signaling pathway (GO:0038095)	5/111	0.00240416	0.0419045	0	0	5.74394	34.6392	IKBKB;NR4A3;NFATC3;NFATC1;PLCG1
cellular response to cytokine stimulus (GO:0071345)	11/482	0.0024689	0.0426068	0	0	2.89866	17.4035	IKBKB;STAT5B;NFAT5;SMAD3;IRF4;STAT2;STAT3;JAK2;JAK3;ZFP36L2;MCL1
positive regulation of receptor signaling pathway via JAK-STAT (GO:0046427)	3/33	0.00259541	0.0441044	0	0	12.075	71.8947	NOTCH1;PTK2B;JAK2
positive regulation of cell motility (GO:2000147)	7/221	0.00260628	0.0441044	0	0	4.01089	23.8641	TCAF2;SUN2;NOTCH1;SEMA4D;STAT3;PTK2B;ATM
negative regulation of cellular catabolic process (GO:0031330)	4/69	0.00265862	0.0445575	0	0	7.46314	44.256	STAT3;WDR6;SORL1;MCL1
response to lipid (GO:0033993)	5/114	0.00269938	0.0448097	0	0	5.585	33.0338	RPS6KA3;ABCA2;STAT5B;STAT3;JAK2
negative regulation of extrinsic apoptotic signaling pathway via death domain receptors (GO:1902042)	3/34	0.00282927	0.046452	0	0	11.6849	68.5639	TNFAIP3;TNFRSF10B;CFLAR
organelle organization (GO:0006996)	10/420	0.00285162	0.046452	0	0	3.0174	17.6816	RAB43;NCKIPSD;GOLGA8B;TBC1D20;VPS13D;MYO18A;TNFAIP3;ATP7A;GOLGA8A;SEC31B
B cell homeostasis (GO:0001782)	44602	0.0029845	0.0474394	0	0	30.0379	174.65	DOCK10;TNFAIP3
modulation by symbiont of host process (GO:0044003)	44602	0.0029845	0.0474394	0	0	30.0379	174.65	PGK1;ENO1
peptidyl-serine modification (GO:0018209)	6/169	0.00299388	0.0474394	0	0	4.4972	26.1341	IKBKB;RPS6KA3;SMG1;ATM;HIPK3;TGFBR2
extrinsic apoptotic signaling pathway (GO:0097191)	4/72	0.00310337	0.0487312	0	0	7.1328	41.1939	SMAD3;TNFRSF10B;JAK2;MCL1
regulation of cytokine-mediated signaling pathway (GO:0001959)	4/74	0.00342653	0.0533254	0	0	6.92831	39.3265	IKBKB;TNFAIP3;CFLAR;JAK2
response to sterol (GO:0036314)	44603	0.00362777	0.0540445	0	0	26.699	150.025	ABCA2;TGFBR2
interleukin-35-mediated signaling pathway (GO:0070757)	44603	0.00362777	0.0540445	0	0	26.699	150.025	STAT3;JAK2
negative regulation of cholesterol transport (GO:0032375)	44603	0.00362777	0.0540445	0	0	26.699	150.025	ABCA2;SREBF2
Notch signaling involved in heart development (GO:0061314)	44603	0.00362777	0.0540445	0	0	26.699	150.025	NOTCH2;NOTCH1
peptidyl-proline hydroxylation (GO:0019511)	44603	0.00362777	0.0540445	0	0	26.699	150.025	EGLN1;P4HA1
regulation of anatomical structure morphogenesis (GO:0022603)	5/123	0.00374244	0.0548158	0	0	5.15668	28.8156	EGLN1;SIPA1L1;SEMA4D;STAT2;TNFAIP3
cellular response to organic substance (GO:0071310)	5/123	0.00374244	0.0548158	0	0	5.15668	28.8156	STAT5B;NFAT5;SMAD3;STAT3;TGFBR2
positive regulation of nucleic acid-templated transcription (GO:1903508)	11/511	0.00384582	0.0558606	0	0	2.72645	15.1611	ATF7IP;IKBKB;EGR2;CREBBP;KDM3A;SMAD3;NOTCH1;IRF4;STAT3;CD38;NFATC1
axonogenesis (GO:0007409)	7/240	0.00410423	0.0589559	0	0	3.68026	20.2257	NOTCH2;EPHB6;NOTCH1;SEMA4D;USP9X;ANK3;PLCG1
response to peptide (GO:1901652)	3/39	0.00419136	0.0589559	0	0	10.0595	55.0728	STAT5B;STAT2;STAT3
regulation of astrocyte differentiation (GO:0048710)	44604	0.00432952	0.0589559	0	0	24.0279	130.767	NOTCH1;SERPINE2
cellular response to growth hormone stimulus (GO:0071378)	44604	0.00432952	0.0589559	0	0	24.0279	130.767	STAT3;JAK2
regulation of feeding behavior (GO:0060259)	44604	0.00432952	0.0589559	0	0	24.0279	130.767	NR4A3;STAT3
regulation of plasminogen activation (GO:0010755)	44604	0.00432952	0.0589559	0	0	24.0279	130.767	SERPINE2;ENO1
histone H3-K9 demethylation (GO:0033169)	44604	0.00432952	0.0589559	0	0	24.0279	130.767	KDM3A;KDM4B
negative regulation of cardiac muscle hypertrophy (GO:0010614)	44604	0.00432952	0.0589559	0	0	24.0279	130.767	NOTCH1;ATP2B4
regulation of nitric oxide biosynthetic process (GO:0045428)	3/40	0.00450371	0.060761	0	0	9.78708	52.8782	SMAD3;ATP2B4;JAK2
negative regulation of extrinsic apoptotic signaling pathway (GO:2001237)	4/80	0.0045318	0.060761	0	0	6.3794	34.4273	TNFAIP3;TNFRSF10B;CFLAR;MCL1
activation of cysteine-type endopeptidase activity involved in apoptotic process (GO:0006919)	4/81	0.00473672	0.0625462	0	0	6.29623	33.7	SMAD3;TNFRSF10B;CFLAR;JAK2
positive regulation of tumor necrosis factor superfamily cytokine production (GO:1903557)	4/81	0.00473672	0.0625462	0	0	6.29623	33.7	STAT3;ADAM8;JAK2;HAVCR2
regulation of receptor signaling pathway via STAT (GO:1904892)	44605	0.00508875	0.0643641	0	0	21.8424	115.344	JAK2;JAK3
Golgi ribbon formation (GO:0090161)	44605	0.00508875	0.0643641	0	0	21.8424	115.344	STX16;MYO18A
mitochondrial outer membrane permeabilization (GO:0097345)	44605	0.00508875	0.0643641	0	0	21.8424	115.344	BNIP3L;BNIP3
negative regulation of stem cell differentiation (GO:2000737)	44605	0.00508875	0.0643641	0	0	21.8424	115.344	NOTCH1;ZFP36L2
regulation of Notch signaling pathway (GO:0008593)	4/83	0.00516506	0.0643641	0	0	6.13621	32.3123	CREBBP;NOTCH1;STAT3;SREBF2
regulation of osteoblast differentiation (GO:0045667)	4/83	0.00516506	0.0643641	0	0	6.13621	32.3123	NOTCH1;SEMA4D;SUCO;HDAC7
regulation of extrinsic apoptotic signaling pathway via death domain receptors (GO:1902041)	3/42	0.00516981	0.0643641	0	0	9.28424	48.8808	TNFAIP3;TNFRSF10B;CFLAR
positive regulation of epithelial to mesenchymal transition (GO:0010718)	3/42	0.00516981	0.0643641	0	0	9.28424	48.8808	NOTCH1;SMAD3;TGFBR2
positive regulation of signal transduction (GO:0009967)	7/252	0.00534016	0.0660135	0	0	3.49786	18.3025	CREBBP;NOTCH1;STAT3;TNFAIP3;PTK2B;JAK2;SORL1
negative regulation of cell differentiation (GO:0045596)	6/191	0.00543091	0.0666625	0	0	3.95797	20.6434	SMAD3;NOTCH1;SEMA4D;PTK2B;ZFP36L2;HDAC7
atrioventricular valve development (GO:0003171)	44606	0.00590446	0.0709757	0	0	20.0212	102.75	NOTCH1;TGFBR2
cardiac left ventricle morphogenesis (GO:0003214)	44606	0.00590446	0.0709757	0	0	20.0212	102.75	NOTCH1;TGFBR2
COPII-coated vesicle cargo loading (GO:0090110)	44606	0.00590446	0.0709757	0	0	20.0212	102.75	TBC1D20;SEC31B
regulation of pri-miRNA transcription by RNA polymerase II (GO:1902893)	3/45	0.00627481	0.0738986	0	0	8.61977	43.7127	SMAD3;STAT3;NFATC3
regulation of receptor signaling pathway via JAK-STAT (GO:0046425)	3/45	0.00627481	0.0738986	0	0	8.61977	43.7127	NOTCH1;JAK2;JAK3
positive regulation of Notch signaling pathway (GO:0045747)	3/45	0.00627481	0.0738986	0	0	8.61977	43.7127	CREBBP;NOTCH1;STAT3
transcription initiation from RNA polymerase II promoter (GO:0006367)	5/140	0.00645248	0.075481	0	0	4.50343	22.7121	NOTCH2;CREBBP;NOTCH1;NR4A3;HDAC7
histone H4-K5 acetylation (GO:0043981)	44607	0.00677567	0.0771895	0	0	18.4802	92.2978	KANSL3;OGT
histone H4-K8 acetylation (GO:0043982)	44607	0.00677567	0.0771895	0	0	18.4802	92.2978	KANSL3;OGT
histone mRNA catabolic process (GO:0071044)	44607	0.00677567	0.0771895	0	0	18.4802	92.2978	XRN1;ATM
interleukin-27-mediated signaling pathway (GO:0070106)	44607	0.00677567	0.0771895	0	0	18.4802	92.2978	STAT3;JAK2
intracellular protein transport (GO:0006886)	8/336	0.00737892	0.083516	0	0	2.99202	14.6882	RAB43;EGR2;STX16;XPO6;STAT3;SGSM2;SORL1;SEC31B
regulation of interleukin-10 production (GO:0032653)	3/48	0.00751034	0.084455	0	0	8.0439	39.3465	IRF4;STAT3;JAK3
negative regulation of anoikis (GO:2000811)	44608	0.0077014	0.0860483	0	0	17.1593	83.5033	NOTCH1;MCL1
hemopoiesis (GO:0030097)	4/94	0.00798829	0.0886852	0	0	5.38323	25.9998	NOTCH2;ZNF160;ZFP36L2;TGFBR2
negative regulation of cellular process (GO:0048523)	11/566	0.00810157	0.0889281	0	0	2.44927	11.795	BNIP3L;COL18A1;SMAD3;NOTCH1;SEMA4D;BNIP3;TXNIP;WDR6;PTK2B;ENO1;JAK2
positive regulation of intracellular protein transport (GO:0090316)	5/148	0.0081122	0.0889281	0	0	4.24976	20.46	TCAF2;SMAD3;ANK3;SORL1;SREBF2
positive regulation of multicellular organismal process (GO:0051240)	8/345	0.00858382	0.0928248	0	0	2.91077	13.8491	KDM3A;SMAD3;IRF4;ENO1;JAK2;OGT;SORL1;TGFBR2
regulation of cholesterol biosynthetic process (GO:0045540)	44609	0.00868069	0.0928248	0	0	16.0145	76.0155	ABCA2;SREBF2
cell surface receptor signaling pathway involved in heart development (GO:0061311)	44609	0.00868069	0.0928248	0	0	16.0145	76.0155	NOTCH2;NOTCH1
positive regulation of transcription of Notch receptor target (GO:0007221)	44609	0.00868069	0.0928248	0	0	16.0145	76.0155	CREBBP;NOTCH1
regulation of protein modification process (GO:0031399)	3/51	0.00887982	0.0934909	0	0	7.54002	35.6188	ABCA2;STAT2;FNIP2
intrinsic apoptotic signaling pathway in response to DNA damage (GO:0008630)	3/51	0.00887982	0.0934909	0	0	7.54002	35.6188	ATM;FNIP2;MCL1
positive regulation of cold-induced thermogenesis (GO:0120162)	4/97	0.0089039	0.0934909	0	0	5.20879	24.5921	KDM3A;IRF4;JAK2;OGT
interleukin-6-mediated signaling pathway (GO:0070102)	44610	0.00971259	0.100768	0	0	15.0129	69.5747	STAT3;JAK2
positive regulation of interleukin-4 production (GO:0032753)	44610	0.00971259	0.100768	0	0	15.0129	69.5747	IRF4;HAVCR2
positive regulation of macroautophagy (GO:0016239)	3/53	0.00986869	0.101355	0	0	7.23768	33.4264	BNIP3L;BNIP3;VPS13D
regulation of transforming growth factor beta receptor signaling pathway (GO:0017015)	4/100	0.00988549	0.101355	0	0	5.04525	23.2923	CREBBP;SMAD3;LTBP4;TGFBR2
regulation of proteolysis (GO:0030162)	3/54	0.0103862	0.105635	0	0	7.09541	32.4067	SERPINE2;LTBP4;OGT
atrioventricular valve morphogenesis (GO:0003181)	44611	0.0107962	0.105635	0	0	14.1291	63.9843	NOTCH1;TGFBR2
cardiac atrium morphogenesis (GO:0003209)	44611	0.0107962	0.105635	0	0	14.1291	63.9843	NOTCH2;NOTCH1
endocardial cushion morphogenesis (GO:0003203)	44611	0.0107962	0.105635	0	0	14.1291	63.9843	NOTCH1;TGFBR2
glycerolipid catabolic process (GO:0046503)	44611	0.0107962	0.105635	0	0	14.1291	63.9843	PNPLA6;GPCPD1
response to cholesterol (GO:0070723)	44611	0.0107962	0.105635	0	0	14.1291	63.9843	ABCA2;TGFBR2
histone H4-K16 acetylation (GO:0043984)	44611	0.0107962	0.105635	0	0	14.1291	63.9843	KANSL3;OGT
negative regulation of nervous system development (GO:0051961)	44611	0.0107962	0.105635	0	0	14.1291	63.9843	NOTCH1;SORL1
protein autophosphorylation (GO:0046777)	5/159	0.0108484	0.105635	0	0	3.944	17.8416	SMG1;EEF2K;PTK2B;ATM;JAK2
peptidyl-tyrosine modification (GO:0018212)	3/56	0.0114677	0.111046	0	0	6.82697	30.5044	PTK2B;JAK2;JAK3
regulation of programmed necrotic cell death (GO:0062098)	44612	0.0119305	0.113563	0	0	13.3434	59.0935	CFLAR;OGT
maintenance of protein location in nucleus (GO:0051457)	44612	0.0119305	0.113563	0	0	13.3434	59.0935	SUN2;SUN1
positive regulation of protein processing (GO:0010954)	44612	0.0119305	0.113563	0	0	13.3434	59.0935	ADAM8;ENO1
cellular protein modification process (GO:0006464)	16/1025	0.0120128	0.113563	0	0	1.9768	8.74101	ERO1A;MTMR3;SSH2;HIPK3;TGFBR2;IKBKB;MAN2A2;CTDSP2;PTK2B;ATM;JAK2;ST3GAL1;FNIP2;JAK3;PDK1;ENGASE
positive regulation of protein serine/threonine kinase activity (GO:0071902)	4/106	0.0120534	0.113563	0	0	4.74702	20.9743	CCND2;ATP2B4;ADAM8;PIK3R5
regulation of tumor necrosis factor-mediated signaling pathway (GO:0010803)	3/58	0.0126118	0.118184	0	0	6.57805	28.7666	IKBKB;TNFAIP3;CFLAR
negative regulation of transmembrane receptor protein serine/threonine kinase signaling pathway (GO:0090101)	4/108	0.0128385	0.119666	0	0	4.65526	20.2751	NOTCH1;SMAD3;SORL1;TGFBR2
regulation of anoikis (GO:2000209)	44613	0.0131147	0.12031	0	0	12.6405	54.7842	NOTCH1;MCL1
regulation of cholesterol metabolic process (GO:0090181)	44613	0.0131147	0.12031	0	0	12.6405	54.7842	ABCA2;SREBF2
nuclear envelope organization (GO:0006998)	44613	0.0131147	0.12031	0	0	12.6405	54.7842	SUN2;SUN1
DNA-templated transcription, initiation (GO:0006352)	5/168	0.0135108	0.123295	0	0	3.72453	16.0314	NOTCH2;CREBBP;NR4A3;NOTCH1;HDAC7
response to organic cyclic compound (GO:0014070)	3/60	0.0138189	0.1248	0	0	6.3466	27.1743	ABCA2;STAT5B;STAT3
Notch signaling pathway (GO:0007219)	3/60	0.0138189	0.1248	0	0	6.3466	27.1743	NOTCH2;CREBBP;NOTCH1
negative regulation of B cell activation (GO:0050869)	44614	0.0143478	0.127593	0	0	12.0079	50.9633	TNFAIP3;ATM
negative regulation of biomineral tissue development (GO:0070168)	44614	0.0143478	0.127593	0	0	12.0079	50.9633	NOTCH1;PTK2B
negative regulation of lymphocyte activation (GO:0051250)	44614	0.0143478	0.127593	0	0	12.0079	50.9633	TNFAIP3;JAK3
Fc receptor signaling pathway (GO:0038093)	4/112	0.0145048	0.128335	0	0	4.48194	18.9733	IKBKB;NFATC3;NFATC1;PLCG1
positive regulation of metabolic process (GO:0009893)	4/113	0.0149418	0.131533	0	0	4.44059	18.6664	KDM3A;IRF4;JAK2;OGT
activation of protein kinase activity (GO:0032147)	4/114	0.015387	0.134097	0	0	4.4	18.3666	TNFRSF10B;PTK2B;JAK2;TGFBR2
cellular response to transforming growth factor beta stimulus (GO:0071560)	4/114	0.015387	0.134097	0	0	4.4	18.3666	SMAD3;USP9X;ZFP36L2;TGFBR2
regulation of interleukin-4 production (GO:0032673)	44615	0.015629	0.134194	0	0	11.4355	47.556	IRF4;HAVCR2
regulation of necroptotic process (GO:0060544)	44615	0.015629	0.134194	0	0	11.4355	47.556	CFLAR;OGT
glucose 6-phosphate metabolic process (GO:0051156)	44615	0.015629	0.134194	0	0	11.4355	47.556	GPI;H6PD
positive regulation of Ras protein signal transduction (GO:0046579)	3/63	0.0157489	0.13456	0	0	6.02835	25.0236	NOTCH2;NOTCH1;JAK2
regulation of cardiac muscle hypertrophy (GO:0010611)	44616	0.0169573	0.140718	0	0	10.9152	44.5017	NOTCH1;NR4A3
regulation of cellular response to transforming growth factor beta stimulus (GO:1903844)	44616	0.0169573	0.140718	0	0	10.9152	44.5017	SMAD3;LTBP4
cellular response to catecholamine stimulus (GO:0071870)	44616	0.0169573	0.140718	0	0	10.9152	44.5017	NR4A3;ATP2B4
phospholipid catabolic process (GO:0009395)	44616	0.0169573	0.140718	0	0	10.9152	44.5017	PNPLA6;GPCPD1
positive regulation of protein targeting to membrane (GO:0090314)	44616	0.0169573	0.140718	0	0	10.9152	44.5017	TCAF2;ANK3
BMP signaling pathway (GO:0030509)	3/65	0.0171155	0.140718	0	0	5.8333	23.7285	SMAD3;USP9X;HIVEP1
cellular response to type I interferon (GO:0071357)	3/65	0.0171155	0.140718	0	0	5.8333	23.7285	IRF4;STAT2;ADAR
type I interferon signaling pathway (GO:0060337)	3/65	0.0171155	0.140718	0	0	5.8333	23.7285	IRF4;STAT2;ADAR
regulation of cellular response to stress (GO:0080135)	4/118	0.017251	0.141166	0	0	4.24475	17.2332	CREBBP;SMG1;ATM;MCL1
positive regulation of DNA-binding transcription factor activity (GO:0051091)	6/246	0.0174204	0.141887	0	0	3.04239	12.322	IKBKB;CRTC3;SMAD3;STAT3;ADAM8;CFLAR
positive regulation of cysteine-type endopeptidase activity involved in apoptotic process (GO:0043280)	4/119	0.017738	0.143802	0	0	4.20763	16.9653	SMAD3;TNFRSF10B;CFLAR;JAK2
regulation of mitochondrial fission (GO:0090140)	44617	0.018332	0.147247	0	0	10.4401	41.7509	BNIP3;STAT2
regulation of protein processing (GO:0070613)	44617	0.018332	0.147247	0	0	10.4401	41.7509	SERPINE2;ADAM8
regulation of myeloid cell differentiation (GO:0045637)	3/68	0.0192861	0.1542	0	0	5.56323	21.9657	CREBBP;NR4A3;PTK2B
negative regulation of cell development (GO:0010721)	44618	0.0197521	0.157205	0	0	10.0045	39.2628	NOTCH1;SORL1
peptidyl-tyrosine phosphorylation (GO:0018108)	3/69	0.0200419	0.158786	0	0	5.47866	21.4212	PTK2B;JAK2;JAK3
regulation of tumor necrosis factor production (GO:0032680)	4/124	0.0203015	0.160115	0	0	4.03129	15.7102	STAT3;TNFAIP3;JAK2;HAVCR2
regulation of phosphorylation (GO:0042325)	4/125	0.0208401	0.163501	0	0	3.99777	15.4749	IKBKB;STAT2;OGT;FNIP2
cellular lipid catabolic process (GO:0044242)	44619	0.0212168	0.163501	0	0	9.60388	37.0034	AOAH;LPIN2
cytoplasmic pattern recognition receptor signaling pathway (GO:0002753)	44619	0.0212168	0.163501	0	0	9.60388	37.0034	TNFAIP3;ALPK1
positive regulation of erythrocyte differentiation (GO:0045648)	44619	0.0212168	0.163501	0	0	9.60388	37.0034	STAT5B;STAT3
protein export from nucleus (GO:0006611)	44619	0.0212168	0.163501	0	0	9.60388	37.0034	EGR2;XPO6
negative regulation of growth (GO:0045926)	4/126	0.0213874	0.163501	0	0	3.9648	15.2445	NOTCH2;NOTCH1;SMAD3;ENO1
phosphatidylinositol biosynthetic process (GO:0006661)	4/126	0.0213874	0.163501	0	0	3.9648	15.2445	ITPKB;SMG1;MTMR3;PIK3R5
cellular response to BMP stimulus (GO:0071773)	3/71	0.0216019	0.16442	0	0	5.31698	20.3905	SMAD3;USP9X;HIVEP1
regulation of B cell activation (GO:0050864)	44620	0.0227253	0.167839	0	0	9.23403	34.9442	TNFAIP3;ZFP36L2
cellular response to interleukin-6 (GO:0071354)	44620	0.0227253	0.167839	0	0	9.23403	34.9442	STAT3;JAK2
glycerophospholipid catabolic process (GO:0046475)	44620	0.0227253	0.167839	0	0	9.23403	34.9442	PNPLA6;GPCPD1
histone mRNA metabolic process (GO:0008334)	44620	0.0227253	0.167839	0	0	9.23403	34.9442	XRN1;ATM
leukocyte cell-cell adhesion (GO:0007159)	44620	0.0227253	0.167839	0	0	9.23403	34.9442	SEMA4D;ITGAL
ventricular septum morphogenesis (GO:0060412)	44620	0.0227253	0.167839	0	0	9.23403	34.9442	NOTCH1;TGFBR2
protein localization to Golgi apparatus (GO:0034067)	44620	0.0227253	0.167839	0	0	9.23403	34.9442	VPS13D;SORL1
regulation of actin filament polymerization (GO:0030833)	3/73	0.0232267	0.170101	0	0	5.16455	19.4314	FCHSD1;PTK2B;SSH2
response to molecule of bacterial origin (GO:0002237)	3/73	0.0232267	0.170101	0	0	5.16455	19.4314	RPS6KA3;TNFAIP3;JAK2
protein localization to membrane (GO:0072657)	5/195	0.0240456	0.173419	0	0	3.19087	11.8949	IKBKB;DENND4C;ANK3;ITGAL;RAPGEF6
Fc receptor mediated stimulatory signaling pathway (GO:0002431)	3/74	0.0240633	0.173419	0	0	5.09155	18.9765	NCKIPSD;NR4A3;PLCG1
cellular response to metal ion (GO:0071248)	4/131	0.0242559	0.173419	0	0	3.80774	14.1613	ITPKB;BNIP3;SLC41A1;ANK3
regulation of protein targeting to membrane (GO:0090313)	2/29	0.0242767	0.173419	0	0	8.89158	33.061	TCAF2;ANK3
glial cell differentiation (GO:0010001)	2/29	0.0242767	0.173419	0	0	8.89158	33.061	EGR2;STAT3
intrinsic apoptotic signaling pathway in response to endoplasmic reticulum stress (GO:0070059)	2/29	0.0242767	0.173419	0	0	8.89158	33.061	ERO1A;TNFRSF10B
regulation of transcription from RNA polymerase II promoter in response to hypoxia (GO:0061418)	3/75	0.0249161	0.17726	0	0	5.02058	18.5372	EGLN1;CREBBP;NOTCH1
regulation of cell adhesion (GO:0030155)	4/133	0.0254654	0.179701	0	0	3.74832	13.758	SEMA4D;PTK2B;ADAM8;ATM
transmembrane receptor protein serine/threonine kinase signaling pathway (GO:0007178)	4/133	0.0254654	0.179701	0	0	3.74832	13.758	SMAD3;USP9X;HIVEP1;TGFBR2
cellular response to hormone stimulus (GO:0032870)	3/76	0.0257851	0.181092	0	0	4.95155	18.1126	STAT5B;NR4A3;STAT3
response to alcohol (GO:0097305)	2/30	0.0258702	0.181092	0	0	8.57359	31.3336	ABCA2;TGFBR2
positive regulation of peptidyl-tyrosine phosphorylation (GO:0050731)	4/134	0.0260836	0.181855	0	0	3.7193	13.5622	SEMA4D;STAT3;PTK2B;JAK2
positive regulation of phosphatidylinositol 3-kinase signaling (GO:0014068)	3/77	0.0266701	0.184468	0	0	4.88439	17.7021	SEMA4D;JAK2;PIK3R5
positive regulation of tumor necrosis factor production (GO:0032760)	3/77	0.0266701	0.184468	0	0	4.88439	17.7021	STAT3;JAK2;HAVCR2
protein localization to plasma membrane (GO:0072659)	4/136	0.0273468	0.187271	0	0	3.66258	13.1822	IKBKB;DENND4C;ANK3;RAPGEF6
regulation of potassium ion transport (GO:0043266)	2/31	0.0275051	0.187271	0	0	8.27753	29.7444	PTK2B;ANK3
regulation of transmembrane receptor protein serine/threonine kinase signaling pathway (GO:0090092)	2/31	0.0275051	0.187271	0	0	8.27753	29.7444	SMAD3;LTBP4
positive regulation of leukocyte cell-cell adhesion (GO:1903039)	2/31	0.0275051	0.187271	0	0	8.27753	29.7444	NFAT5;NR4A3
regulation of angiogenesis (GO:0045765)	5/203	0.0279598	0.188891	0	0	3.0607	10.9481	EGLN1;PGK1;ATP2B4;TNFAIP3;PLCG1
axon guidance (GO:0007411)	5/203	0.0279598	0.188891	0	0	3.0607	10.9481	NOTCH2;EPHB6;NOTCH1;SEMA4D;PLCG1
aortic valve morphogenesis (GO:0003180)	2/32	0.0291805	0.19207	0	0	8.00121	28.2783	NOTCH1;NFATC1
regulation of cell migration involved in sprouting angiogenesis (GO:0090049)	2/32	0.0291805	0.19207	0	0	8.00121	28.2783	NOTCH1;HDAC7
gene silencing by miRNA (GO:0035195)	2/32	0.0291805	0.19207	0	0	8.00121	28.2783	ZC3H7A;ADAR
metal ion export (GO:0070839)	2/32	0.0291805	0.19207	0	0	8.00121	28.2783	ATP2B4;ATP7A
negative regulation of chemotaxis (GO:0050922)	2/32	0.0291805	0.19207	0	0	8.00121	28.2783	NOTCH1;SEMA4D
positive regulation of interleukin-10 production (GO:0032733)	2/32	0.0291805	0.19207	0	0	8.00121	28.2783	IRF4;STAT3
glycerophospholipid metabolic process (GO:0006650)	3/80	0.029422	0.19207	0	0	4.69338	16.5489	PLCG1;PNPLA6;GPCPD1
negative regulation of cellular response to growth factor stimulus (GO:0090288)	3/80	0.029422	0.19207	0	0	4.69338	16.5489	NOTCH1;ATP2B4;SORL1
positive regulation of cell adhesion (GO:0045785)	3/80	0.029422	0.19207	0	0	4.69338	16.5489	ADAM8;ATM;JAK2
enzyme linked receptor protein signaling pathway (GO:0007167)	4/140	0.0299815	0.194267	0	0	3.55413	12.465	EPHB6;PTK2B;JAK2;JAK3
protein localization to cell periphery (GO:1990778)	4/140	0.0299815	0.194267	0	0	3.55413	12.465	IKBKB;DENND4C;ANK3;RAPGEF6
positive regulation of cellular catabolic process (GO:0031331)	4/141	0.0306628	0.197257	0	0	3.52801	12.2941	PFKFB3;BNIP3;ADAM8;TPCN1
regulation of cholesterol efflux (GO:0010874)	2/33	0.0308957	0.197257	0	0	7.74272	26.9225	ABCA2;SREBF2
vasculogenesis (GO:0001570)	2/33	0.0308957	0.197257	0	0	7.74272	26.9225	NOTCH1;TGFBR2
positive regulation of ATP metabolic process (GO:1903580)	2/33	0.0308957	0.197257	0	0	7.74272	26.9225	PFKFB3;ENO1
regulation of interleukin-1 beta production (GO:0032651)	3/83	0.0323184	0.200966	0	0	4.51669	15.5018	STAT3;TNFAIP3;JAK2
regulation of amyloid-beta formation (GO:1902003)	2/34	0.0326498	0.200966	0	0	7.50038	25.6657	ABCA2;SORL1
regulation of glucose metabolic process (GO:0010906)	2/34	0.0326498	0.200966	0	0	7.50038	25.6657	OGT;PDK1
negative regulation of blood vessel endothelial cell migration (GO:0043537)	2/34	0.0326498	0.200966	0	0	7.50038	25.6657	NOTCH1;ATP2B4
positive regulation of pri-miRNA transcription by RNA polymerase II (GO:1902895)	2/34	0.0326498	0.200966	0	0	7.50038	25.6657	SMAD3;STAT3
response to insulin (GO:0032868)	3/84	0.0333158	0.200966	0	0	4.4607	15.1741	DENND4C;LPIN2;OGT
vascular transport (GO:0010232)	3/84	0.0333158	0.200966	0	0	4.4607	15.1741	ABCA2;ATP2B4;SLC2A3
positive regulation of protein catabolic process (GO:0045732)	3/85	0.0343291	0.200966	0	0	4.40608	14.8563	TNFAIP3;ADAM8;SORL1
cellular response to hydrogen peroxide (GO:0070301)	2/35	0.0344422	0.200966	0	0	7.27273	24.498	TNFAIP3;ANKZF1
negative regulation of neurogenesis (GO:0050768)	2/35	0.0344422	0.200966	0	0	7.27273	24.498	NOTCH1;SORL1
transport across blood-brain barrier (GO:0150104)	3/86	0.0353583	0.200966	0	0	4.35278	14.548	ABCA2;ATP2B4;SLC2A3
positive regulation of endothelial cell migration (GO:0010595)	3/86	0.0353583	0.200966	0	0	4.35278	14.548	GPI;PTK2B;PLCG1
protein transport (GO:0015031)	7/369	0.0356377	0.200966	0	0	2.35319	7.84638	RAB43;STX16;ARRDC3;SGSM2;TXNIP;ANK3;SEC31B
cytokine-mediated signaling pathway (GO:0019221)	10/621	0.0359239	0.200966	0	0	2.00382	6.6654	IKBKB;STAT5B;IRF4;STAT2;STAT3;PTK2B;ADAR;JAK2;JAK3;MCL1
aortic valve development (GO:0003176)	2/36	0.0362721	0.200966	0	0	7.05847	23.4109	NOTCH1;NFATC1
regulation of ossification (GO:0030278)	2/36	0.0362721	0.200966	0	0	7.05847	23.4109	NOTCH1;CHSY1
regulation of sodium ion transport (GO:0002028)	2/36	0.0362721	0.200966	0	0	7.05847	23.4109	ATP2B4;ANK3
macrophage activation (GO:0042116)	2/36	0.0362721	0.200966	0	0	7.05847	23.4109	CRTC3;JAK2
negative regulation of fat cell differentiation (GO:0045599)	2/36	0.0362721	0.200966	0	0	7.05847	23.4109	SMAD3;ZFP36L2
regulation of actin cytoskeleton reorganization (GO:2000249)	2/37	0.0381386	0.200966	0	0	6.85645	22.3968	NOTCH2;PTK2B
regulation of erythrocyte differentiation (GO:0045646)	2/37	0.0381386	0.200966	0	0	6.85645	22.3968	STAT5B;STAT3
skeletal muscle tissue development (GO:0007519)	2/37	0.0381386	0.200966	0	0	6.85645	22.3968	EGR2;CFLAR
positive regulation of myeloid cell differentiation (GO:0045639)	2/37	0.0381386	0.200966	0	0	6.85645	22.3968	STAT5B;STAT3
regulation of cell cycle (GO:0051726)	6/296	0.0382529	0.200966	0	0	2.51142	8.19609	NOTCH2;SMAD3;NOTCH1;STAT3;WDR6;ATM
collagen fibril organization (GO:0030199)	3/89	0.0385406	0.200966	0	0	4.2003	13.6764	COL18A1;P4HA1;ATP7A
transforming growth factor beta receptor signaling pathway (GO:0007179)	3/89	0.0385406	0.200966	0	0	4.2003	13.6764	SMAD3;USP9X;TGFBR2
positive regulation of autophagy (GO:0010508)	3/90	0.0396328	0.200966	0	0	4.15181	13.4024	BNIP3L;BNIP3;TPCN1
response to estradiol (GO:0032355)	2/38	0.0400412	0.200966	0	0	6.66566	21.4491	STAT5B;STAT3
ventricular septum development (GO:0003281)	2/38	0.0400412	0.200966	0	0	6.66566	21.4491	NOTCH1;TGFBR2
negative regulation of endothelial cell migration (GO:0010596)	2/38	0.0400412	0.200966	0	0	6.66566	21.4491	NOTCH1;ATP2B4
negative regulation of innate immune response (GO:0045824)	2/38	0.0400412	0.200966	0	0	6.66566	21.4491	STAT2;TNFAIP3
regulation of I-kappaB kinase/NF-kappaB signaling (GO:0043122)	5/224	0.040081	0.200966	0	0	2.76425	8.89218	IKBKB;TNFRSF10B;TNFAIP3;CFLAR;ALPK1
positive regulation of intracellular signal transduction (GO:1902533)	9/546	0.0400864	0.200966	0	0	2.04681	6.58402	IKBKB;NFAT5;SEMA4D;TNFRSF10B;ADAM8;CFLAR;ALPK1;JAK2;PIK3R5
protein sialylation (GO:1990743)	44566	0.0410624	0.200966	0	0	29.863	95.3423	ST3GAL1
regulation of cellular response to vascular endothelial growth factor stimulus (GO:1902547)	44566	0.0410624	0.200966	0	0	29.863	95.3423	ATP2B4
cardiac endothelial cell differentiation (GO:0003348)	44566	0.0410624	0.200966	0	0	29.863	95.3423	NOTCH1
cardiac muscle cell myoblast differentiation (GO:0060379)	44566	0.0410624	0.200966	0	0	29.863	95.3423	NOTCH1
regulation of dendritic cell cytokine production (GO:0002730)	44566	0.0410624	0.200966	0	0	29.863	95.3423	JAK3
regulation of germinal center formation (GO:0002634)	44566	0.0410624	0.200966	0	0	29.863	95.3423	TNFAIP3
regulation of granulocyte colony-stimulating factor production (GO:0071655)	44566	0.0410624	0.200966	0	0	29.863	95.3423	HAVCR2
regulation of growth hormone receptor signaling pathway (GO:0060398)	44566	0.0410624	0.200966	0	0	29.863	95.3423	JAK2
regulation of inositol trisphosphate biosynthetic process (GO:0032960)	44566	0.0410624	0.200966	0	0	29.863	95.3423	PTK2B
cerebellar Purkinje cell differentiation (GO:0021702)	44566	0.0410624	0.200966	0	0	29.863	95.3423	ATP7A
regulation of intracellular cholesterol transport (GO:0032383)	44566	0.0410624	0.200966	0	0	29.863	95.3423	ABCA2
regulation of low-density lipoprotein particle receptor catabolic process (GO:0032803)	44566	0.0410624	0.200966	0	0	29.863	95.3423	ABCA2
copper ion import (GO:0015677)	44566	0.0410624	0.200966	0	0	29.863	95.3423	ATP7A
coronary artery morphogenesis (GO:0060982)	44566	0.0410624	0.200966	0	0	29.863	95.3423	NOTCH1
regulation of mitophagy (GO:1901524)	44566	0.0410624	0.200966	0	0	29.863	95.3423	VPS13D
regulation of phosphatidylinositol dephosphorylation (GO:0060304)	44566	0.0410624	0.200966	0	0	29.863	95.3423	MTMR3
endocardial cell differentiation (GO:0060956)	44566	0.0410624	0.200966	0	0	29.863	95.3423	NOTCH1
endothelin receptor signaling pathway (GO:0086100)	44566	0.0410624	0.200966	0	0	29.863	95.3423	PTK2B
fructose 2,6-bisphosphate metabolic process (GO:0006003)	44566	0.0410624	0.200966	0	0	29.863	95.3423	PFKFB3
glucose import across plasma membrane (GO:0098708)	44566	0.0410624	0.200966	0	0	29.863	95.3423	SLC2A3
response to acetylcholine (GO:1905144)	44566	0.0410624	0.200966	0	0	29.863	95.3423	ATP2B4
RNA phosphodiester bond hydrolysis, exonucleolytic (GO:0090503)	44566	0.0410624	0.200966	0	0	29.863	95.3423	XRN1
Schwann cell differentiation (GO:0014037)	44566	0.0410624	0.200966	0	0	29.863	95.3423	EGR2
serotonin metabolic process (GO:0042428)	44566	0.0410624	0.200966	0	0	29.863	95.3423	ATP7A
late endosome to Golgi transport (GO:0034499)	44566	0.0410624	0.200966	0	0	29.863	95.3423	SGSM2
late endosome to lysosome transport (GO:1902774)	44566	0.0410624	0.200966	0	0	29.863	95.3423	VPS39
T cell extravasation (GO:0072683)	44566	0.0410624	0.200966	0	0	29.863	95.3423	ITGAL
tricuspid valve development (GO:0003175)	44566	0.0410624	0.200966	0	0	29.863	95.3423	TGFBR2
tricuspid valve morphogenesis (GO:0003186)	44566	0.0410624	0.200966	0	0	29.863	95.3423	TGFBR2
negative regulation of anion transmembrane transport (GO:1903960)	44566	0.0410624	0.200966	0	0	29.863	95.3423	TCAF2
negative regulation of hydrogen peroxide-induced neuron death (GO:1903208)	44566	0.0410624	0.200966	0	0	29.863	95.3423	NR4A3
negative regulation of interferon-alpha production (GO:0032687)	44566	0.0410624	0.200966	0	0	29.863	95.3423	HAVCR2
negative regulation of myosin-light-chain-phosphatase activity (GO:0035509)	44566	0.0410624	0.200966	0	0	29.863	95.3423	IKBKB
negative regulation of plasminogen activation (GO:0010757)	44566	0.0410624	0.200966	0	0	29.863	95.3423	SERPINE2
negative regulation of regulatory T cell differentiation (GO:0045590)	44566	0.0410624	0.200966	0	0	29.863	95.3423	LAG3
negative regulation of sphingolipid biosynthetic process (GO:0090155)	44566	0.0410624	0.200966	0	0	29.863	95.3423	ABCA2
phenol-containing compound metabolic process (GO:0018958)	44566	0.0410624	0.200966	0	0	29.863	95.3423	ATP7A
positive regulation by host of viral genome replication (GO:0044829)	44566	0.0410624	0.200966	0	0	29.863	95.3423	TBC1D20
positive regulation of cAMP-dependent protein kinase activity (GO:2000481)	44566	0.0410624	0.200966	0	0	29.863	95.3423	ATP2B4
positive regulation of CD4-positive, alpha-beta T cell proliferation (GO:2000563)	44566	0.0410624	0.200966	0	0	29.863	95.3423	TGFBR2
positive regulation of DNA demethylation (GO:1901537)	44566	0.0410624	0.200966	0	0	29.863	95.3423	USP9X
positive regulation of epithelial to mesenchymal transition involved in endocardial cushion formation (GO:1905007)	44566	0.0410624	0.200966	0	0	29.863	95.3423	TGFBR2
positive regulation of feeding behavior (GO:2000253)	44566	0.0410624	0.200966	0	0	29.863	95.3423	NR4A3
positive regulation of histone H3-K27 methylation (GO:0061087)	44566	0.0410624	0.200966	0	0	29.863	95.3423	OGT
positive regulation of metallopeptidase activity (GO:1905050)	44566	0.0410624	0.200966	0	0	29.863	95.3423	STAT3
positive regulation of neutrophil extravasation (GO:2000391)	44566	0.0410624	0.200966	0	0	29.863	95.3423	ADAM8
positive regulation of oxidative stress-induced neuron death (GO:1903223)	44566	0.0410624	0.200966	0	0	29.863	95.3423	MCL1
positive regulation of transcription from RNA polymerase II promoter in response to hypoxia (GO:0061419)	44566	0.0410624	0.200966	0	0	29.863	95.3423	NOTCH1
protein K29-linked deubiquitination (GO:0035523)	44566	0.0410624	0.200966	0	0	29.863	95.3423	TNFAIP3
protein localization to axon (GO:0099612)	44566	0.0410624	0.200966	0	0	29.863	95.3423	ANK3
positive regulation of NF-kappaB transcription factor activity (GO:0051092)	4/155	0.0411618	0.200966	0	0	3.19863	10.2044	IKBKB;STAT3;ADAM8;CFLAR
regulation of peptidyl-tyrosine phosphorylation (GO:0050730)	3/92	0.041864	0.203248	0	0	4.0581	12.8777	SEMA4D;PTK2B;JAK2
positive regulation of transmembrane receptor protein serine/threonine kinase signaling pathway (GO:0090100)	3/92	0.041864	0.203248	0	0	4.0581	12.8777	CREBBP;NOTCH1;JAK2
positive regulation of intracellular transport (GO:0032388)	2/39	0.041979	0.203248	0	0	6.48518	20.5618	TBC1D20;SORL1
carboxylic acid metabolic process (GO:0019752)	2/40	0.0439514	0.20868	0	0	6.31419	19.7298	SLC2A3;ST3GAL1
inflammatory response (GO:0006954)	5/230	0.0440489	0.20868	0	0	2.68971	8.3985	IKBKB;STAT3;NFATC3;ADAM8;ITGAL
negative regulation of cell death (GO:0060548)	3/94	0.0441572	0.20868	0	0	3.96851	12.3817	BNIP3L;BNIP3;SORL1
positive regulation of epithelial cell migration (GO:0010634)	3/94	0.0441572	0.20868	0	0	3.96851	12.3817	GPI;PTK2B;PLCG1
regulation of response to DNA damage stimulus (GO:2001020)	2/41	0.0459577	0.20868	0	0	6.15198	18.9483	SMG1;MCL1
response to growth factor (GO:0070848)	2/41	0.0459577	0.20868	0	0	6.15198	18.9483	STAT5B;TGFBR2
regulation of MAP kinase activity (GO:0043405)	3/97	0.0477122	0.20868	0	0	3.84127	11.6873	ADAM8;SORL1;PIK3R5
calcium ion transmembrane import into cytosol (GO:0097553)	2/42	0.0479971	0.20868	0	0	5.99788	18.2133	ERO1A;ATP2B4
phosphatidylinositol phosphate biosynthetic process (GO:0046854)	2/42	0.0479971	0.20868	0	0	5.99788	18.2133	ITPKB;SMG1
negative regulation of neuron death (GO:1901215)	3/98	0.0489276	0.20868	0	0	3.80064	11.4681	PTK2B;ADAM8;SORL1
radial glial cell differentiation (GO:0060019)	44567	0.0490715	0.20868	0	0	23.8892	72.0133	STAT3
regulation of adipose tissue development (GO:1904177)	44567	0.0490715	0.20868	0	0	23.8892	72.0133	SORL1
regulation of anion channel activity (GO:0010359)	44567	0.0490715	0.20868	0	0	23.8892	72.0133	TCAF2
regulation of cardiac muscle hypertrophy in response to stress (GO:1903242)	44567	0.0490715	0.20868	0	0	23.8892	72.0133	ATP2B4
regulation of DNA demethylation (GO:1901535)	44567	0.0490715	0.20868	0	0	23.8892	72.0133	USP9X
cellular response to granulocyte macrophage colony-stimulating factor stimulus (GO:0097011)	44567	0.0490715	0.20868	0	0	23.8892	72.0133	ZFP36L2
cellular response to X-ray (GO:0071481)	44567	0.0490715	0.20868	0	0	23.8892	72.0133	ATM
regulation of neutrophil extravasation (GO:2000389)	44567	0.0490715	0.20868	0	0	23.8892	72.0133	ADAM8
regulation of nitric oxide mediated signal transduction (GO:0010749)	44567	0.0490715	0.20868	0	0	23.8892	72.0133	ATP2B4
regulation of peptidyl-cysteine S-nitrosylation (GO:2000169)	44567	0.0490715	0.20868	0	0	23.8892	72.0133	ATP2B4
regulation of pro-B cell differentiation (GO:2000973)	44567	0.0490715	0.20868	0	0	23.8892	72.0133	NOTCH1
regulation of T cell activation via T cell receptor contact with antigen bound to MHC molecule on antigen presenting cell (GO:2001188)	44567	0.0490715	0.20868	0	0	23.8892	72.0133	HAVCR2
regulation of T-helper cell differentiation (GO:0045622)	44567	0.0490715	0.20868	0	0	23.8892	72.0133	IRF4
regulation of type B pancreatic cell proliferation (GO:0061469)	44567	0.0490715	0.20868	0	0	23.8892	72.0133	NR4A3
response to catecholamine (GO:0071869)	44567	0.0490715	0.20868	0	0	23.8892	72.0133	NR4A3
growth hormone secretion (GO:0030252)	44567	0.0490715	0.20868	0	0	23.8892	72.0133	LTBP4
response to granulocyte macrophage colony-stimulating factor (GO:0097012)	44567	0.0490715	0.20868	0	0	23.8892	72.0133	ZFP36L2
hexose import across plasma membrane (GO:0140271)	44567	0.0490715	0.20868	0	0	23.8892	72.0133	SLC2A3
indolalkylamine metabolic process (GO:0006586)	44567	0.0490715	0.20868	0	0	23.8892	72.0133	ATP7A
sialylation (GO:0097503)	44567	0.0490715	0.20868	0	0	23.8892	72.0133	ST3GAL1
taurine metabolic process (GO:0019530)	44567	0.0490715	0.20868	0	0	23.8892	72.0133	STAT5B
venous blood vessel morphogenesis (GO:0048845)	44567	0.0490715	0.20868	0	0	23.8892	72.0133	NOTCH1
negative regulation of cellular response to hypoxia (GO:1900038)	44567	0.0490715	0.20868	0	0	23.8892	72.0133	ENO1
negative regulation of cytosolic calcium ion concentration (GO:0051481)	44567	0.0490715	0.20868	0	0	23.8892	72.0133	SMAD3
negative regulation of glial cell proliferation (GO:0060253)	44567	0.0490715	0.20868	0	0	23.8892	72.0133	NOTCH1
negative regulation of toll-like receptor 2 signaling pathway (GO:0034136)	44567	0.0490715	0.20868	0	0	23.8892	72.0133	TNFAIP3
negative regulation of triglyceride metabolic process (GO:0090209)	44567	0.0490715	0.20868	0	0	23.8892	72.0133	SORL1
oxygen homeostasis (GO:0032364)	44567	0.0490715	0.20868	0	0	23.8892	72.0133	EGLN1
peptidyl-glutamine methylation (GO:0018364)	44567	0.0490715	0.20868	0	0	23.8892	72.0133	CREBBP
positive regulation of cholesterol storage (GO:0010886)	44567	0.0490715	0.20868	0	0	23.8892	72.0133	SREBF2
positive regulation of plasminogen activation (GO:0010756)	44567	0.0490715	0.20868	0	0	23.8892	72.0133	ENO1
positive regulation of T cell differentiation in thymus (GO:0033089)	44567	0.0490715	0.20868	0	0	23.8892	72.0133	ADAM8
regulation of cell-substrate adhesion (GO:0010810)	2/43	0.0500689	0.20868	0	0	5.85129	17.5208	NOTCH1;JAK2
cellular response to retinoic acid (GO:0071300)	2/43	0.0500689	0.20868	0	0	5.85129	17.5208	PTK2B;ATM
heart looping (GO:0001947)	2/43	0.0500689	0.20868	0	0	5.85129	17.5208	NOTCH1;TGFBR2
negative regulation of type I interferon production (GO:0032480)	2/43	0.0500689	0.20868	0	0	5.85129	17.5208	TNFAIP3;HAVCR2
cardiac ventricle morphogenesis (GO:0003208)	2/44	0.0521726	0.20868	0	0	5.71169	16.8677	NOTCH1;TGFBR2
regulation of endothelial cell apoptotic process (GO:2000351)	2/44	0.0521726	0.20868	0	0	5.71169	16.8677	TNFAIP3;PLCG1
mRNA catabolic process (GO:0006402)	2/44	0.0521726	0.20868	0	0	5.71169	16.8677	XRN1;ZFP36L2
transcription by RNA polymerase II (GO:0006366)	6/320	0.0522781	0.20868	0	0	2.31661	6.83673	NOTCH2;CREBBP;NR4A3;NOTCH1;INTS3;HDAC7
positive regulation of protein localization to membrane (GO:1905477)	3/101	0.0526642	0.20868	0	0	3.68374	10.8443	TCAF2;ATP2B4;ANK3
negative regulation of gene expression (GO:0010629)	6/322	0.0535714	0.20868	0	0	2.30171	6.73652	NOTCH2;CREBZF;NOTCH1;ATP2B4;ZFP36L2;HAVCR2
regulation of insulin receptor signaling pathway (GO:0046626)	2/45	0.0543074	0.20868	0	0	5.57858	16.2509	SORL1;OGT
mitotic G2/M transition checkpoint (GO:0044818)	2/45	0.0543074	0.20868	0	0	5.57858	16.2509	INTS3;ATM
negative regulation of T cell activation (GO:0050868)	2/45	0.0543074	0.20868	0	0	5.57858	16.2509	JAK3;HAVCR2
positive regulation of I-kappaB kinase/NF-kappaB signaling (GO:0043123)	4/171	0.0553636	0.20868	0	0	2.88983	8.36268	IKBKB;TNFRSF10B;CFLAR;ALPK1
regulation of cell population proliferation (GO:0042127)	11/764	0.0558987	0.20868	0	0	1.7867	5.15322	STAT5B;COL18A1;CCND2;NR4A3;NOTCH1;STAT2;STAT3;WDR6;PTK2B;JAK2;TGFBR2
regulation of B cell proliferation (GO:0030888)	2/46	0.0564726	0.20868	0	0	5.45152	15.6677	CD38;ATM
erythrocyte differentiation (GO:0030218)	2/46	0.0564726	0.20868	0	0	5.45152	15.6677	JAK2;JAK3
negative regulation of tumor necrosis factor production (GO:0032720)	2/46	0.0564726	0.20868	0	0	5.45152	15.6677	TNFAIP3;HAVCR2
aldehyde biosynthetic process (GO:0046184)	44568	0.0570141	0.20868	0	0	19.9066	57.0217	KDM3A
regulation by virus of viral protein levels in host cell (GO:0046719)	44568	0.0570141	0.20868	0	0	19.9066	57.0217	TBC1D20
astrocyte differentiation (GO:0048708)	44568	0.0570141	0.20868	0	0	19.9066	57.0217	STAT3
atrioventricular valve formation (GO:0003190)	44568	0.0570141	0.20868	0	0	19.9066	57.0217	NOTCH1
regulation of bone remodeling (GO:0046850)	44568	0.0570141	0.20868	0	0	19.9066	57.0217	SUCO
calcium ion export (GO:1901660)	44568	0.0570141	0.20868	0	0	19.9066	57.0217	ATP2B4
regulation of cortisol biosynthetic process (GO:2000064)	44568	0.0570141	0.20868	0	0	19.9066	57.0217	H6PD
cellular response to gonadotropin stimulus (GO:0071371)	44568	0.0570141	0.20868	0	0	19.9066	57.0217	NOTCH1
cellular response to laminar fluid shear stress (GO:0071499)	44568	0.0570141	0.20868	0	0	19.9066	57.0217	SREBF2
cellular response to monoamine stimulus (GO:0071868)	44568	0.0570141	0.20868	0	0	19.9066	57.0217	NR4A3
regulation of histone H3-K27 methylation (GO:0061085)	44568	0.0570141	0.20868	0	0	19.9066	57.0217	OGT
regulation of inositol phosphate biosynthetic process (GO:0010919)	44568	0.0570141	0.20868	0	0	19.9066	57.0217	PTK2B
regulation of ketone biosynthetic process (GO:0010566)	44568	0.0570141	0.20868	0	0	19.9066	57.0217	H6PD
regulation of miRNA mediated inhibition of translation (GO:1905616)	44568	0.0570141	0.20868	0	0	19.9066	57.0217	STAT3
definitive hemopoiesis (GO:0060216)	44568	0.0570141	0.20868	0	0	19.9066	57.0217	ZFP36L2
regulation of myosin-light-chain-phosphatase activity (GO:0035507)	44568	0.0570141	0.20868	0	0	19.9066	57.0217	IKBKB
regulation of oxidative stress-induced neuron intrinsic apoptotic signaling pathway (GO:1903376)	44568	0.0570141	0.20868	0	0	19.9066	57.0217	MCL1
endothelial cell morphogenesis (GO:0001886)	44568	0.0570141	0.20868	0	0	19.9066	57.0217	COL18A1
regulation of Rab protein signal transduction (GO:0032483)	44568	0.0570141	0.20868	0	0	19.9066	57.0217	DENND4C
regulation of skeletal muscle satellite cell proliferation (GO:0014842)	44568	0.0570141	0.20868	0	0	19.9066	57.0217	CFLAR
regulation of T cell tolerance induction (GO:0002664)	44568	0.0570141	0.20868	0	0	19.9066	57.0217	TGFBR2
regulation of T-helper 1 cell differentiation (GO:0045625)	44568	0.0570141	0.20868	0	0	19.9066	57.0217	JAK3
gas homeostasis (GO:0033483)	44568	0.0570141	0.20868	0	0	19.9066	57.0217	EGLN1
regulation of transcription from RNA polymerase II promoter involved in myocardial precursor cell differentiation (GO:0003256)	44568	0.0570141	0.20868	0	0	19.9066	57.0217	NOTCH1
regulation of transforming growth factor beta2 production (GO:0032909)	44568	0.0570141	0.20868	0	0	19.9066	57.0217	SMAD3
hemostasis (GO:0007599)	44568	0.0570141	0.20868	0	0	19.9066	57.0217	GPI
SMAD protein complex assembly (GO:0007183)	44568	0.0570141	0.20868	0	0	19.9066	57.0217	SMAD3
membrane biogenesis (GO:0044091)	44568	0.0570141	0.20868	0	0	19.9066	57.0217	ANK3
TRAIL-activated apoptotic signaling pathway (GO:0036462)	44568	0.0570141	0.20868	0	0	19.9066	57.0217	TNFRSF10B
miRNA loading onto RISC involved in gene silencing by miRNA (GO:0035280)	44568	0.0570141	0.20868	0	0	19.9066	57.0217	ADAR
vascular associated smooth muscle cell development (GO:0097084)	44568	0.0570141	0.20868	0	0	19.9066	57.0217	NOTCH1
negative regulation of cell cycle phase transition (GO:1901988)	44568	0.0570141	0.20868	0	0	19.9066	57.0217	ZFP36L2
negative regulation of low-density lipoprotein receptor activity (GO:1905598)	44568	0.0570141	0.20868	0	0	19.9066	57.0217	ABCA2
negative regulation of oligodendrocyte differentiation (GO:0048715)	44568	0.0570141	0.20868	0	0	19.9066	57.0217	NOTCH1
negative regulation of protein kinase activity by regulation of protein phosphorylation (GO:0044387)	44568	0.0570141	0.20868	0	0	19.9066	57.0217	ADAR
negative regulation of steroid metabolic process (GO:0045939)	44568	0.0570141	0.20868	0	0	19.9066	57.0217	ABCA2
negative regulation of T cell apoptotic process (GO:0070233)	44568	0.0570141	0.20868	0	0	19.9066	57.0217	JAK3
negative regulation of telomere capping (GO:1904354)	44568	0.0570141	0.20868	0	0	19.9066	57.0217	ATM
nodal signaling pathway (GO:0038092)	44568	0.0570141	0.20868	0	0	19.9066	57.0217	SMAD3
norepinephrine metabolic process (GO:0042415)	44568	0.0570141	0.20868	0	0	19.9066	57.0217	ATP7A
pericardium morphogenesis (GO:0003344)	44568	0.0570141	0.20868	0	0	19.9066	57.0217	NOTCH1
pexophagy (GO:0000425)	44568	0.0570141	0.20868	0	0	19.9066	57.0217	ATM
photoreceptor cell differentiation (GO:0046530)	44568	0.0570141	0.20868	0	0	19.9066	57.0217	STAT3
positive regulation of mast cell activation (GO:0033005)	44568	0.0570141	0.20868	0	0	19.9066	57.0217	NR4A3
positive regulation of membrane depolarization (GO:1904181)	44568	0.0570141	0.20868	0	0	19.9066	57.0217	ANK3
positive regulation of miRNA mediated inhibition of translation (GO:1905618)	44568	0.0570141	0.20868	0	0	19.9066	57.0217	STAT3
positive regulation of receptor catabolic process (GO:2000646)	44568	0.0570141	0.20868	0	0	19.9066	57.0217	ABCA2
determination of heart left/right asymmetry (GO:0061371)	2/47	0.0586677	0.20868	0	0	5.3301	15.1155	NOTCH1;TGFBR2
embryonic heart tube morphogenesis (GO:0003143)	2/47	0.0586677	0.20868	0	0	5.3301	15.1155	NOTCH1;TGFBR2
epidermal growth factor receptor signaling pathway (GO:0007173)	2/47	0.0586677	0.20868	0	0	5.3301	15.1155	PTK2B;PLCG1
negative regulation of cold-induced thermogenesis (GO:0120163)	2/47	0.0586677	0.20868	0	0	5.3301	15.1155	NOTCH1;ARRDC3
polyol metabolic process (GO:0019751)	2/47	0.0586677	0.20868	0	0	5.3301	15.1155	ITPKB;PLCG1
cellular response to peptide hormone stimulus (GO:0071375)	3/106	0.059188	0.20868	0	0	3.50403	9.90601	NR4A3;DENND4C;LPIN2
regulation of phosphatidylinositol 3-kinase signaling (GO:0014066)	3/106	0.059188	0.20868	0	0	3.50403	9.90601	SEMA4D;JAK2;PIK3R5
mitochondrion organization (GO:0007005)	4/175	0.0592788	0.20868	0	0	2.82166	7.9726	BNIP3L;BNIP3;VPS13D;ATP7A
regulation of mitochondrion organization (GO:0010821)	2/48	0.0608919	0.20868	0	0	5.21397	14.5921	STAT2;SREBF2
histone H4 acetylation (GO:0043967)	2/48	0.0608919	0.20868	0	0	5.21397	14.5921	KANSL3;OGT
inositol phosphate metabolic process (GO:0043647)	2/48	0.0608919	0.20868	0	0	5.21397	14.5921	ITPKB;PLCG1
negative regulation of MAP kinase activity (GO:0043407)	2/48	0.0608919	0.20868	0	0	5.21397	14.5921	SORL1;HIPK3
negative regulation of mitotic cell cycle (GO:0045930)	2/48	0.0608919	0.20868	0	0	5.21397	14.5921	SMAD3;ZFP36L2
negative regulation of tumor necrosis factor superfamily cytokine production (GO:1903556)	2/48	0.0608919	0.20868	0	0	5.21397	14.5921	TNFAIP3;HAVCR2
nucleus organization (GO:0006997)	2/48	0.0608919	0.20868	0	0	5.21397	14.5921	SUN2;SUN1
positive regulation of blood vessel endothelial cell migration (GO:0043536)	2/48	0.0608919	0.20868	0	0	5.21397	14.5921	PLCG1;HDAC7
cellular response to mechanical stimulus (GO:0071260)	2/49	0.0631447	0.20868	0	0	5.10277	14.0955	BNIP3;TNFRSF10B
regulation of smooth muscle cell proliferation (GO:0048660)	2/49	0.0631447	0.20868	0	0	5.10277	14.0955	NR4A3;TNFAIP3
response to hydrogen peroxide (GO:0042542)	2/49	0.0631447	0.20868	0	0	5.10277	14.0955	TNFAIP3;ANKZF1
positive regulation of actin filament polymerization (GO:0030838)	2/49	0.0631447	0.20868	0	0	5.10277	14.0955	FCHSD1;PTK2B
response to tumor necrosis factor (GO:0034612)	3/110	0.0646675	0.20868	0	0	3.37235	9.23517	IKBKB;JAK2;ZFP36L2
protein localization to presynapse (GO:1905383)	44569	0.0648908	0.20868	0	0	17.062	46.6653	MAPK8IP3
adenosine to inosine editing (GO:0006382)	44569	0.0648908	0.20868	0	0	17.062	46.6653	ADAR
anterograde axonal protein transport (GO:0099641)	44569	0.0648908	0.20868	0	0	17.062	46.6653	MAPK8IP3
regulation of acetyl-CoA biosynthetic process from pyruvate (GO:0010510)	44569	0.0648908	0.20868	0	0	17.062	46.6653	PDK1
regulation of acyl-CoA biosynthetic process (GO:0050812)	44569	0.0648908	0.20868	0	0	17.062	46.6653	PDK1
autophagosome-lysosome fusion (GO:0061909)	44569	0.0648908	0.20868	0	0	17.062	46.6653	VPS39
axo-dendritic protein transport (GO:0099640)	44569	0.0648908	0.20868	0	0	17.062	46.6653	MAPK8IP3
cardiac atrium development (GO:0003230)	44569	0.0648908	0.20868	0	0	17.062	46.6653	NOTCH1
regulation of collateral sprouting (GO:0048670)	44569	0.0648908	0.20868	0	0	17.062	46.6653	SEMA4D
regulation of cyclic-nucleotide phosphodiesterase activity (GO:0051342)	44569	0.0648908	0.20868	0	0	17.062	46.6653	EGLN1
cell migration involved in heart development (GO:0060973)	44569	0.0648908	0.20868	0	0	17.062	46.6653	NOTCH1
regulation of epithelial to mesenchymal transition involved in endocardial cushion formation (GO:1905005)	44569	0.0648908	0.20868	0	0	17.062	46.6653	TGFBR2
cellular response to epinephrine stimulus (GO:0071872)	44569	0.0648908	0.20868	0	0	17.062	46.6653	ATP2B4
regulation of extracellular matrix constituent secretion (GO:0003330)	44569	0.0648908	0.20868	0	0	17.062	46.6653	NOTCH1
regulation of lymphocyte apoptotic process (GO:0070228)	44569	0.0648908	0.20868	0	0	17.062	46.6653	JAK3
coronary vasculature morphogenesis (GO:0060977)	44569	0.0648908	0.20868	0	0	17.062	46.6653	NOTCH1
DNA damage induced protein phosphorylation (GO:0006975)	44569	0.0648908	0.20868	0	0	17.062	46.6653	ATM
regulation of nitric oxide metabolic process (GO:0080164)	44569	0.0648908	0.20868	0	0	17.062	46.6653	JAK2
regulation of osteoclast development (GO:2001204)	44569	0.0648908	0.20868	0	0	17.062	46.6653	NOTCH2
elastic fiber assembly (GO:0048251)	44569	0.0648908	0.20868	0	0	17.062	46.6653	ATP7A
regulation of protein glycosylation (GO:0060049)	44569	0.0648908	0.20868	0	0	17.062	46.6653	ABCA2
endosomal vesicle fusion (GO:0034058)	44569	0.0648908	0.20868	0	0	17.062	46.6653	VPS39
regulation of protein localization to early endosome (GO:1902965)	44569	0.0648908	0.20868	0	0	17.062	46.6653	SORL1
forebrain neuron development (GO:0021884)	44569	0.0648908	0.20868	0	0	17.062	46.6653	ATP7A
fructose metabolic process (GO:0006000)	44569	0.0648908	0.20868	0	0	17.062	46.6653	ALDOC
regulation of toll-like receptor 3 signaling pathway (GO:0034139)	44569	0.0648908	0.20868	0	0	17.062	46.6653	TNFAIP3
regulation of vascular wound healing (GO:0061043)	44569	0.0648908	0.20868	0	0	17.062	46.6653	TNFAIP3
response to epinephrine (GO:0071871)	44569	0.0648908	0.20868	0	0	17.062	46.6653	ATP2B4
histone H2A-K119 monoubiquitination (GO:0036353)	44569	0.0648908	0.20868	0	0	17.062	46.6653	PCGF5
histone H3-K4 demethylation (GO:0034720)	44569	0.0648908	0.20868	0	0	17.062	46.6653	KDM5B
skeletal muscle tissue regeneration (GO:0043403)	44569	0.0648908	0.20868	0	0	17.062	46.6653	CFLAR
skeletal myofibril assembly (GO:0014866)	44569	0.0648908	0.20868	0	0	17.062	46.6653	CFLAR
leukocyte aggregation (GO:0070486)	44569	0.0648908	0.20868	0	0	17.062	46.6653	SEMA4D
SREBP signaling pathway (GO:0032933)	44569	0.0648908	0.20868	0	0	17.062	46.6653	SREBF2
macromolecule modification (GO:0043412)	44569	0.0648908	0.20868	0	0	17.062	46.6653	ST3GAL1
mast cell activation involved in immune response (GO:0002279)	44569	0.0648908	0.20868	0	0	17.062	46.6653	NR4A3
mast cell degranulation (GO:0043303)	44569	0.0648908	0.20868	0	0	17.062	46.6653	NR4A3
TORC1 signaling (GO:0038202)	44569	0.0648908	0.20868	0	0	17.062	46.6653	SMG1
ventricular trabecula myocardium morphogenesis (GO:0003222)	44569	0.0648908	0.20868	0	0	17.062	46.6653	NOTCH1
negative regulation of mitochondrial fusion (GO:0010637)	44569	0.0648908	0.20868	0	0	17.062	46.6653	BNIP3
negative regulation of monooxygenase activity (GO:0032769)	44569	0.0648908	0.20868	0	0	17.062	46.6653	ATP2B4
negative regulation of muscle hypertrophy (GO:0014741)	44569	0.0648908	0.20868	0	0	17.062	46.6653	NOTCH1
negative regulation of nitrogen compound metabolic process (GO:0051172)	44569	0.0648908	0.20868	0	0	17.062	46.6653	ABCA2
peptidyl-serine autophosphorylation (GO:0036289)	44569	0.0648908	0.20868	0	0	17.062	46.6653	ATM
positive regulation of cysteine-type endopeptidase activity involved in apoptotic signaling pathway (GO:2001269)	44569	0.0648908	0.20868	0	0	17.062	46.6653	JAK2
positive regulation of endocytic recycling (GO:2001137)	44569	0.0648908	0.20868	0	0	17.062	46.6653	SORL1
positive regulation of homotypic cell-cell adhesion (GO:0034112)	44569	0.0648908	0.20868	0	0	17.062	46.6653	ANK3
positive regulation of melanin biosynthetic process (GO:0048023)	44569	0.0648908	0.20868	0	0	17.062	46.6653	ATP7A
positive regulation of MHC class II biosynthetic process (GO:0045348)	44569	0.0648908	0.20868	0	0	17.062	46.6653	JAK2
positive regulation of muscle contraction (GO:0045933)	44569	0.0648908	0.20868	0	0	17.062	46.6653	ENO1
positive regulation of protein localization to early endosome (GO:1902966)	44569	0.0648908	0.20868	0	0	17.062	46.6653	SORL1
positive regulation of protein localization to endosome (GO:1905668)	44569	0.0648908	0.20868	0	0	17.062	46.6653	SORL1
positive regulation of secondary metabolite biosynthetic process (GO:1900378)	44569	0.0648908	0.20868	0	0	17.062	46.6653	ATP7A
positive regulation of vascular associated smooth muscle cell migration (GO:1904754)	44569	0.0648908	0.20868	0	0	17.062	46.6653	NR4A3
negative regulation of cytokine production (GO:0001818)	4/182	0.0664764	0.213386	0	0	2.70973	7.34582	TNFAIP3;JAK3;HAVCR2;HDAC7
regulation of macroautophagy (GO:0016241)	3/112	0.0674922	0.215851	0	0	3.31014	8.92328	BNIP3L;SMG1;BNIP3
phosphatidylinositol metabolic process (GO:0046488)	3/112	0.0674922	0.215851	0	0	3.31014	8.92328	MTMR3;PLCG1;PIK3R5
negative regulation of protein ubiquitination (GO:0031397)	2/51	0.0677334	0.216226	0	0	4.894	13.1755	TNFAIP3;OGT
antigen receptor-mediated signaling pathway (GO:0050851)	4/185	0.0696944	0.216245	0	0	2.66441	7.09701	IKBKB;THEMIS;CD38;PLCG1
regulation of release of sequestered calcium ion into cytosol (GO:0051279)	2/52	0.070068	0.216245	0	0	4.79588	12.7488	PTK2B;PLCG1
regulation of telomere maintenance via telomerase (GO:0032210)	2/52	0.070068	0.216245	0	0	4.79588	12.7488	XRN1;ATM
myeloid cell differentiation (GO:0030099)	2/52	0.070068	0.216245	0	0	4.79588	12.7488	JAK2;JAK3
negative regulation of BMP signaling pathway (GO:0030514)	2/52	0.070068	0.216245	0	0	4.79588	12.7488	NOTCH1;SORL1
negative regulation of cellular biosynthetic process (GO:0031327)	2/52	0.070068	0.216245	0	0	4.79588	12.7488	ABCA2;ATP2B4
positive regulation of protein metabolic process (GO:0051247)	3/115	0.071833	0.216245	0	0	3.22098	8.48217	ABCA2;TNFAIP3;SORL1
cardiac muscle tissue development (GO:0048738)	2/53	0.0724288	0.216245	0	0	4.7016	12.3424	NOTCH2;NOTCH1
regulation of aspartic-type endopeptidase activity involved in amyloid precursor protein catabolic process (GO:1902959)	44570	0.0727021	0.216245	0	0	14.9285	39.1333	SORL1
axon regeneration (GO:0031103)	44570	0.0727021	0.216245	0	0	14.9285	39.1333	MAPK8IP3
bone resorption (GO:0045453)	44570	0.0727021	0.216245	0	0	14.9285	39.1333	PTK2B
regulation of cell adhesion molecule production (GO:0060353)	44570	0.0727021	0.216245	0	0	14.9285	39.1333	NOTCH1
regulation of cellular extravasation (GO:0002691)	44570	0.0727021	0.216245	0	0	14.9285	39.1333	ADAM8
regulation of DNA-templated transcription in response to stress (GO:0043620)	44570	0.0727021	0.216245	0	0	14.9285	39.1333	RPS6KA3
regulation of endothelial cell development (GO:1901550)	44570	0.0727021	0.216245	0	0	14.9285	39.1333	IKBKB
regulation of glial cell proliferation (GO:0060251)	44570	0.0727021	0.216245	0	0	14.9285	39.1333	NOTCH1
cellular response to sterol depletion (GO:0071501)	44570	0.0727021	0.216245	0	0	14.9285	39.1333	SREBF2
epithelial to mesenchymal transition involved in endocardial cushion formation (GO:0003198)	44570	0.0727021	0.216245	0	0	14.9285	39.1333	NOTCH1
fructose 1,6-bisphosphate metabolic process (GO:0030388)	44570	0.0727021	0.216245	0	0	14.9285	39.1333	ALDOC
small RNA loading onto RISC (GO:0070922)	44570	0.0727021	0.216245	0	0	14.9285	39.1333	ADAR
L-ascorbic acid metabolic process (GO:0019852)	44570	0.0727021	0.216245	0	0	14.9285	39.1333	SLC2A3
mast cell mediated immunity (GO:0002448)	44570	0.0727021	0.216245	0	0	14.9285	39.1333	NR4A3
mitochondrial fragmentation involved in apoptotic process (GO:0043653)	44570	0.0727021	0.216245	0	0	14.9285	39.1333	BNIP3
mitral valve morphogenesis (GO:0003183)	44570	0.0727021	0.216245	0	0	14.9285	39.1333	NOTCH1
negative regulation of biomineralization (GO:0110150)	44570	0.0727021	0.216245	0	0	14.9285	39.1333	NOTCH1
negative regulation of bone resorption (GO:0045779)	44570	0.0727021	0.216245	0	0	14.9285	39.1333	TNFAIP3
negative regulation of glial cell differentiation (GO:0045686)	44570	0.0727021	0.216245	0	0	14.9285	39.1333	NOTCH1
negative regulation of glycoprotein biosynthetic process (GO:0010561)	44570	0.0727021	0.216245	0	0	14.9285	39.1333	JAK3
negative regulation of leukocyte proliferation (GO:0070664)	44570	0.0727021	0.216245	0	0	14.9285	39.1333	TNFAIP3
negative regulation of membrane potential (GO:0045837)	44570	0.0727021	0.216245	0	0	14.9285	39.1333	BNIP3
negative regulation of nitric oxide biosynthetic process (GO:0045019)	44570	0.0727021	0.216245	0	0	14.9285	39.1333	ATP2B4
negative regulation of nitric oxide metabolic process (GO:1904406)	44570	0.0727021	0.216245	0	0	14.9285	39.1333	ATP2B4
negative regulation of platelet aggregation (GO:0090331)	44570	0.0727021	0.216245	0	0	14.9285	39.1333	SERPINE2
nuclear RNA surveillance (GO:0071027)	44570	0.0727021	0.216245	0	0	14.9285	39.1333	XRN1
pericardium development (GO:0060039)	44570	0.0727021	0.216245	0	0	14.9285	39.1333	NOTCH1
plasminogen activation (GO:0031639)	44570	0.0727021	0.216245	0	0	14.9285	39.1333	PGK1
positive regulation of ATP biosynthetic process (GO:2001171)	44570	0.0727021	0.216245	0	0	14.9285	39.1333	ENO1
positive regulation of autophagy of mitochondrion (GO:1903599)	44570	0.0727021	0.216245	0	0	14.9285	39.1333	VPS13D
positive regulation of extracellular matrix assembly (GO:1901203)	44570	0.0727021	0.216245	0	0	14.9285	39.1333	SMAD3
positive regulation of membrane potential (GO:0045838)	44570	0.0727021	0.216245	0	0	14.9285	39.1333	ANK3
regulation of protein-containing complex assembly (GO:0043254)	3/116	0.0733073	0.217304	0	0	3.19232	8.34183	ATF7IP;FNIP2;SORL1
tumor necrosis factor-mediated signaling pathway (GO:0033209)	3/116	0.0733073	0.217304	0	0	3.19232	8.34183	IKBKB;PTK2B;JAK2
cellular response to DNA damage stimulus (GO:0006974)	6/350	0.0737206	0.218158	0	0	2.11133	5.50524	INTS3;ATM;ZBTB4;FNIP2;MCL1;ZBTB40
regulation of blood vessel endothelial cell migration (GO:0043535)	2/55	0.0772262	0.22117	0	0	4.52373	11.5853	ATP2B4;PLCG1
glycoprotein metabolic process (GO:0009100)	2/55	0.0772262	0.22117	0	0	4.52373	11.5853	MAN2A2;ENGASE
negative regulation of protein modification by small protein conjugation or removal (GO:1903321)	2/55	0.0772262	0.22117	0	0	4.52373	11.5853	TNFAIP3;OGT
macroautophagy (GO:0016236)	3/120	0.0793383	0.22117	0	0	3.08255	7.81129	MTMR3;VPS39;TECPR1
regulation of ATP metabolic process (GO:1903578)	2/56	0.0796617	0.22117	0	0	4.43973	11.2324	ATP7A;OGT
negative regulation of metabolic process (GO:0009892)	2/56	0.0796617	0.22117	0	0	4.43973	11.2324	NOTCH1;ARRDC3
positive regulation of interleukin-1 beta production (GO:0032731)	2/56	0.0796617	0.22117	0	0	4.43973	11.2324	STAT3;JAK2
cellular response to tumor necrosis factor (GO:0071356)	4/194	0.0798198	0.22117	0	0	2.53704	6.41359	IKBKB;PTK2B;JAK2;ZFP36L2
negative regulation of macromolecule metabolic process (GO:0010605)	4/194	0.0798198	0.22117	0	0	2.53704	6.41359	NOTCH2;NOTCH1;ATP2B4;HAVCR2
positive regulation of MAPK cascade (GO:0043410)	5/274	0.0801377	0.22117	0	0	2.24471	5.66567	NOTCH2;NOTCH1;PTK2B;ADAM8;PIK3R5
amino sugar metabolic process (GO:0006040)	44571	0.0804485	0.22117	0	0	13.2691	33.4399	ST3GAL1
receptor recycling (GO:0001881)	44571	0.0804485	0.22117	0	0	13.2691	33.4399	SORL1
aromatic amino acid family metabolic process (GO:0009072)	44571	0.0804485	0.22117	0	0	13.2691	33.4399	ATP7A
regulation of carbohydrate biosynthetic process (GO:0043255)	44571	0.0804485	0.22117	0	0	13.2691	33.4399	OGT
cellular response to acetylcholine (GO:1905145)	44571	0.0804485	0.22117	0	0	13.2691	33.4399	ATP2B4
cellular response to interleukin-4 (GO:0071353)	44571	0.0804485	0.22117	0	0	13.2691	33.4399	JAK3
regulation of glycoprotein biosynthetic process (GO:0010559)	44571	0.0804485	0.22117	0	0	13.2691	33.4399	ABCA2
regulation of macrophage migration (GO:1905521)	44571	0.0804485	0.22117	0	0	13.2691	33.4399	PTK2B
regulation of phospholipid metabolic process (GO:1903725)	44571	0.0804485	0.22117	0	0	13.2691	33.4399	MTMR3
regulation of RNA polymerase II transcription preinitiation complex assembly (GO:0045898)	44571	0.0804485	0.22117	0	0	13.2691	33.4399	ATF7IP
regulation of tau-protein kinase activity (GO:1902947)	44571	0.0804485	0.22117	0	0	13.2691	33.4399	SORL1
removal of superoxide radicals (GO:0019430)	44571	0.0804485	0.22117	0	0	13.2691	33.4399	ATP7A
response to interleukin-4 (GO:0070670)	44571	0.0804485	0.22117	0	0	13.2691	33.4399	JAK3
response to laminar fluid shear stress (GO:0034616)	44571	0.0804485	0.22117	0	0	13.2691	33.4399	SREBF2
histone H3-K36 demethylation (GO:0070544)	44571	0.0804485	0.22117	0	0	13.2691	33.4399	KDM4B
ionotropic glutamate receptor signaling pathway (GO:0035235)	44571	0.0804485	0.22117	0	0	13.2691	33.4399	PTK2B
leptin-mediated signaling pathway (GO:0033210)	44571	0.0804485	0.22117	0	0	13.2691	33.4399	STAT3
morphogenesis of an epithelial sheet (GO:0002011)	44571	0.0804485	0.22117	0	0	13.2691	33.4399	NOTCH1
myelin assembly (GO:0032288)	44571	0.0804485	0.22117	0	0	13.2691	33.4399	ABCA2
myeloid dendritic cell differentiation (GO:0043011)	44571	0.0804485	0.22117	0	0	13.2691	33.4399	TGFBR2
N-acetylneuraminate metabolic process (GO:0006054)	44571	0.0804485	0.22117	0	0	13.2691	33.4399	ST3GAL1
negative regulation of cell-cell adhesion mediated by cadherin (GO:2000048)	44571	0.0804485	0.22117	0	0	13.2691	33.4399	NOTCH1
negative regulation of delayed rectifier potassium channel activity (GO:1902260)	44571	0.0804485	0.22117	0	0	13.2691	33.4399	ANK3
negative regulation of extracellular matrix organization (GO:1903054)	44571	0.0804485	0.22117	0	0	13.2691	33.4399	NOTCH1
negative regulation of inclusion body assembly (GO:0090084)	44571	0.0804485	0.22117	0	0	13.2691	33.4399	SORL1
negative regulation of toll-like receptor 4 signaling pathway (GO:0034144)	44571	0.0804485	0.22117	0	0	13.2691	33.4399	TNFAIP3
neuron projection regeneration (GO:0031102)	44571	0.0804485	0.22117	0	0	13.2691	33.4399	MAPK8IP3
nuclear mRNA surveillance (GO:0071028)	44571	0.0804485	0.22117	0	0	13.2691	33.4399	XRN1
peptidyl-amino acid modification (GO:0018193)	44571	0.0804485	0.22117	0	0	13.2691	33.4399	ATP7A
peptidyl-lysine acetylation (GO:0018394)	44571	0.0804485	0.22117	0	0	13.2691	33.4399	CREBBP
positive regulation of behavior (GO:0048520)	44571	0.0804485	0.22117	0	0	13.2691	33.4399	NR4A3
positive regulation of mesenchymal cell proliferation (GO:0002053)	44571	0.0804485	0.22117	0	0	13.2691	33.4399	TGFBR2
positive regulation of T cell apoptotic process (GO:0070234)	44571	0.0804485	0.22117	0	0	13.2691	33.4399	ADAM8
primary miRNA processing (GO:0031053)	44571	0.0804485	0.22117	0	0	13.2691	33.4399	SMAD3
protein K11-linked deubiquitination (GO:0035871)	44571	0.0804485	0.22117	0	0	13.2691	33.4399	TNFAIP3
positive regulation of proteolysis (GO:0045862)	2/57	0.082121	0.225412	0	0	4.35879	10.8951	ADAM8;OGT
epithelium development (GO:0060429)	3/122	0.0824326	0.225912	0	0	3.03044	7.56328	PGK1;ALDOC;JAK2
negative regulation of intracellular signal transduction (GO:1902532)	4/198	0.0845427	0.227236	0	0	2.48422	6.13726	ATP2B4;TNFAIP3;MCL1;HDAC7
fat cell differentiation (GO:0045444)	2/58	0.0846035	0.227236	0	0	4.28074	10.5725	EGR2;NR4A3
defense response to symbiont (GO:0140546)	3/124	0.0855784	0.227236	0	0	2.98004	7.32591	BNIP3L;BNIP3;STAT2
positive regulation of tyrosine phosphorylation of STAT protein (GO:0042531)	2/59	0.0871086	0.227236	0	0	4.20542	10.2638	STAT3;JAK2
regulation of amyloid precursor protein biosynthetic process (GO:0042984)	44572	0.0881306	0.227236	0	0	11.9416	29.0053	ABCA2
atrial septum morphogenesis (GO:0060413)	44572	0.0881306	0.227236	0	0	11.9416	29.0053	NOTCH2
regulation of CD4-positive, alpha-beta T cell proliferation (GO:2000561)	44572	0.0881306	0.227236	0	0	11.9416	29.0053	TGFBR2
regulation of endocytic recycling (GO:2001135)	44572	0.0881306	0.227236	0	0	11.9416	29.0053	SORL1
regulation of gene expression by genetic imprinting (GO:0006349)	44572	0.0881306	0.227236	0	0	11.9416	29.0053	PCGF5
cellular response to superoxide (GO:0071451)	44572	0.0881306	0.227236	0	0	11.9416	29.0053	ATP7A
central nervous system myelination (GO:0022010)	44572	0.0881306	0.227236	0	0	11.9416	29.0053	ABCA2
copper ion transport (GO:0006825)	44572	0.0881306	0.227236	0	0	11.9416	29.0053	ATP7A
regulation of melanin biosynthetic process (GO:0048021)	44572	0.0881306	0.227236	0	0	11.9416	29.0053	ATP7A
regulation of mesenchymal cell proliferation (GO:0010464)	44572	0.0881306	0.227236	0	0	11.9416	29.0053	TGFBR2
regulation of mitochondrial fusion (GO:0010635)	44572	0.0881306	0.227236	0	0	11.9416	29.0053	BNIP3
establishment of endothelial intestinal barrier (GO:0090557)	44572	0.0881306	0.227236	0	0	11.9416	29.0053	RAPGEF6
regulation of T cell apoptotic process (GO:0070232)	44572	0.0881306	0.227236	0	0	11.9416	29.0053	JAK3
regulation of toll-like receptor 2 signaling pathway (GO:0034135)	44572	0.0881306	0.227236	0	0	11.9416	29.0053	TNFAIP3
inositol phosphate biosynthetic process (GO:0032958)	44572	0.0881306	0.227236	0	0	11.9416	29.0053	ITPKB
skeletal muscle cell differentiation (GO:0035914)	44572	0.0881306	0.227236	0	0	11.9416	29.0053	EGR2
sphingomyelin metabolic process (GO:0006684)	44572	0.0881306	0.227236	0	0	11.9416	29.0053	ABCA2
T cell homeostasis (GO:0043029)	44572	0.0881306	0.227236	0	0	11.9416	29.0053	JAK3
tryptophan metabolic process (GO:0006568)	44572	0.0881306	0.227236	0	0	11.9416	29.0053	ATP7A
negative regulation of bone remodeling (GO:0046851)	44572	0.0881306	0.227236	0	0	11.9416	29.0053	TNFAIP3
negative regulation of homotypic cell-cell adhesion (GO:0034111)	44572	0.0881306	0.227236	0	0	11.9416	29.0053	SERPINE2
negative regulation of oxidative stress-induced neuron death (GO:1903204)	44572	0.0881306	0.227236	0	0	11.9416	29.0053	NR4A3
negative regulation of protein maturation (GO:1903318)	44572	0.0881306	0.227236	0	0	11.9416	29.0053	SERPINE2
negative regulation of T-helper cell differentiation (GO:0045623)	44572	0.0881306	0.227236	0	0	11.9416	29.0053	JAK3
negative regulation of voltage-gated potassium channel activity (GO:1903817)	44572	0.0881306	0.227236	0	0	11.9416	29.0053	ANK3
nucleus localization (GO:0051647)	44572	0.0881306	0.227236	0	0	11.9416	29.0053	SUN2
positive regulation by host of viral process (GO:0044794)	44572	0.0881306	0.227236	0	0	11.9416	29.0053	TBC1D20
positive regulation of bone resorption (GO:0045780)	44572	0.0881306	0.227236	0	0	11.9416	29.0053	ADAM8
positive regulation of cellular extravasation (GO:0002693)	44572	0.0881306	0.227236	0	0	11.9416	29.0053	ADAM8
positive regulation of cytoplasmic transport (GO:1903651)	44572	0.0881306	0.227236	0	0	11.9416	29.0053	SORL1
positive regulation of DNA methylation-dependent heterochromatin assembly (GO:0090309)	44572	0.0881306	0.227236	0	0	11.9416	29.0053	ATF7IP
positive regulation of interleukin-13 production (GO:0032736)	44572	0.0881306	0.227236	0	0	11.9416	29.0053	IRF4
positive regulation of keratinocyte proliferation (GO:0010838)	44572	0.0881306	0.227236	0	0	11.9416	29.0053	NOTCH2
positive regulation of myelination (GO:0031643)	44572	0.0881306	0.227236	0	0	11.9416	29.0053	EGR2
positive regulation of nitric-oxide synthase biosynthetic process (GO:0051770)	44572	0.0881306	0.227236	0	0	11.9416	29.0053	JAK2
positive regulation of posttranscriptional gene silencing (GO:0060148)	44572	0.0881306	0.227236	0	0	11.9416	29.0053	STAT3
cellular protein catabolic process (GO:0044257)	2/60	0.0896358	0.230435	0	0	4.13271	9.96809	BNIP3L;BNIP3
peptidyl-threonine phosphorylation (GO:0018107)	2/60	0.0896358	0.230435	0	0	4.13271	9.96809	HIPK3;TGFBR2
positive regulation of protein phosphorylation (GO:0001934)	6/371	0.0913269	0.234396	0	0	1.98771	4.75722	CCND2;SEMA4D;ATP2B4;PTK2B;JAK2;FNIP2
pattern recognition receptor signaling pathway (GO:0002221)	2/61	0.0921846	0.234396	0	0	4.06246	9.68474	RPS6KA3;ALPK1
regulation of neurogenesis (GO:0050767)	2/62	0.0947545	0.234396	0	0	3.99455	9.41301	NOTCH1;SORL1
response to retinoic acid (GO:0032526)	2/62	0.0947545	0.234396	0	0	3.99455	9.41301	PTK2B;ATM
positive regulation of interleukin-1 production (GO:0032732)	2/62	0.0947545	0.234396	0	0	3.99455	9.41301	STAT3;JAK2
regulation of amyloid precursor protein catabolic process (GO:1902991)	44573	0.0957488	0.234396	0	0	10.8554	25.4671	ABCA2
autophagy of peroxisome (GO:0030242)	44573	0.0957488	0.234396	0	0	10.8554	25.4671	ATM
regulation of CD4-positive, alpha-beta T cell differentiation (GO:0043370)	44573	0.0957488	0.234396	0	0	10.8554	25.4671	IRF4
regulation of cholesterol esterification (GO:0010872)	44573	0.0957488	0.234396	0	0	10.8554	25.4671	ABCA2
cell differentiation in hindbrain (GO:0021533)	44573	0.0957488	0.234396	0	0	10.8554	25.4671	ATP7A
cellular response to fluid shear stress (GO:0071498)	44573	0.0957488	0.234396	0	0	10.8554	25.4671	SREBF2
regulation of hemopoiesis (GO:1903706)	44573	0.0957488	0.234396	0	0	10.8554	25.4671	CREBBP
regulation of MHC class II biosynthetic process (GO:0045346)	44573	0.0957488	0.234396	0	0	10.8554	25.4671	JAK2
regulation of myoblast fusion (GO:1901739)	44573	0.0957488	0.234396	0	0	10.8554	25.4671	CFLAR
dosage compensation by inactivation of X chromosome (GO:0009048)	44573	0.0957488	0.234396	0	0	10.8554	25.4671	PCGF5
regulation of sequestering of calcium ion (GO:0051282)	44573	0.0957488	0.234396	0	0	10.8554	25.4671	PTK2B
eye photoreceptor cell differentiation (GO:0001754)	44573	0.0957488	0.234396	0	0	10.8554	25.4671	STAT3
regulation of triglyceride catabolic process (GO:0010896)	44573	0.0957488	0.234396	0	0	10.8554	25.4671	SORL1
regulation of vascular associated smooth muscle cell migration (GO:1904752)	44573	0.0957488	0.234396	0	0	10.8554	25.4671	NR4A3
replicative senescence (GO:0090399)	44573	0.0957488	0.234396	0	0	10.8554	25.4671	ATM
intrinsic apoptotic signaling pathway in response to oxidative stress (GO:0008631)	44573	0.0957488	0.234396	0	0	10.8554	25.4671	PDK1
magnesium ion transport (GO:0015693)	44573	0.0957488	0.234396	0	0	10.8554	25.4671	SLC41A1
mRNA transcription (GO:0009299)	44573	0.0957488	0.234396	0	0	10.8554	25.4671	HIPK3
negative regulation of B cell proliferation (GO:0030889)	44573	0.0957488	0.234396	0	0	10.8554	25.4671	ATM
negative regulation of calcineurin-mediated signaling (GO:0106057)	44573	0.0957488	0.234396	0	0	10.8554	25.4671	ATP2B4
negative regulation of calcineurin-NFAT signaling cascade (GO:0070885)	44573	0.0957488	0.234396	0	0	10.8554	25.4671	ATP2B4
negative regulation of cell division (GO:0051782)	44573	0.0957488	0.234396	0	0	10.8554	25.4671	TXNIP
negative regulation of cellular response to vascular endothelial growth factor stimulus (GO:1902548)	44573	0.0957488	0.234396	0	0	10.8554	25.4671	ATP2B4
negative regulation of hemostasis (GO:1900047)	44573	0.0957488	0.234396	0	0	10.8554	25.4671	SERPINE2
negative regulation of JUN kinase activity (GO:0043508)	44573	0.0957488	0.234396	0	0	10.8554	25.4671	HIPK3
negative regulation of production of miRNAs involved in gene silencing by miRNA (GO:1903799)	44573	0.0957488	0.234396	0	0	10.8554	25.4671	STAT3
positive regulation of fatty acid oxidation (GO:0046321)	44573	0.0957488	0.234396	0	0	10.8554	25.4671	NR4A3
positive regulation of protein maturation (GO:1903319)	44573	0.0957488	0.234396	0	0	10.8554	25.4671	ADAM8
positive regulation of sodium ion transmembrane transport (GO:1902307)	44573	0.0957488	0.234396	0	0	10.8554	25.4671	ANK3
amyloid fibril formation (GO:1990000)	2/63	0.0973448	0.236972	0	0	3.92886	9.15227	USP9X;SORL1
cellular response to reactive oxygen species (GO:0034614)	2/63	0.0973448	0.236972	0	0	3.92886	9.15227	TNFAIP3;ANKZF1
negative regulation of endopeptidase activity (GO:0010951)	2/63	0.0973448	0.236972	0	0	3.92886	9.15227	SERPINE2;SORL1
positive regulation of viral process (GO:0048524)	2/63	0.0973448	0.236972	0	0	3.92886	9.15227	TBC1D20;ADAR
negative regulation of cell population proliferation (GO:0008285)	6/379	0.098587	0.238805	0	0	1.94428	4.50455	COL18A1;NOTCH1;TNFAIP3;WDR6;PTK2B;JAK2
regulation of extrinsic apoptotic signaling pathway (GO:2001236)	2/64	0.0999552	0.238805	0	0	3.8653	8.90191	TNFRSF10B;CFLAR
regulation of innate immune response (GO:0045088)	2/64	0.0999552	0.238805	0	0	3.8653	8.90191	TNFAIP3;ADAM8
negative regulation of intrinsic apoptotic signaling pathway (GO:2001243)	2/64	0.0999552	0.238805	0	0	3.8653	8.90191	ENO1;MCL1
defense response to virus (GO:0051607)	3/133	0.100348	0.238805	0	0	2.77247	6.37422	BNIP3L;BNIP3;STAT2
regulation of cellular catabolic process (GO:0031329)	2/65	0.102585	0.238805	0	0	3.80375	8.66139	MTMR3;ATM
positive regulation of macromolecule metabolic process (GO:0010604)	6/384	0.103277	0.238805	0	0	1.91807	4.35468	ATF7IP;SMAD3;NOTCH1;STAT3;ATM;ANK3
regulation of cell communication by electrical coupling (GO:0010649)	44574	0.103304	0.238805	0	0	9.9503	22.588	ANK3
cardiac cell development (GO:0055006)	44574	0.103304	0.238805	0	0	9.9503	22.588	NOTCH1
cellular biogenic amine metabolic process (GO:0006576)	44574	0.103304	0.238805	0	0	9.9503	22.588	ATP7A
regulation of homotypic cell-cell adhesion (GO:0034110)	44574	0.103304	0.238805	0	0	9.9503	22.588	ANK3
central nervous system neuron axonogenesis (GO:0021955)	44574	0.103304	0.238805	0	0	9.9503	22.588	EPHB6
central nervous system projection neuron axonogenesis (GO:0021952)	44574	0.103304	0.238805	0	0	9.9503	22.588	EPHB6
regulation of leukocyte adhesion to vascular endothelial cell (GO:1904994)	44574	0.103304	0.238805	0	0	9.9503	22.588	NFAT5
regulation of oxidoreductase activity (GO:0051341)	44574	0.103304	0.238805	0	0	9.9503	22.588	ATP7A
regulation of platelet-derived growth factor receptor signaling pathway (GO:0010640)	44574	0.103304	0.238805	0	0	9.9503	22.588	CBLB
embryonic hemopoiesis (GO:0035162)	44574	0.103304	0.238805	0	0	9.9503	22.588	TGFBR2
regulation of protein exit from endoplasmic reticulum (GO:0070861)	44574	0.103304	0.238805	0	0	9.9503	22.588	SORL1
regulation of T cell differentiation in thymus (GO:0033081)	44574	0.103304	0.238805	0	0	9.9503	22.588	ADAM8
glucose import (GO:0046323)	44574	0.103304	0.238805	0	0	9.9503	22.588	SLC2A3
response to nitric oxide (GO:0071731)	44574	0.103304	0.238805	0	0	9.9503	22.588	EGLN1
homeostasis of number of cells (GO:0048872)	44574	0.103304	0.238805	0	0	9.9503	22.588	NOTCH1
sphingoid biosynthetic process (GO:0046520)	44574	0.103304	0.238805	0	0	9.9503	22.588	ABCA2
sphingosine biosynthetic process (GO:0046512)	44574	0.103304	0.238805	0	0	9.9503	22.588	ABCA2
negative regulation of epidermal growth factor-activated receptor activity (GO:0007175)	44574	0.103304	0.238805	0	0	9.9503	22.588	CBLB
negative regulation of hydrogen peroxide-induced cell death (GO:1903206)	44574	0.103304	0.238805	0	0	9.9503	22.588	NR4A3
negative regulation of myoblast differentiation (GO:0045662)	44574	0.103304	0.238805	0	0	9.9503	22.588	NOTCH1
negative regulation of myotube differentiation (GO:0010832)	44574	0.103304	0.238805	0	0	9.9503	22.588	NOTCH1
negative regulation of potassium ion transport (GO:0043267)	44574	0.103304	0.238805	0	0	9.9503	22.588	PTK2B
pathway-restricted SMAD protein phosphorylation (GO:0060389)	44574	0.103304	0.238805	0	0	9.9503	22.588	TGFBR2
pentose-phosphate shunt (GO:0006098)	44574	0.103304	0.238805	0	0	9.9503	22.588	H6PD
positive regulation of CD4-positive, alpha-beta T cell activation (GO:2000516)	44574	0.103304	0.238805	0	0	9.9503	22.588	TGFBR2
positive regulation of heterochromatin assembly (GO:0031453)	44574	0.103304	0.238805	0	0	9.9503	22.588	ATF7IP
positive regulation of insulin receptor signaling pathway (GO:0046628)	44574	0.103304	0.238805	0	0	9.9503	22.588	SORL1
positive regulation of protein exit from endoplasmic reticulum (GO:0070863)	44574	0.103304	0.238805	0	0	9.9503	22.588	SORL1
positive regulation of purine nucleotide biosynthetic process (GO:1900373)	44574	0.103304	0.238805	0	0	9.9503	22.588	ENO1
positive regulation of sodium ion transport (GO:0010765)	44574	0.103304	0.238805	0	0	9.9503	22.588	ANK3
positive regulation of vascular endothelial cell proliferation (GO:1905564)	44574	0.103304	0.238805	0	0	9.9503	22.588	PLCG1
negative regulation of multicellular organismal process (GO:0051241)	4/214	0.104752	0.240795	0	0	2.29308	5.17354	NOTCH1;CHSY1;ARRDC3;ATP2B4
ERBB signaling pathway (GO:0038127)	2/66	0.105234	0.240795	0	0	3.74413	8.43017	PTK2B;PLCG1
organic substance transport (GO:0071702)	3/136	0.105484	0.240795	0	0	2.70952	6.09423	ABCA2;ARRDC3;TXNIP
extracellular matrix organization (GO:0030198)	5/300	0.107124	0.240795	0	0	2.04415	4.56616	COL18A1;P4HA1;ADAM8;ITGAL;ATP7A
peptidyl-threonine modification (GO:0018210)	2/67	0.107901	0.240795	0	0	3.68634	8.20778	HIPK3;TGFBR2
positive regulation of catabolic process (GO:0009896)	2/67	0.107901	0.240795	0	0	3.68634	8.20778	TNFAIP3;SORL1
regulation of cell growth (GO:0001558)	4/217	0.108768	0.240795	0	0	2.26043	5.01486	RPS6KA3;SMAD3;LTBP4;ENO1
MAPK cascade (GO:0000165)	5/303	0.110495	0.240795	0	0	2.02326	4.45682	IKBKB;JAK2;RALGDS;JAK3;ZFP36L2
regulation of tyrosine phosphorylation of STAT protein (GO:0042509)	2/68	0.110586	0.240795	0	0	3.6303	7.99377	STAT3;JAK2
interferon-gamma-mediated signaling pathway (GO:0060333)	2/68	0.110586	0.240795	0	0	3.6303	7.99377	IRF4;JAK2
negative regulation of transforming growth factor beta receptor signaling pathway (GO:0030512)	2/68	0.110586	0.240795	0	0	3.6303	7.99377	SMAD3;TGFBR2
protein dephosphorylation (GO:0006470)	3/139	0.110722	0.240795	0	0	2.64935	5.83049	MTMR3;CTDSP2;SSH2
atrial septum development (GO:0003283)	44575	0.110796	0.240795	0	0	9.18443	20.2063	NOTCH2
regulation of cAMP-dependent protein kinase activity (GO:2000479)	44575	0.110796	0.240795	0	0	9.18443	20.2063	ATP2B4
branching involved in blood vessel morphogenesis (GO:0001569)	44575	0.110796	0.240795	0	0	9.18443	20.2063	TGFBR2
calcium ion import across plasma membrane (GO:0098703)	44575	0.110796	0.240795	0	0	9.18443	20.2063	ATP2B4
regulation of cell projection organization (GO:0031344)	44575	0.110796	0.240795	0	0	9.18443	20.2063	SEMA4D
cellular copper ion homeostasis (GO:0006878)	44575	0.110796	0.240795	0	0	9.18443	20.2063	ATP7A
regulation of DNA methylation-dependent heterochromatin assembly (GO:0090308)	44575	0.110796	0.240795	0	0	9.18443	20.2063	ATF7IP
cellular response to low-density lipoprotein particle stimulus (GO:0071404)	44575	0.110796	0.240795	0	0	9.18443	20.2063	SREBF2
ceramide transport (GO:0035627)	44575	0.110796	0.240795	0	0	9.18443	20.2063	ABCA2
defense response to protozoan (GO:0042832)	44575	0.110796	0.240795	0	0	9.18443	20.2063	IRF4
regulation of nitric-oxide synthase biosynthetic process (GO:0051769)	44575	0.110796	0.240795	0	0	9.18443	20.2063	JAK2
regulation of response to interferon-gamma (GO:0060330)	44575	0.110796	0.240795	0	0	9.18443	20.2063	JAK2
histone H3-K4 trimethylation (GO:0080182)	44575	0.110796	0.240795	0	0	9.18443	20.2063	OGT
response to X-ray (GO:0010165)	44575	0.110796	0.240795	0	0	9.18443	20.2063	ATM
secondary palate development (GO:0062009)	44575	0.110796	0.240795	0	0	9.18443	20.2063	TGFBR2
T cell differentiation in thymus (GO:0033077)	44575	0.110796	0.240795	0	0	9.18443	20.2063	ZFP36L2
T-helper cell differentiation (GO:0042093)	44575	0.110796	0.240795	0	0	9.18443	20.2063	ATP7A
microvillus organization (GO:0032528)	44575	0.110796	0.240795	0	0	9.18443	20.2063	RAPGEF6
myeloid dendritic cell activation (GO:0001773)	44575	0.110796	0.240795	0	0	9.18443	20.2063	TGFBR2
negative regulation of bone mineralization (GO:0030502)	44575	0.110796	0.240795	0	0	9.18443	20.2063	PTK2B
negative regulation of cell migration involved in sprouting angiogenesis (GO:0090051)	44575	0.110796	0.240795	0	0	9.18443	20.2063	NOTCH1
negative regulation of coagulation (GO:0050819)	44575	0.110796	0.240795	0	0	9.18443	20.2063	SERPINE2
negative regulation of interleukin-12 production (GO:0032695)	44575	0.110796	0.240795	0	0	9.18443	20.2063	JAK3
negative regulation of pri-miRNA transcription by RNA polymerase II (GO:1902894)	44575	0.110796	0.240795	0	0	9.18443	20.2063	NFATC3
negative regulation of T cell differentiation (GO:0045581)	44575	0.110796	0.240795	0	0	9.18443	20.2063	LAG3
negative regulation of TORC1 signaling (GO:1904262)	44575	0.110796	0.240795	0	0	9.18443	20.2063	ATM
nuclear migration (GO:0007097)	44575	0.110796	0.240795	0	0	9.18443	20.2063	SUN2
positive regulation of alpha-beta T cell differentiation (GO:0046638)	44575	0.110796	0.240795	0	0	9.18443	20.2063	TGFBR2
positive regulation of cardiac muscle cell proliferation (GO:0060045)	44575	0.110796	0.240795	0	0	9.18443	20.2063	NOTCH1
positive regulation of cellular response to insulin stimulus (GO:1900078)	44575	0.110796	0.240795	0	0	9.18443	20.2063	SORL1
positive regulation of glycoprotein biosynthetic process (GO:0010560)	44575	0.110796	0.240795	0	0	9.18443	20.2063	ABCA2
positive regulation of protein-containing complex disassembly (GO:0043243)	44575	0.110796	0.240795	0	0	9.18443	20.2063	BNIP3
positive regulation of SMAD protein signal transduction (GO:0060391)	44575	0.110796	0.240795	0	0	9.18443	20.2063	JAK2
positive regulation of sodium ion transmembrane transporter activity (GO:2000651)	44575	0.110796	0.240795	0	0	9.18443	20.2063	ANK3
positive regulation of transmembrane transport (GO:0034764)	44575	0.110796	0.240795	0	0	9.18443	20.2063	NR4A3
pre-miRNA processing (GO:0031054)	44575	0.110796	0.240795	0	0	9.18443	20.2063	ADAR
neuron projection morphogenesis (GO:0048812)	3/140	0.11249	0.244173	0	0	2.62987	5.74598	DOCK10;ANK3;ATP7A
positive regulation of MAP kinase activity (GO:0043406)	2/69	0.113289	0.244991	0	0	3.57594	7.78772	ADAM8;PIK3R5
positive regulation of protein polymerization (GO:0032273)	2/69	0.113289	0.244991	0	0	3.57594	7.78772	FCHSD1;PTK2B
positive regulation of protein transport (GO:0051222)	2/69	0.113289	0.244991	0	0	3.57594	7.78772	MYO18A;ADAM8
COPII-coated vesicle budding (GO:0090114)	2/70	0.116009	0.24728	0	0	3.52317	7.58922	TBC1D20;SEC31B
wound healing (GO:0042060)	2/70	0.116009	0.24728	0	0	3.52317	7.58922	SMAD3;CFLAR
positive regulation of cell-substrate adhesion (GO:0010811)	2/70	0.116009	0.24728	0	0	3.52317	7.58922	PTK2B;JAK2
negative regulation of DNA-binding transcription factor activity (GO:0043433)	3/143	0.117859	0.24728	0	0	2.57313	5.50203	EGLN1;TNFAIP3;HAVCR2
androgen receptor signaling pathway (GO:0030521)	44576	0.118226	0.24728	0	0	8.52797	18.2085	KDM3A
regulation of aerobic respiration (GO:1903715)	44576	0.118226	0.24728	0	0	8.52797	18.2085	ATP7A
calcium ion import into cytosol (GO:1902656)	44576	0.118226	0.24728	0	0	8.52797	18.2085	ATP2B4
catecholamine metabolic process (GO:0006584)	44576	0.118226	0.24728	0	0	8.52797	18.2085	ATP7A
regulation of dephosphorylation (GO:0035303)	44576	0.118226	0.24728	0	0	8.52797	18.2085	MTMR3
regulation of endothelial cell chemotaxis (GO:2001026)	44576	0.118226	0.24728	0	0	8.52797	18.2085	NOTCH1
regulation of extracellular matrix organization (GO:1903053)	44576	0.118226	0.24728	0	0	8.52797	18.2085	NOTCH1
central nervous system neuron development (GO:0021954)	44576	0.118226	0.24728	0	0	8.52797	18.2085	ATP7A
regulation of nuclear-transcribed mRNA catabolic process, deadenylation-dependent decay (GO:1900151)	44576	0.118226	0.24728	0	0	8.52797	18.2085	ZFP36L2
regulation of phospholipase C activity (GO:1900274)	44576	0.118226	0.24728	0	0	8.52797	18.2085	PLCG1
embryonic cranial skeleton morphogenesis (GO:0048701)	44576	0.118226	0.24728	0	0	8.52797	18.2085	TGFBR2
ganglioside biosynthetic process (GO:0001574)	44576	0.118226	0.24728	0	0	8.52797	18.2085	ST3GAL1
mammary gland epithelium development (GO:0061180)	44576	0.118226	0.24728	0	0	8.52797	18.2085	JAK2
microvillus assembly (GO:0030033)	44576	0.118226	0.24728	0	0	8.52797	18.2085	RAPGEF6
modulation by host of viral genome replication (GO:0044827)	44576	0.118226	0.24728	0	0	8.52797	18.2085	TBC1D20
negative regulation of leukocyte activation (GO:0002695)	44576	0.118226	0.24728	0	0	8.52797	18.2085	HAVCR2
negative regulation of protein processing (GO:0010955)	44576	0.118226	0.24728	0	0	8.52797	18.2085	SERPINE2
peptidyl-tyrosine autophosphorylation (GO:0038083)	44576	0.118226	0.24728	0	0	8.52797	18.2085	PTK2B
phosphatidylethanolamine biosynthetic process (GO:0006646)	44576	0.118226	0.24728	0	0	8.52797	18.2085	LPIN2
positive regulation of acute inflammatory response (GO:0002675)	44576	0.118226	0.24728	0	0	8.52797	18.2085	ADAM8
positive regulation of DNA damage response, signal transduction by p53 class mediator (GO:0043517)	44576	0.118226	0.24728	0	0	8.52797	18.2085	ATM
positive regulation of membrane protein ectodomain proteolysis (GO:0051044)	44576	0.118226	0.24728	0	0	8.52797	18.2085	ADAM8
positive regulation of nuclear-transcribed mRNA catabolic process, deadenylation-dependent decay (GO:1900153)	44576	0.118226	0.24728	0	0	8.52797	18.2085	ZFP36L2
regulation of glycolytic process (GO:0006110)	2/71	0.118746	0.24728	0	0	3.47194	7.39791	PFKFB3;OGT
Fc-gamma receptor signaling pathway involved in phagocytosis (GO:0038096)	2/71	0.118746	0.24728	0	0	3.47194	7.39791	NCKIPSD;PLCG1
negative regulation of neuron apoptotic process (GO:0043524)	2/71	0.118746	0.24728	0	0	3.47194	7.39791	PTK2B;ADAM8
phosphatidylinositol-mediated signaling (GO:0048015)	2/71	0.118746	0.24728	0	0	3.47194	7.39791	OGT;PIK3R5
Fc-gamma receptor signaling pathway (GO:0038094)	2/72	0.121498	0.25047	0	0	3.42216	7.21343	NCKIPSD;PLCG1
response to ionizing radiation (GO:0010212)	2/72	0.121498	0.25047	0	0	3.42216	7.21343	INTS3;ATM
positive regulation of protein secretion (GO:0050714)	2/72	0.121498	0.25047	0	0	3.42216	7.21343	MYO18A;ADAM8
positive regulation of secretion by cell (GO:1903532)	2/72	0.121498	0.25047	0	0	3.42216	7.21343	MYO18A;ADAM8
transmembrane receptor protein tyrosine kinase signaling pathway (GO:0007169)	6/404	0.123175	0.25047	0	0	1.81981	3.81096	EPHB6;NR4A3;SIPA1L1;STAT3;PTK2B;JAK2
regulation of hydrolase activity (GO:0051336)	2/73	0.124266	0.25047	0	0	3.37379	7.03547	SIPA1L1;RAPGEF6
ubiquitin-dependent ERAD pathway (GO:0030433)	2/73	0.124266	0.25047	0	0	3.37379	7.03547	ANKZF1;TMUB2
negative regulation of cell adhesion (GO:0007162)	2/73	0.124266	0.25047	0	0	3.37379	7.03547	NOTCH1;SEMA4D
3'-UTR-mediated mRNA destabilization (GO:0061158)	44577	0.125594	0.25047	0	0	7.95904	16.5126	ZFP36L2
activation of NF-kappaB-inducing kinase activity (GO:0007250)	44577	0.125594	0.25047	0	0	7.95904	16.5126	TNFRSF10B
regulation of ATP biosynthetic process (GO:2001169)	44577	0.125594	0.25047	0	0	7.95904	16.5126	ENO1
regulation of cellular carbohydrate metabolic process (GO:0010675)	44577	0.125594	0.25047	0	0	7.95904	16.5126	PDK1
regulation of cholesterol storage (GO:0010885)	44577	0.125594	0.25047	0	0	7.95904	16.5126	SREBF2
regulation of defense response to virus (GO:0050688)	44577	0.125594	0.25047	0	0	7.95904	16.5126	TNFAIP3
cellular polysaccharide catabolic process (GO:0044247)	44577	0.125594	0.25047	0	0	7.95904	16.5126	AOAH
regulation of establishment of cell polarity (GO:2000114)	44577	0.125594	0.25047	0	0	7.95904	16.5126	PTK2B
cellular response to corticosteroid stimulus (GO:0071384)	44577	0.125594	0.25047	0	0	7.95904	16.5126	ZFP36L2
regulation of fatty acid oxidation (GO:0046320)	44577	0.125594	0.25047	0	0	7.95904	16.5126	NR4A3
regulation of interleukin-13 production (GO:0032656)	44577	0.125594	0.25047	0	0	7.95904	16.5126	IRF4
regulation of leukocyte activation (GO:0002694)	44577	0.125594	0.25047	0	0	7.95904	16.5126	MYO18A
dendritic spine morphogenesis (GO:0060997)	44577	0.125594	0.25047	0	0	7.95904	16.5126	DOCK10
regulation of oxidative phosphorylation (GO:0002082)	44577	0.125594	0.25047	0	0	7.95904	16.5126	ATP7A
regulation of phosphate metabolic process (GO:0019220)	44577	0.125594	0.25047	0	0	7.95904	16.5126	IKBKB
regulation of Rac protein signal transduction (GO:0035020)	44577	0.125594	0.25047	0	0	7.95904	16.5126	OGT
Golgi to endosome transport (GO:0006895)	44577	0.125594	0.25047	0	0	7.95904	16.5126	MON2
N-terminal protein amino acid acetylation (GO:0006474)	44577	0.125594	0.25047	0	0	7.95904	16.5126	CREBBP
negative regulation of immune effector process (GO:0002698)	44577	0.125594	0.25047	0	0	7.95904	16.5126	HAVCR2
negative regulation of platelet activation (GO:0010544)	44577	0.125594	0.25047	0	0	7.95904	16.5126	SERPINE2
negative regulation of telomere maintenance (GO:0032205)	44577	0.125594	0.25047	0	0	7.95904	16.5126	ATM
negative regulation of type I interferon-mediated signaling pathway (GO:0060339)	44577	0.125594	0.25047	0	0	7.95904	16.5126	STAT2
platelet-derived growth factor receptor signaling pathway (GO:0048008)	44577	0.125594	0.25047	0	0	7.95904	16.5126	NR4A3
polyol biosynthetic process (GO:0046173)	44577	0.125594	0.25047	0	0	7.95904	16.5126	ITPKB
positive regulation of alpha-beta T cell proliferation (GO:0046641)	44577	0.125594	0.25047	0	0	7.95904	16.5126	TGFBR2
positive regulation of collagen biosynthetic process (GO:0032967)	44577	0.125594	0.25047	0	0	7.95904	16.5126	SUCO
positive regulation of endothelial cell apoptotic process (GO:2000353)	44577	0.125594	0.25047	0	0	7.95904	16.5126	PLCG1
positive regulation of leukocyte adhesion to vascular endothelial cell (GO:1904996)	44577	0.125594	0.25047	0	0	7.95904	16.5126	NFAT5
positive regulation of myeloid leukocyte cytokine production involved in immune response (GO:0061081)	44577	0.125594	0.25047	0	0	7.95904	16.5126	NR4A3
positive regulation of transferase activity (GO:0051347)	3/148	0.127014	0.252794	0	0	2.48377	5.12515	EPHB6;ARRDC3;SORL1
proteolysis involved in cellular protein catabolic process (GO:0051603)	2/74	0.12705	0.252794	0	0	3.32677	6.86371	USP9X;TNFAIP3
positive regulation of lymphocyte proliferation (GO:0050671)	2/75	0.129848	0.257672	0	0	3.28103	6.69787	CD38;JAK3
regulation of BMP signaling pathway (GO:0030510)	2/76	0.13266	0.257672	0	0	3.23653	6.53766	NOTCH1;SORL1
regulation of epithelial to mesenchymal transition (GO:0010717)	2/76	0.13266	0.257672	0	0	3.23653	6.53766	SMAD3;TGFBR2
protein import into nucleus (GO:0006606)	2/76	0.13266	0.257672	0	0	3.23653	6.53766	STAT3;CBLB
regulation of establishment of endothelial barrier (GO:1903140)	44578	0.132902	0.257672	0	0	7.46122	15.0578	IKBKB
cellular response to gamma radiation (GO:0071480)	44578	0.132902	0.257672	0	0	7.46122	15.0578	ATM
copper ion homeostasis (GO:0055070)	44578	0.132902	0.257672	0	0	7.46122	15.0578	ATP7A
diol biosynthetic process (GO:0034312)	44578	0.132902	0.257672	0	0	7.46122	15.0578	ABCA2
epithelial cell morphogenesis (GO:0003382)	44578	0.132902	0.257672	0	0	7.46122	15.0578	COL18A1
regulation of transferase activity (GO:0051338)	44578	0.132902	0.257672	0	0	7.46122	15.0578	ATM
histone H2A monoubiquitination (GO:0035518)	44578	0.132902	0.257672	0	0	7.46122	15.0578	PCGF5
snRNA metabolic process (GO:0016073)	44578	0.132902	0.257672	0	0	7.46122	15.0578	INTS3
mesenchyme morphogenesis (GO:0072132)	44578	0.132902	0.257672	0	0	7.46122	15.0578	NOTCH1
muscle tissue morphogenesis (GO:0060415)	44578	0.132902	0.257672	0	0	7.46122	15.0578	NOTCH1
negative regulation of amyloid-beta formation (GO:1902430)	44578	0.132902	0.257672	0	0	7.46122	15.0578	SORL1
negative regulation of cytokine production involved in immune response (GO:0002719)	44578	0.132902	0.257672	0	0	7.46122	15.0578	JAK3
negative regulation of interleukin-10 production (GO:0032693)	44578	0.132902	0.257672	0	0	7.46122	15.0578	JAK3
positive regulation of cardiac muscle tissue growth (GO:0055023)	44578	0.132902	0.257672	0	0	7.46122	15.0578	NOTCH1
positive regulation of collagen metabolic process (GO:0010714)	44578	0.132902	0.257672	0	0	7.46122	15.0578	SUCO
positive regulation of cyclin-dependent protein serine/threonine kinase activity (GO:0045737)	44578	0.132902	0.257672	0	0	7.46122	15.0578	CCND2
positive regulation of cytokine production involved in inflammatory response (GO:1900017)	44578	0.132902	0.257672	0	0	7.46122	15.0578	STAT3
positive regulation of muscle hypertrophy (GO:0014742)	44578	0.132902	0.257672	0	0	7.46122	15.0578	NR4A3
positive regulation of smooth muscle cell migration (GO:0014911)	44578	0.132902	0.257672	0	0	7.46122	15.0578	NR4A3
cellular response to oxygen-containing compound (GO:1901701)	5/323	0.134245	0.259988	0	0	1.89407	3.80346	NR4A3;ATP2B4;TNFAIP3;PTK2B;ATM
regulation of organelle assembly (GO:1902115)	2/77	0.135487	0.26154	0	0	3.19321	6.38285	MTMR3;TBC1D20
negative regulation of developmental process (GO:0051093)	2/77	0.135487	0.26154	0	0	3.19321	6.38285	NOTCH1;BNIP3
dephosphorylation (GO:0016311)	3/153	0.136416	0.26154	0	0	2.40037	4.78165	MTMR3;CTDSP2;SSH2
protein modification process (GO:0036211)	2/78	0.138327	0.26154	0	0	3.15104	6.23318	ERO1A;ST3GAL1
negative regulation of apoptotic signaling pathway (GO:2001234)	2/78	0.138327	0.26154	0	0	3.15104	6.23318	CFLAR;MCL1
negative regulation of blood vessel morphogenesis (GO:2000181)	2/78	0.138327	0.26154	0	0	3.15104	6.23318	PGK1;ATP2B4
regulation of B cell differentiation (GO:0045577)	44579	0.140148	0.26154	0	0	7.02197	13.7986	ZFP36L2
base conversion or substitution editing (GO:0016553)	44579	0.140148	0.26154	0	0	7.02197	13.7986	ADAR
regulation of delayed rectifier potassium channel activity (GO:1902259)	44579	0.140148	0.26154	0	0	7.02197	13.7986	ANK3
regulation of establishment or maintenance of cell polarity (GO:0032878)	44579	0.140148	0.26154	0	0	7.02197	13.7986	PTK2B
cellular response to glucocorticoid stimulus (GO:0071385)	44579	0.140148	0.26154	0	0	7.02197	13.7986	ZFP36L2
regulation of multicellular organism growth (GO:0040014)	44579	0.140148	0.26154	0	0	7.02197	13.7986	STAT5B
regulation of platelet aggregation (GO:0090330)	44579	0.140148	0.26154	0	0	7.02197	13.7986	SERPINE2
embryonic digit morphogenesis (GO:0042733)	44579	0.140148	0.26154	0	0	7.02197	13.7986	CREBBP
regulation of protein-containing complex disassembly (GO:0043244)	44579	0.140148	0.26154	0	0	7.02197	13.7986	BNIP3
regulation of telomere maintenance via telomere lengthening (GO:1904356)	44579	0.140148	0.26154	0	0	7.02197	13.7986	ATM
regulation of transforming growth factor beta production (GO:0071634)	44579	0.140148	0.26154	0	0	7.02197	13.7986	SMAD3
regulation of vascular endothelial cell proliferation (GO:1905562)	44579	0.140148	0.26154	0	0	7.02197	13.7986	PLCG1
response to axon injury (GO:0048678)	44579	0.140148	0.26154	0	0	7.02197	13.7986	MAPK8IP3
response to interferon-alpha (GO:0035455)	44579	0.140148	0.26154	0	0	7.02197	13.7986	ADAR
rRNA catabolic process (GO:0016075)	44579	0.140148	0.26154	0	0	7.02197	13.7986	XRN1
triglyceride biosynthetic process (GO:0019432)	44579	0.140148	0.26154	0	0	7.02197	13.7986	LPIN2
negative regulation of leukocyte cell-cell adhesion (GO:1903038)	44579	0.140148	0.26154	0	0	7.02197	13.7986	JAK3
negative regulation of lipid catabolic process (GO:0050995)	44579	0.140148	0.26154	0	0	7.02197	13.7986	SORL1
positive regulation of amyloid-beta formation (GO:1902004)	44579	0.140148	0.26154	0	0	7.02197	13.7986	ABCA2
positive regulation of cardiac muscle hypertrophy (GO:0010613)	44579	0.140148	0.26154	0	0	7.02197	13.7986	NR4A3
positive regulation of cell migration involved in sprouting angiogenesis (GO:0090050)	44579	0.140148	0.26154	0	0	7.02197	13.7986	HDAC7
positive regulation of CREB transcription factor activity (GO:0032793)	44579	0.140148	0.26154	0	0	7.02197	13.7986	CRTC3
positive regulation of excitatory postsynaptic potential (GO:2000463)	44579	0.140148	0.26154	0	0	7.02197	13.7986	PTK2B
positive regulation of extracellular matrix organization (GO:1903055)	44579	0.140148	0.26154	0	0	7.02197	13.7986	SMAD3
positive regulation of fatty acid metabolic process (GO:0045923)	44579	0.140148	0.26154	0	0	7.02197	13.7986	NR4A3
positive regulation of lymphocyte chemotaxis (GO:0140131)	44579	0.140148	0.26154	0	0	7.02197	13.7986	PTK2B
positive regulation of nervous system process (GO:0031646)	44579	0.140148	0.26154	0	0	7.02197	13.7986	EGR2
positive regulation of synaptic transmission, glutamatergic (GO:0051968)	44579	0.140148	0.26154	0	0	7.02197	13.7986	PTK2B
axon development (GO:0061564)	2/79	0.14118	0.262621	0	0	3.10996	6.08843	ANK3;MAPK8IP3
regulation of cellular response to heat (GO:1900034)	2/79	0.14118	0.262621	0	0	3.10996	6.08843	CREBBP;ATM
negative regulation of NF-kappaB transcription factor activity (GO:0032088)	2/79	0.14118	0.262621	0	0	3.10996	6.08843	TNFAIP3;HAVCR2
cellular protein localization (GO:0034613)	5/329	0.141786	0.263468	0	0	1.85842	3.63032	CEP68;RAB43;STX16;SGSM2;SEC31B
regulation of cell differentiation (GO:0045595)	3/156	0.142168	0.263897	0	0	2.35294	4.58998	RPS6KA3;CREBBP;LTBP4
regulation of fat cell differentiation (GO:0045598)	2/80	0.144045	0.265567	0	0	3.06993	5.94838	SMAD3;ZFP36L2
regulation of NIK/NF-kappaB signaling (GO:1901222)	2/80	0.144045	0.265567	0	0	3.06993	5.94838	NFAT5;HDAC7
skin development (GO:0043588)	2/80	0.144045	0.265567	0	0	3.06993	5.94838	TXNIP;ATP7A
T cell receptor signaling pathway (GO:0050852)	3/158	0.146048	0.265567	0	0	2.32234	4.46777	IKBKB;THEMIS;PLCG1
activin receptor signaling pathway (GO:0032924)	44580	0.147334	0.265567	0	0	6.63153	12.6997	SMAD3
regulation of autophagy of mitochondrion (GO:1903146)	44580	0.147334	0.265567	0	0	6.63153	12.6997	SREBF2
regulation of bicellular tight junction assembly (GO:2000810)	44580	0.147334	0.265567	0	0	6.63153	12.6997	IKBKB
regulation of cell-cell adhesion mediated by cadherin (GO:2000047)	44580	0.147334	0.265567	0	0	6.63153	12.6997	NOTCH1
carbohydrate derivative catabolic process (GO:1901136)	44580	0.147334	0.265567	0	0	6.63153	12.6997	AOAH
regulation of collagen biosynthetic process (GO:0032965)	44580	0.147334	0.265567	0	0	6.63153	12.6997	SUCO
regulation of glucose transmembrane transport (GO:0010827)	44580	0.147334	0.265567	0	0	6.63153	12.6997	NR4A3
regulation of leukocyte chemotaxis (GO:0002688)	44580	0.147334	0.265567	0	0	6.63153	12.6997	PTK2B
regulation of mitochondrial membrane permeability (GO:0046902)	44580	0.147334	0.265567	0	0	6.63153	12.6997	BNIP3
DNA alkylation (GO:0006305)	44580	0.147334	0.265567	0	0	6.63153	12.6997	ATF7IP
DNA double-strand break processing (GO:0000729)	44580	0.147334	0.265567	0	0	6.63153	12.6997	ATM
DNA methylation or demethylation (GO:0044728)	44580	0.147334	0.265567	0	0	6.63153	12.6997	ATF7IP
regulation of oligodendrocyte differentiation (GO:0048713)	44580	0.147334	0.265567	0	0	6.63153	12.6997	NOTCH1
dopamine metabolic process (GO:0042417)	44580	0.147334	0.265567	0	0	6.63153	12.6997	ATP7A
heart trabecula morphogenesis (GO:0061384)	44580	0.147334	0.265567	0	0	6.63153	12.6997	NOTCH1
sphingosine metabolic process (GO:0006670)	44580	0.147334	0.265567	0	0	6.63153	12.6997	ABCA2
mesenchymal cell development (GO:0014031)	44580	0.147334	0.265567	0	0	6.63153	12.6997	NOTCH1
N-glycan processing (GO:0006491)	44580	0.147334	0.265567	0	0	6.63153	12.6997	MAN2A2
negative regulation of amyloid precursor protein catabolic process (GO:1902992)	44580	0.147334	0.265567	0	0	6.63153	12.6997	SORL1
negative regulation of striated muscle cell differentiation (GO:0051154)	44580	0.147334	0.265567	0	0	6.63153	12.6997	NOTCH1
NLS-bearing protein import into nucleus (GO:0006607)	44580	0.147334	0.265567	0	0	6.63153	12.6997	CBLB
positive regulation of cellular protein catabolic process (GO:1903364)	44580	0.147334	0.265567	0	0	6.63153	12.6997	ABCA2
positive regulation of mitochondrial fission (GO:0090141)	44580	0.147334	0.265567	0	0	6.63153	12.6997	BNIP3
positive regulation of oxidoreductase activity (GO:0051353)	44580	0.147334	0.265567	0	0	6.63153	12.6997	ATP7A
response to lipopolysaccharide (GO:0032496)	3/159	0.148001	0.266494	0	0	2.30734	4.40825	RPS6KA3;TNFAIP3;JAK2
positive regulation of cytokine production (GO:0001819)	5/335	0.149508	0.268922	0	0	1.82407	3.46648	CREBBP;IRF4;STAT3;SORL1;HAVCR2
ephrin receptor signaling pathway (GO:0048013)	2/82	0.149813	0.268922	0	0	2.99288	5.68159	EPHB6;SIPA1L1
positive regulation of cytoskeleton organization (GO:0051495)	2/82	0.149813	0.268922	0	0	2.99288	5.68159	FCHSD1;PTK2B
positive regulation of cellular process (GO:0048522)	8/625	0.153104	0.27085	0	0	1.56701	2.94071	RPS6KA3;EGR2;CCND2;NOTCH1;PTK2B;ADAM8;ATM;TGFBR2
protein targeting to lysosome (GO:0006622)	44581	0.154461	0.27085	0	0	6.28218	11.734	SORL1
adaptive immune response based on somatic recombination of immune receptors built from immunoglobulin superfamily domains (GO:0002460)	44581	0.154461	0.27085	0	0	6.28218	11.734	STAT3
regulation of acute inflammatory response (GO:0002673)	44581	0.154461	0.27085	0	0	6.28218	11.734	ADAM8
cardiac epithelial to mesenchymal transition (GO:0060317)	44581	0.154461	0.27085	0	0	6.28218	11.734	NOTCH1
cardiac ventricle development (GO:0003231)	44581	0.154461	0.27085	0	0	6.28218	11.734	NOTCH1
cellular response to nitrogen compound (GO:1901699)	44581	0.154461	0.27085	0	0	6.28218	11.734	ATP2B4
regulation of lymphocyte differentiation (GO:0045619)	44581	0.154461	0.27085	0	0	6.28218	11.734	ZFP36L2
cortical actin cytoskeleton organization (GO:0030866)	44581	0.154461	0.27085	0	0	6.28218	11.734	IKBKB
regulation of protein localization to cell periphery (GO:1904375)	44581	0.154461	0.27085	0	0	6.28218	11.734	ABCA2
establishment of epithelial cell polarity (GO:0090162)	44581	0.154461	0.27085	0	0	6.28218	11.734	MYO18A
regulation of smooth muscle cell migration (GO:0014910)	44581	0.154461	0.27085	0	0	6.28218	11.734	SORL1
eye morphogenesis (GO:0048592)	44581	0.154461	0.27085	0	0	6.28218	11.734	STAT3
regulation of tissue remodeling (GO:0034103)	44581	0.154461	0.27085	0	0	6.28218	11.734	SUCO
ganglioside metabolic process (GO:0001573)	44581	0.154461	0.27085	0	0	6.28218	11.734	ABCA2
gastrulation (GO:0007369)	44581	0.154461	0.27085	0	0	6.28218	11.734	NR4A3
glucose transmembrane transport (GO:1904659)	44581	0.154461	0.27085	0	0	6.28218	11.734	SLC2A3
mesoderm development (GO:0007498)	44581	0.154461	0.27085	0	0	6.28218	11.734	JAK2
negative regulation of axon extension involved in axon guidance (GO:0048843)	44581	0.154461	0.27085	0	0	6.28218	11.734	SEMA4D
negative regulation of telomere maintenance via telomerase (GO:0032211)	44581	0.154461	0.27085	0	0	6.28218	11.734	XRN1
neuromuscular synaptic transmission (GO:0007274)	44581	0.154461	0.27085	0	0	6.28218	11.734	FCHSD1
positive regulation of cyclin-dependent protein kinase activity (GO:1904031)	44581	0.154461	0.27085	0	0	6.28218	11.734	CCND2
production of small RNA involved in gene silencing by RNA (GO:0070918)	44581	0.154461	0.27085	0	0	6.28218	11.734	ZC3H7A
spindle assembly (GO:0051225)	2/84	0.155626	0.272345	0	0	2.91959	5.43131	GOLGA8B;GOLGA8A
nuclear export (GO:0051168)	2/84	0.155626	0.272345	0	0	2.91959	5.43131	EGR2;XPO6
negative regulation of defense response (GO:0031348)	2/85	0.158549	0.277182	0	0	2.88426	5.31193	TNFAIP3;AOAH
actin filament-based transport (GO:0099515)	44582	0.161528	0.277383	0	0	5.96777	10.8797	SUN2
purinergic nucleotide receptor signaling pathway (GO:0035590)	44582	0.161528	0.277383	0	0	5.96777	10.8797	TXNIP
regulation of cardiac muscle cell proliferation (GO:0060043)	44582	0.161528	0.277383	0	0	5.96777	10.8797	NOTCH1
calcium ion transport into cytosol (GO:0060402)	44582	0.161528	0.277383	0	0	5.96777	10.8797	ATP2B4
chondroitin sulfate biosynthetic process (GO:0030206)	44582	0.161528	0.277383	0	0	5.96777	10.8797	CHSY1
endocardial cushion development (GO:0003197)	44582	0.161528	0.277383	0	0	5.96777	10.8797	NOTCH1
extrinsic apoptotic signaling pathway in absence of ligand (GO:0097192)	44582	0.161528	0.277383	0	0	5.96777	10.8797	MCL1
spindle assembly checkpoint signaling (GO:0071173)	44582	0.161528	0.277383	0	0	5.96777	10.8797	ATM
long-term synaptic potentiation (GO:0060291)	44582	0.161528	0.277383	0	0	5.96777	10.8797	PTK2B
mitotic spindle assembly checkpoint signaling (GO:0007094)	44582	0.161528	0.277383	0	0	5.96777	10.8797	ATM
mitotic spindle checkpoint signaling (GO:0071174)	44582	0.161528	0.277383	0	0	5.96777	10.8797	ATM
negative regulation of ion transmembrane transporter activity (GO:0032413)	44582	0.161528	0.277383	0	0	5.96777	10.8797	TCAF2
neuron apoptotic process (GO:0051402)	44582	0.161528	0.277383	0	0	5.96777	10.8797	BNIP3
positive regulation of glycolytic process (GO:0045821)	44582	0.161528	0.277383	0	0	5.96777	10.8797	PFKFB3
positive regulation of lipid storage (GO:0010884)	44582	0.161528	0.277383	0	0	5.96777	10.8797	SREBF2
positive regulation of purine nucleotide metabolic process (GO:1900544)	44582	0.161528	0.277383	0	0	5.96777	10.8797	PFKFB3
positive regulation of transcription from RNA polymerase II promoter involved in cellular response to chemical stimulus (GO:1901522)	44582	0.161528	0.277383	0	0	5.96777	10.8797	NOTCH1
positive regulation of vascular associated smooth muscle cell proliferation (GO:1904707)	44582	0.161528	0.277383	0	0	5.96777	10.8797	NR4A3
positive regulation of phosphorylation (GO:0042327)	4/253	0.161935	0.277807	0	0	1.93008	3.51382	EPHB6;CCND2;PFKFB3;SEMA4D
ERAD pathway (GO:0036503)	2/87	0.164425	0.281249	0	0	2.81611	5.08393	ANKZF1;TMUB2
regulation of transcription from RNA polymerase II promoter in response to stress (GO:0043618)	2/87	0.164425	0.281249	0	0	2.81611	5.08393	EGLN1;CREBBP
negative regulation of angiogenesis (GO:0016525)	2/87	0.164425	0.281249	0	0	2.81611	5.08393	PGK1;ATP2B4
retrograde transport, endosome to Golgi (GO:0042147)	2/88	0.167377	0.284375	0	0	2.78323	4.97503	STX16;SGSM2
negative regulation of binding (GO:0051100)	2/88	0.167377	0.284375	0	0	2.78323	4.97503	JAK2;SORL1
regulation of chromosome organization (GO:0033044)	44583	0.168537	0.284375	0	0	5.6833	10.1197	SMG1
regulation of macrophage chemotaxis (GO:0010758)	44583	0.168537	0.284375	0	0	5.6833	10.1197	PTK2B
regulation of membrane protein ectodomain proteolysis (GO:0051043)	44583	0.168537	0.284375	0	0	5.6833	10.1197	ADAM8
heme biosynthetic process (GO:0006783)	44583	0.168537	0.284375	0	0	5.6833	10.1197	NFE2L1
microglial cell activation (GO:0001774)	44583	0.168537	0.284375	0	0	5.6833	10.1197	JAK2
negative regulation of lipid biosynthetic process (GO:0051055)	44583	0.168537	0.284375	0	0	5.6833	10.1197	ABCA2
negative regulation of mitotic metaphase/anaphase transition (GO:0045841)	44583	0.168537	0.284375	0	0	5.6833	10.1197	ATM
negative regulation of myeloid cell differentiation (GO:0045638)	44583	0.168537	0.284375	0	0	5.6833	10.1197	PTK2B
neuronal action potential (GO:0019228)	44583	0.168537	0.284375	0	0	5.6833	10.1197	ANK3
positive regulation of amyloid precursor protein catabolic process (GO:1902993)	44583	0.168537	0.284375	0	0	5.6833	10.1197	ABCA2
positive regulation of neutrophil migration (GO:1902624)	44583	0.168537	0.284375	0	0	5.6833	10.1197	ADAM8
positive regulation of signal transduction by p53 class mediator (GO:1901798)	44583	0.168537	0.284375	0	0	5.6833	10.1197	ATM
positive regulation of cell differentiation (GO:0045597)	4/258	0.169969	0.286032	0	0	1.8916	3.35217	RPS6KA3;SMAD3;SUCO;TGFBR2
regulation of cation channel activity (GO:2001257)	2/89	0.170339	0.286032	0	0	2.7511	4.86934	PTK2B;ANK3
regulation of endothelial cell migration (GO:0010594)	2/89	0.170339	0.286032	0	0	2.7511	4.86934	GPI;PTK2B
regulation of type I interferon production (GO:0032479)	2/89	0.170339	0.286032	0	0	2.7511	4.86934	CREBBP;TNFAIP3
post-Golgi vesicle-mediated transport (GO:0006892)	2/89	0.170339	0.286032	0	0	2.7511	4.86934	MON2;SORL1
supramolecular fiber organization (GO:0097435)	5/351	0.170939	0.286763	0	0	1.7383	3.07061	COL18A1;P4HA1;USP9X;ATP7A;SORL1
neuron projection development (GO:0031175)	3/171	0.172068	0.288103	0	0	2.14122	3.76826	DOCK10;ATP7A;MAPK8IP3
nuclear-transcribed mRNA catabolic process (GO:0000956)	3/171	0.172068	0.288103	0	0	2.14122	3.76826	SMG1;XRN1;ATM
negative regulation of protein kinase activity (GO:0006469)	2/90	0.17331	0.288833	0	0	2.7197	4.76674	ADAR;SORL1
positive regulation of ERK1 and ERK2 cascade (GO:0070374)	3/172	0.174123	0.288833	0	0	2.12845	3.72051	NOTCH2;NOTCH1;PTK2B
acylglycerol biosynthetic process (GO:0046463)	44584	0.175487	0.288833	0	0	5.4247	9.44001	LPIN2
regulation of calcium ion transmembrane transport (GO:1903169)	44584	0.175487	0.288833	0	0	5.4247	9.44001	PTK2B
regulation of interferon-gamma-mediated signaling pathway (GO:0060334)	44584	0.175487	0.288833	0	0	5.4247	9.44001	JAK2
DNA methylation (GO:0006306)	44584	0.175487	0.288833	0	0	5.4247	9.44001	ATF7IP
ERK1 and ERK2 cascade (GO:0070371)	44584	0.175487	0.288833	0	0	5.4247	9.44001	ZFP36L2
regulation of SMAD protein signal transduction (GO:0060390)	44584	0.175487	0.288833	0	0	5.4247	9.44001	JAK2
regulation of steroid metabolic process (GO:0019218)	44584	0.175487	0.288833	0	0	5.4247	9.44001	ABCA2
regulation of telomere capping (GO:1904353)	44584	0.175487	0.288833	0	0	5.4247	9.44001	ATM
regulation of toll-like receptor 4 signaling pathway (GO:0034143)	44584	0.175487	0.288833	0	0	5.4247	9.44001	TNFAIP3
hexose transmembrane transport (GO:0008645)	44584	0.175487	0.288833	0	0	5.4247	9.44001	SLC2A3
mitotic cell cycle checkpoint signaling (GO:0007093)	44584	0.175487	0.288833	0	0	5.4247	9.44001	INTS3
negative regulation of extrinsic apoptotic signaling pathway in absence of ligand (GO:2001240)	44584	0.175487	0.288833	0	0	5.4247	9.44001	MCL1
negative regulation of phosphoprotein phosphatase activity (GO:0032515)	44584	0.175487	0.288833	0	0	5.4247	9.44001	IKBKB
negative regulation of signal transduction in absence of ligand (GO:1901099)	44584	0.175487	0.288833	0	0	5.4247	9.44001	MCL1
positive regulation of epithelial cell apoptotic process (GO:1904037)	44584	0.175487	0.288833	0	0	5.4247	9.44001	PLCG1
protein deacylation (GO:0035601)	44584	0.175487	0.288833	0	0	5.4247	9.44001	HDAC7
regulation of actin cytoskeleton organization (GO:0032956)	2/91	0.176289	0.289061	0	0	2.689	4.66712	NOTCH2;PTK2B
regulation of stem cell differentiation (GO:2000736)	2/91	0.176289	0.289061	0	0	2.689	4.66712	NOTCH1;ZFP36L2
toll-like receptor signaling pathway (GO:0002224)	2/91	0.176289	0.289061	0	0	2.689	4.66712	IKBKB;RPS6KA3
positive regulation of supramolecular fiber organization (GO:1902905)	2/91	0.176289	0.289061	0	0	2.689	4.66712	FCHSD1;PTK2B
regulation of lipid metabolic process (GO:0019216)	2/92	0.179276	0.292714	0	0	2.65899	4.57035	CREBBP;SREBF2
positive regulation of cellular component biogenesis (GO:0044089)	2/92	0.179276	0.292714	0	0	2.65899	4.57035	SMAD3;FNIP2
positive regulation of peptidyl-serine phosphorylation (GO:0033138)	2/93	0.182271	0.292714	0	0	2.62964	4.47633	ATP2B4;FNIP2
regulation of axon extension involved in axon guidance (GO:0048841)	44585	0.18238	0.292714	0	0	5.18858	8.82923	SEMA4D
axon extension (GO:0048675)	44585	0.18238	0.292714	0	0	5.18858	8.82923	USP9X
regulation of keratinocyte proliferation (GO:0010837)	44585	0.18238	0.292714	0	0	5.18858	8.82923	NOTCH2
dendritic cell differentiation (GO:0097028)	44585	0.18238	0.292714	0	0	5.18858	8.82923	TGFBR2
extracellular matrix assembly (GO:0085029)	44585	0.18238	0.292714	0	0	5.18858	8.82923	ATP7A
response to gamma radiation (GO:0010332)	44585	0.18238	0.292714	0	0	5.18858	8.82923	ATM
mammary gland development (GO:0030879)	44585	0.18238	0.292714	0	0	5.18858	8.82923	JAK2
negative regulation of NIK/NF-kappaB signaling (GO:1901223)	44585	0.18238	0.292714	0	0	5.18858	8.82923	HDAC7
negative regulation of protein tyrosine kinase activity (GO:0061099)	44585	0.18238	0.292714	0	0	5.18858	8.82923	CBLB
negative regulation of stress fiber assembly (GO:0051497)	44585	0.18238	0.292714	0	0	5.18858	8.82923	ARAP1
neuromuscular junction development (GO:0007528)	44585	0.18238	0.292714	0	0	5.18858	8.82923	ANK3
nucleotide-binding domain, leucine rich repeat containing receptor signaling pathway (GO:0035872)	44585	0.18238	0.292714	0	0	5.18858	8.82923	TNFAIP3
porphyrin-containing compound biosynthetic process (GO:0006779)	44585	0.18238	0.292714	0	0	5.18858	8.82923	NFE2L1
positive regulation of carbohydrate metabolic process (GO:0045913)	44585	0.18238	0.292714	0	0	5.18858	8.82923	PFKFB3
positive regulation of cellular response to transforming growth factor beta stimulus (GO:1903846)	44585	0.18238	0.292714	0	0	5.18858	8.82923	CREBBP
positive regulation of neuron apoptotic process (GO:0043525)	44585	0.18238	0.292714	0	0	5.18858	8.82923	MCL1
positive regulation of phospholipase activity (GO:0010518)	44585	0.18238	0.292714	0	0	5.18858	8.82923	PLCG1
positive regulation of transcription from RNA polymerase II promoter in response to stress (GO:0036003)	44585	0.18238	0.292714	0	0	5.18858	8.82923	NOTCH1
positive regulation of transforming growth factor beta receptor signaling pathway (GO:0030511)	44585	0.18238	0.292714	0	0	5.18858	8.82923	CREBBP
protein K48-linked deubiquitination (GO:0071108)	44585	0.18238	0.292714	0	0	5.18858	8.82923	TNFAIP3
regulation of protein phosphorylation (GO:0001932)	4/266	0.183109	0.293615	0	0	1.83309	3.11199	CCND2;SEMA4D;STAT2;FNIP2
glycerophospholipid biosynthetic process (GO:0046474)	3/177	0.184498	0.295299	0	0	2.06676	3.49306	MTMR3;LPIN2;PIK3R5
positive regulation of developmental process (GO:0051094)	3/177	0.184498	0.295299	0	0	2.06676	3.49306	RPS6KA3;BNIP3;SORL1
protein deubiquitination (GO:0016579)	4/267	0.184775	0.295471	0	0	1.82603	3.08346	SMAD3;USP9X;TNFAIP3;OGT
central nervous system development (GO:0007417)	4/268	0.186446	0.297119	0	0	1.81902	3.05525	RPS6KA3;EGR2;STAT3;TGFBR2
negative regulation of immune response (GO:0050777)	3/178	0.186593	0.297119	0	0	2.05484	3.44973	TNFAIP3;PLCG1;HAVCR2
mRNA metabolic process (GO:0016071)	2/95	0.188283	0.297119	0	0	2.57283	4.29612	ZFP36L2;HIPK3
regulation of immune response (GO:0050776)	3/179	0.188694	0.297119	0	0	2.04306	3.40708	LAG3;IRF4;ITGAL
cardiac conduction system development (GO:0003161)	44586	0.189215	0.297119	0	0	4.97214	8.27797	NOTCH2
regulation of cholesterol transport (GO:0032374)	44586	0.189215	0.297119	0	0	4.97214	8.27797	ABCA2
regulation of interferon-alpha production (GO:0032647)	44586	0.189215	0.297119	0	0	4.97214	8.27797	HAVCR2
regulation of myotube differentiation (GO:0010830)	44586	0.189215	0.297119	0	0	4.97214	8.27797	NOTCH1
divalent inorganic cation homeostasis (GO:0072507)	44586	0.189215	0.297119	0	0	4.97214	8.27797	ANK3
energy derivation by oxidation of organic compounds (GO:0015980)	44586	0.189215	0.297119	0	0	4.97214	8.27797	NR4A3
regulation of proteolysis involved in cellular protein catabolic process (GO:1903050)	44586	0.189215	0.297119	0	0	4.97214	8.27797	PTK2B
negative regulation of actin filament polymerization (GO:0030837)	44586	0.189215	0.297119	0	0	4.97214	8.27797	SSH2
negative regulation of cell junction assembly (GO:1901889)	44586	0.189215	0.297119	0	0	4.97214	8.27797	IKBKB
negative regulation of ion transport (GO:0043271)	44586	0.189215	0.297119	0	0	4.97214	8.27797	PTK2B
negative regulation of sequestering of calcium ion (GO:0051283)	44586	0.189215	0.297119	0	0	4.97214	8.27797	ERO1A
outflow tract septum morphogenesis (GO:0003148)	44586	0.189215	0.297119	0	0	4.97214	8.27797	TGFBR2
peripheral nervous system development (GO:0007422)	44586	0.189215	0.297119	0	0	4.97214	8.27797	EGR2
phosphatidylinositol dephosphorylation (GO:0046856)	44586	0.189215	0.297119	0	0	4.97214	8.27797	MTMR3
positive regulation of ERBB signaling pathway (GO:1901186)	44586	0.189215	0.297119	0	0	4.97214	8.27797	ARAP1
positive regulation of release of cytochrome c from mitochondria (GO:0090200)	44586	0.189215	0.297119	0	0	4.97214	8.27797	BNIP3
negative regulation of nucleic acid-templated transcription (GO:1903507)	6/464	0.192812	0.301781	0	0	1.57653	2.59502	CREBZF;ATF7IP;NOTCH1;CD38;ENO1;ZBTB4
protein maturation (GO:0051604)	2/97	0.194323	0.301781	0	0	2.51841	4.12574	OGT;SORL1
glycosaminoglycan biosynthetic process (GO:0006024)	2/97	0.194323	0.301781	0	0	2.51841	4.12574	CHSY1;ST3GAL1
regulation of biomineral tissue development (GO:0070167)	44587	0.195993	0.301781	0	0	4.77301	7.77845	NOTCH1
chaperone cofactor-dependent protein refolding (GO:0051085)	44587	0.195993	0.301781	0	0	4.77301	7.77845	ERO1A
regulation of myelination (GO:0031641)	44587	0.195993	0.301781	0	0	4.77301	7.77845	EGR2
endothelial cell development (GO:0001885)	44587	0.195993	0.301781	0	0	4.77301	7.77845	COL18A1
regulation of regulatory T cell differentiation (GO:0045589)	44587	0.195993	0.301781	0	0	4.77301	7.77845	LAG3
regulation of telomere maintenance (GO:0032204)	44587	0.195993	0.301781	0	0	4.77301	7.77845	SMG1
histone methylation (GO:0016571)	44587	0.195993	0.301781	0	0	4.77301	7.77845	CREBBP
snRNA processing (GO:0016180)	44587	0.195993	0.301781	0	0	4.77301	7.77845	INTS3
TOR signaling (GO:0031929)	44587	0.195993	0.301781	0	0	4.77301	7.77845	SMG1
negative regulation of interleukin-1 beta production (GO:0032691)	44587	0.195993	0.301781	0	0	4.77301	7.77845	TNFAIP3
negative regulation of macroautophagy (GO:0016242)	44587	0.195993	0.301781	0	0	4.77301	7.77845	SMG1
negative regulation of receptor-mediated endocytosis (GO:0048261)	44587	0.195993	0.301781	0	0	4.77301	7.77845	ABCA2
negative regulation of signaling receptor activity (GO:2000272)	44587	0.195993	0.301781	0	0	4.77301	7.77845	CBLB
negative regulation of telomere maintenance via telomere lengthening (GO:1904357)	44587	0.195993	0.301781	0	0	4.77301	7.77845	XRN1
positive regulation of filopodium assembly (GO:0051491)	44587	0.195993	0.301781	0	0	4.77301	7.77845	ARAP1
positive regulation of G1/S transition of mitotic cell cycle (GO:1900087)	44587	0.195993	0.301781	0	0	4.77301	7.77845	CCND2
positive regulation of histone methylation (GO:0031062)	44587	0.195993	0.301781	0	0	4.77301	7.77845	OGT
positive regulation of interleukin-2 production (GO:0032743)	44587	0.195993	0.301781	0	0	4.77301	7.77845	IRF4
positive regulation of ion transmembrane transporter activity (GO:0032414)	44587	0.195993	0.301781	0	0	4.77301	7.77845	ANK3
regulation of neuron apoptotic process (GO:0043523)	2/98	0.197352	0.303337	0	0	2.49205	4.04401	PTK2B;ADAM8
regulation of peptidyl-serine phosphorylation (GO:0033135)	2/98	0.197352	0.303337	0	0	2.49205	4.04401	ATP2B4;FNIP2
protein modification by small protein removal (GO:0070646)	4/276	0.199987	0.306181	0	0	1.7648	2.84044	SMAD3;USP9X;TNFAIP3;OGT
regulation of blood coagulation (GO:0030193)	44588	0.202716	0.306181	0	0	4.5892	7.32414	SERPINE2
regulation of epidermal growth factor-activated receptor activity (GO:0007176)	44588	0.202716	0.306181	0	0	4.5892	7.32414	CBLB
chondroitin sulfate proteoglycan biosynthetic process (GO:0050650)	44588	0.202716	0.306181	0	0	4.5892	7.32414	CHSY1
dendritic spine organization (GO:0097061)	44588	0.202716	0.306181	0	0	4.5892	7.32414	DOCK10
regulation of vasculature development (GO:1901342)	44588	0.202716	0.306181	0	0	4.5892	7.32414	EGLN1
release of sequestered calcium ion into cytosol (GO:0051209)	44588	0.202716	0.306181	0	0	4.5892	7.32414	ERO1A
response to glucocorticoid (GO:0051384)	44588	0.202716	0.306181	0	0	4.5892	7.32414	ZFP36L2
stress-activated protein kinase signaling cascade (GO:0031098)	44588	0.202716	0.306181	0	0	4.5892	7.32414	IKBKB
modulation of excitatory postsynaptic potential (GO:0098815)	44588	0.202716	0.306181	0	0	4.5892	7.32414	PTK2B
monocarboxylic acid catabolic process (GO:0072329)	44588	0.202716	0.306181	0	0	4.5892	7.32414	LPIN2
negative regulation of actin filament bundle assembly (GO:0032232)	44588	0.202716	0.306181	0	0	4.5892	7.32414	ARAP1
negative regulation of catalytic activity (GO:0043086)	44588	0.202716	0.306181	0	0	4.5892	7.32414	NOTCH1
negative regulation of endothelial cell apoptotic process (GO:2000352)	44588	0.202716	0.306181	0	0	4.5892	7.32414	TNFAIP3
negative regulation of protein polymerization (GO:0032272)	44588	0.202716	0.306181	0	0	4.5892	7.32414	SSH2
peptide hormone secretion (GO:0030072)	44588	0.202716	0.306181	0	0	4.5892	7.32414	LTBP4
positive regulation of BMP signaling pathway (GO:0030513)	44588	0.202716	0.306181	0	0	4.5892	7.32414	NOTCH1
positive regulation of calcium ion transmembrane transport (GO:1904427)	44588	0.202716	0.306181	0	0	4.5892	7.32414	PLCG1
positive regulation of gene silencing by miRNA (GO:2000637)	44588	0.202716	0.306181	0	0	4.5892	7.32414	STAT3
positive regulation of nitric oxide biosynthetic process (GO:0045429)	44588	0.202716	0.306181	0	0	4.5892	7.32414	SMAD3
cellular response to chemical stress (GO:0062197)	2/101	0.206473	0.308967	0	0	2.41616	3.8117	ERO1A;ATM
epithelial cell differentiation (GO:0030855)	2/101	0.206473	0.308967	0	0	2.41616	3.8117	PGK1;ALDOC
receptor clustering (GO:0043113)	44589	0.209382	0.308967	0	0	4.41901	6.90954	ITGAL
regulation of calcineurin-NFAT signaling cascade (GO:0070884)	44589	0.209382	0.308967	0	0	4.41901	6.90954	ATP2B4
regulation of DNA damage response, signal transduction by p53 class mediator (GO:0043516)	44589	0.209382	0.308967	0	0	4.41901	6.90954	ATM
regulation of extrinsic apoptotic signaling pathway in absence of ligand (GO:2001239)	44589	0.209382	0.308967	0	0	4.41901	6.90954	MCL1
regulation of immunoglobulin production (GO:0002637)	44589	0.209382	0.308967	0	0	4.41901	6.90954	GPI
regulation of muscle contraction (GO:0006937)	44589	0.209382	0.308967	0	0	4.41901	6.90954	ENO1
regulation of postsynapse organization (GO:0099175)	44589	0.209382	0.308967	0	0	4.41901	6.90954	SIPA1L1
regulation of small molecule metabolic process (GO:0062012)	44589	0.209382	0.308967	0	0	4.41901	6.90954	PDK1
regulation of sodium ion transmembrane transport (GO:1902305)	44589	0.209382	0.308967	0	0	4.41901	6.90954	ATP2B4
RNA phosphodiester bond hydrolysis (GO:0090501)	44589	0.209382	0.308967	0	0	4.41901	6.90954	XRN1
internal peptidyl-lysine acetylation (GO:0018393)	44589	0.209382	0.308967	0	0	4.41901	6.90954	CREBBP
keratan sulfate biosynthetic process (GO:0018146)	44589	0.209382	0.308967	0	0	4.41901	6.90954	ST3GAL1
T cell activation involved in immune response (GO:0002286)	44589	0.209382	0.308967	0	0	4.41901	6.90954	ITGAL
negative regulation of phosphatase activity (GO:0010923)	44589	0.209382	0.308967	0	0	4.41901	6.90954	SEMA4D
nucleotide-binding oligomerization domain containing signaling pathway (GO:0070423)	44589	0.209382	0.308967	0	0	4.41901	6.90954	TNFAIP3
positive regulation of cell communication (GO:0010647)	44589	0.209382	0.308967	0	0	4.41901	6.90954	ANK3
positive regulation of monooxygenase activity (GO:0032770)	44589	0.209382	0.308967	0	0	4.41901	6.90954	ATP7A
positive regulation of nitric oxide metabolic process (GO:1904407)	44589	0.209382	0.308967	0	0	4.41901	6.90954	SMAD3
positive regulation of phosphatidylinositol 3-kinase activity (GO:0043552)	44589	0.209382	0.308967	0	0	4.41901	6.90954	PTK2B
positive regulation of protein import into nucleus (GO:0042307)	44589	0.209382	0.308967	0	0	4.41901	6.90954	SMAD3
positive regulation of synapse assembly (GO:0051965)	44589	0.209382	0.308967	0	0	4.41901	6.90954	SEMA4D
protein localization to lysosome (GO:0061462)	44589	0.209382	0.308967	0	0	4.41901	6.90954	SORL1
protein O-linked glycosylation (GO:0006493)	2/102	0.209523	0.308967	0	0	2.39188	3.73831	ST3GAL1;OGT
regulation of cell death (GO:0010941)	2/102	0.209523	0.308967	0	0	2.39188	3.73831	BNIP3L;BNIP3
regulation of protein catabolic process (GO:0042176)	2/102	0.209523	0.308967	0	0	2.39188	3.73831	TNFAIP3;SORL1
positive regulation of cell growth (GO:0030307)	2/102	0.209523	0.308967	0	0	2.39188	3.73831	RPS6KA3;SEMA4D
chromatin remodeling (GO:0006338)	2/103	0.212579	0.313208	0	0	2.36808	3.66683	KDM5B;KDM4B
neutrophil degranulation (GO:0043312)	6/481	0.214862	0.314516	0	0	1.51877	2.33551	GPI;STOM;ADAM8;SLC2A3;ALDOC;ITGAL
cellular metal ion homeostasis (GO:0006875)	2/104	0.215638	0.314516	0	0	2.34474	3.59719	ATP2B4;SLC41A1
actin filament polymerization (GO:0030041)	44590	0.215993	0.314516	0	0	4.26097	6.52998	JAK2
regulation of actin polymerization or depolymerization (GO:0008064)	44590	0.215993	0.314516	0	0	4.26097	6.52998	FCHSD1
beta-catenin-TCF complex assembly (GO:1904837)	44590	0.215993	0.314516	0	0	4.26097	6.52998	CREBBP
regulation of DNA biosynthetic process (GO:2000278)	44590	0.215993	0.314516	0	0	4.26097	6.52998	ATM
regulation of gluconeogenesis (GO:0006111)	44590	0.215993	0.314516	0	0	4.26097	6.52998	OGT
determination of bilateral symmetry (GO:0009855)	44590	0.215993	0.314516	0	0	4.26097	6.52998	NOTCH1
establishment of endothelial barrier (GO:0061028)	44590	0.215993	0.314516	0	0	4.26097	6.52998	RAPGEF6
regulation of ubiquitin-protein transferase activity (GO:0051438)	44590	0.215993	0.314516	0	0	4.26097	6.52998	ARRDC3
negative regulation of interferon-gamma production (GO:0032689)	44590	0.215993	0.314516	0	0	4.26097	6.52998	HAVCR2
negative regulation of wound healing (GO:0061045)	44590	0.215993	0.314516	0	0	4.26097	6.52998	SERPINE2
positive regulation of leukocyte migration (GO:0002687)	44590	0.215993	0.314516	0	0	4.26097	6.52998	ADAM8
positive regulation of viral genome replication (GO:0045070)	44590	0.215993	0.314516	0	0	4.26097	6.52998	ADAR
positive regulation of programmed cell death (GO:0043068)	4/286	0.217315	0.316177	0	0	1.70134	2.59695	BNIP3L;BNIP3;TNFRSF10B;ATM
activation of GTPase activity (GO:0090630)	2/105	0.218702	0.317665	0	0	2.32186	3.52933	SIPA1L1;SGSM2
regulation of JNK cascade (GO:0046328)	2/105	0.218702	0.317665	0	0	2.32186	3.52933	PTK2B;MAPK8IP3
neutrophil activation involved in immune response (GO:0002283)	6/485	0.220174	0.317693	0	0	1.50578	2.27874	GPI;STOM;ADAM8;SLC2A3;ALDOC;ITGAL
small GTPase mediated signal transduction (GO:0007264)	2/106	0.22177	0.317693	0	0	2.29942	3.46319	RALGDS;RAPGEF6
peptidyl-lysine modification (GO:0018205)	2/106	0.22177	0.317693	0	0	2.29942	3.46319	EGR2;ATP7A
artery morphogenesis (GO:0048844)	44591	0.222549	0.317693	0	0	4.11383	6.18148	NOTCH1
regulation of cation transmembrane transport (GO:1904062)	44591	0.222549	0.317693	0	0	4.11383	6.18148	ATP2B4
chondroitin sulfate metabolic process (GO:0030204)	44591	0.222549	0.317693	0	0	4.11383	6.18148	CHSY1
regulation of macrophage activation (GO:0043030)	44591	0.222549	0.317693	0	0	4.11383	6.18148	MYO18A
extrinsic apoptotic signaling pathway via death domain receptors (GO:0008625)	44591	0.222549	0.317693	0	0	4.11383	6.18148	TNFRSF10B
regulation of type I interferon-mediated signaling pathway (GO:0060338)	44591	0.222549	0.317693	0	0	4.11383	6.18148	STAT2
Golgi to plasma membrane protein transport (GO:0043001)	44591	0.222549	0.317693	0	0	4.11383	6.18148	ANK3
histone H3-K4 methylation (GO:0051568)	44591	0.222549	0.317693	0	0	4.11383	6.18148	OGT
TRIF-dependent toll-like receptor signaling pathway (GO:0035666)	44591	0.222549	0.317693	0	0	4.11383	6.18148	IKBKB
ncRNA catabolic process (GO:0034661)	44591	0.222549	0.317693	0	0	4.11383	6.18148	XRN1
negative regulation of cytoskeleton organization (GO:0051494)	44591	0.222549	0.317693	0	0	4.11383	6.18148	SSH2
negative regulation of gene expression, epigenetic (GO:0045814)	44591	0.222549	0.317693	0	0	4.11383	6.18148	CREBZF
negative regulation of interleukin-1 production (GO:0032692)	44591	0.222549	0.317693	0	0	4.11383	6.18148	TNFAIP3
peptidyl-lysine trimethylation (GO:0018023)	44591	0.222549	0.317693	0	0	4.11383	6.18148	OGT
positive regulation of B cell proliferation (GO:0030890)	44591	0.222549	0.317693	0	0	4.11383	6.18148	CD38
positive regulation of endopeptidase activity (GO:0010950)	44591	0.222549	0.317693	0	0	4.11383	6.18148	STAT3
positive regulation of lipid kinase activity (GO:0090218)	44591	0.222549	0.317693	0	0	4.11383	6.18148	PTK2B
positive regulation of protein import (GO:1904591)	44591	0.222549	0.317693	0	0	4.11383	6.18148	SMAD3
neutrophil mediated immunity (GO:0002446)	6/488	0.224188	0.319771	0	0	1.49617	2.23718	GPI;STOM;ADAM8;SLC2A3;ALDOC;ITGAL
'de novo' posttranslational protein folding (GO:0051084)	44592	0.22905	0.322744	0	0	3.97651	5.86063	ERO1A
regulation of developmental growth (GO:0048638)	44592	0.22905	0.322744	0	0	3.97651	5.86063	STAT5B
cellular nitrogen compound biosynthetic process (GO:0044271)	44592	0.22905	0.322744	0	0	3.97651	5.86063	ABCA2
embryonic skeletal system morphogenesis (GO:0048704)	44592	0.22905	0.322744	0	0	3.97651	5.86063	TGFBR2
MyD88-independent toll-like receptor signaling pathway (GO:0002756)	44592	0.22905	0.322744	0	0	3.97651	5.86063	IKBKB
negative regulation of axon extension (GO:0030517)	44592	0.22905	0.322744	0	0	3.97651	5.86063	SEMA4D
negative regulation of DNA binding (GO:0043392)	44592	0.22905	0.322744	0	0	3.97651	5.86063	JAK2
negative regulation of interleukin-6 production (GO:0032715)	44592	0.22905	0.322744	0	0	3.97651	5.86063	TNFAIP3
negative regulation of peptidyl-tyrosine phosphorylation (GO:0050732)	44592	0.22905	0.322744	0	0	3.97651	5.86063	SEMA4D
negative regulation of proteasomal ubiquitin-dependent protein catabolic process (GO:0032435)	44592	0.22905	0.322744	0	0	3.97651	5.86063	OGT
negative regulation of response to biotic stimulus (GO:0002832)	44592	0.22905	0.322744	0	0	3.97651	5.86063	TNFAIP3
phosphatidylethanolamine metabolic process (GO:0046337)	44592	0.22905	0.322744	0	0	3.97651	5.86063	LPIN2
positive regulation of protein targeting to mitochondrion (GO:1903955)	44592	0.22905	0.322744	0	0	3.97651	5.86063	SREBF2
positive regulation of ubiquitin-protein transferase activity (GO:0051443)	44592	0.22905	0.322744	0	0	3.97651	5.86063	ARRDC3
protein acetylation (GO:0006473)	44592	0.22905	0.322744	0	0	3.97651	5.86063	CREBBP
regulation of signal transduction (GO:0009966)	3/198	0.229652	0.323331	0	0	1.84221	2.71025	CREBBP;OGT;SREBF2
regulation of protein ubiquitination (GO:0031396)	2/109	0.230993	0.324956	0	0	2.23461	3.27453	TNFAIP3;OGT
regulation of interleukin-6 production (GO:0032675)	2/110	0.234073	0.326549	0	0	2.2138	3.21472	STAT3;TNFAIP3
response to endoplasmic reticulum stress (GO:0034976)	2/110	0.234073	0.326549	0	0	2.2138	3.21472	ERO1A;TNFRSF10B
activation of phospholipase C activity (GO:0007202)	1/32	0.235498	0.326549	0	0	3.84804	5.56447	PLCG1
regulation of cellular biosynthetic process (GO:0031326)	1/32	0.235498	0.326549	0	0	3.84804	5.56447	JAK2
cardiac muscle tissue morphogenesis (GO:0055008)	1/32	0.235498	0.326549	0	0	3.84804	5.56447	NOTCH1
regulation of dendrite morphogenesis (GO:0048814)	1/32	0.235498	0.326549	0	0	3.84804	5.56447	SEMA4D
regulation of dendritic spine morphogenesis (GO:0061001)	1/32	0.235498	0.326549	0	0	3.84804	5.56447	SIPA1L1
DNA damage checkpoint signaling (GO:0000077)	1/32	0.235498	0.326549	0	0	3.84804	5.56447	ATM
regulation of NMDA receptor activity (GO:2000310)	1/32	0.235498	0.326549	0	0	3.84804	5.56447	PTK2B
skeletal muscle organ development (GO:0060538)	1/32	0.235498	0.326549	0	0	3.84804	5.56447	CFLAR
superoxide metabolic process (GO:0006801)	1/32	0.235498	0.326549	0	0	3.84804	5.56447	ATP7A
mitochondrial membrane organization (GO:0007006)	1/32	0.235498	0.326549	0	0	3.84804	5.56447	BNIP3
negative regulation of DNA biosynthetic process (GO:2000279)	1/32	0.235498	0.326549	0	0	3.84804	5.56447	XRN1
positive regulation of glucose transmembrane transport (GO:0010828)	1/32	0.235498	0.326549	0	0	3.84804	5.56447	NR4A3
positive regulation of immune effector process (GO:0002699)	1/32	0.235498	0.326549	0	0	3.84804	5.56447	MYO18A
positive regulation of receptor signaling pathway via STAT (GO:1904894)	1/32	0.235498	0.326549	0	0	3.84804	5.56447	NOTCH1
positive regulation of telomere maintenance (GO:0032206)	1/32	0.235498	0.326549	0	0	3.84804	5.56447	ATM
protein K63-linked deubiquitination (GO:0070536)	1/32	0.235498	0.326549	0	0	3.84804	5.56447	TNFAIP3
ncRNA processing (GO:0034470)	3/201	0.236272	0.327362	0	0	1.81402	2.61723	SMAD3;INTS3;ADAR
cellular divalent inorganic cation homeostasis (GO:0072503)	2/111	0.237155	0.328065	0	0	2.19338	3.15637	ATP2B4;SLC41A1
regulation of Wnt signaling pathway (GO:0030111)	2/111	0.237155	0.328065	0	0	2.19338	3.15637	TNFAIP3;NFATC1
protein-containing complex subunit organization (GO:0043933)	2/112	0.24024	0.331721	0	0	2.17333	3.09943	CREBBP;PTK2B
apoptotic mitochondrial changes (GO:0008637)	1/33	0.241892	0.331721	0	0	3.7276	5.29045	BNIP3
regulation of protein localization to cell surface (GO:2000008)	1/33	0.241892	0.331721	0	0	3.7276	5.29045	ABCA2
keratan sulfate metabolic process (GO:0042339)	1/33	0.241892	0.331721	0	0	3.7276	5.29045	ST3GAL1
mitotic G2 DNA damage checkpoint signaling (GO:0007095)	1/33	0.241892	0.331721	0	0	3.7276	5.29045	ATM
negative chemotaxis (GO:0050919)	1/33	0.241892	0.331721	0	0	3.7276	5.29045	SEMA4D
negative regulation of JNK cascade (GO:0046329)	1/33	0.241892	0.331721	0	0	3.7276	5.29045	HIPK3
negative regulation of smooth muscle cell proliferation (GO:0048662)	1/33	0.241892	0.331721	0	0	3.7276	5.29045	TNFAIP3
neuron projection extension (GO:1990138)	1/33	0.241892	0.331721	0	0	3.7276	5.29045	USP9X
phosphatidylcholine biosynthetic process (GO:0006656)	1/33	0.241892	0.331721	0	0	3.7276	5.29045	LPIN2
positive regulation of telomere maintenance via telomerase (GO:0032212)	1/33	0.241892	0.331721	0	0	3.7276	5.29045	ATM
sulfur compound biosynthetic process (GO:0044272)	2/113	0.243327	0.333427	0	0	2.15364	3.04385	CHSY1;ST3GAL1
innate immune response (GO:0045087)	4/302	0.245834	0.334883	0	0	1.60868	2.25714	IKBKB;PTK2B;ADAR;ALPK1
positive regulation of cellular component organization (GO:0051130)	2/114	0.246415	0.334883	0	0	2.13431	2.9896	BNIP3;FNIP2
positive regulation of kinase activity (GO:0033674)	2/114	0.246415	0.334883	0	0	2.13431	2.9896	EPHB6;PTK2B
regulation of inflammatory response (GO:0050727)	3/206	0.247378	0.334883	0	0	1.76889	2.47086	TNFAIP3;AOAH;JAK2
autophagosome maturation (GO:0097352)	1/34	0.248232	0.334883	0	0	3.61446	5.03635	TECPR1
B cell receptor signaling pathway (GO:0050853)	1/34	0.248232	0.334883	0	0	3.61446	5.03635	CD38
cellular response to vascular endothelial growth factor stimulus (GO:0035924)	1/34	0.248232	0.334883	0	0	3.61446	5.03635	NOTCH1
central nervous system neuron differentiation (GO:0021953)	1/34	0.248232	0.334883	0	0	3.61446	5.03635	ATP7A
regulation of myoblast differentiation (GO:0045661)	1/34	0.248232	0.334883	0	0	3.61446	5.03635	NOTCH1
female gamete generation (GO:0007292)	1/34	0.248232	0.334883	0	0	3.61446	5.03635	USP9X
response to steroid hormone (GO:0048545)	1/34	0.248232	0.334883	0	0	3.61446	5.03635	ABCA2
striated muscle tissue development (GO:0014706)	1/34	0.248232	0.334883	0	0	3.61446	5.03635	CFLAR
tRNA methylation (GO:0030488)	1/34	0.248232	0.334883	0	0	3.61446	5.03635	WDR6
ventricular cardiac muscle tissue morphogenesis (GO:0055010)	1/34	0.248232	0.334883	0	0	3.61446	5.03635	NOTCH1
negative regulation of mitochondrion organization (GO:0010823)	1/34	0.248232	0.334883	0	0	3.61446	5.03635	BNIP3
phosphatidylinositol 3-kinase signaling (GO:0014065)	1/34	0.248232	0.334883	0	0	3.61446	5.03635	PIK3R5
positive regulation of calcium ion transport into cytosol (GO:0010524)	1/34	0.248232	0.334883	0	0	3.61446	5.03635	PLCG1
positive regulation of epidermal growth factor receptor signaling pathway (GO:0045742)	1/34	0.248232	0.334883	0	0	3.61446	5.03635	ARAP1
positive regulation of release of sequestered calcium ion into cytosol (GO:0051281)	1/34	0.248232	0.334883	0	0	3.61446	5.03635	PLCG1
protein destabilization (GO:0031648)	1/34	0.248232	0.334883	0	0	3.61446	5.03635	CREBBP
cellular amide metabolic process (GO:0043603)	2/115	0.249505	0.335821	0	0	2.11531	2.93664	ABCA2;ST3GAL1
cellular response to lectin (GO:1990858)	2/115	0.249505	0.335821	0	0	2.11531	2.93664	IKBKB;CREBBP
stimulatory C-type lectin receptor signaling pathway (GO:0002223)	2/115	0.249505	0.335821	0	0	2.11531	2.93664	IKBKB;CREBBP
cytosolic transport (GO:0016482)	2/116	0.252596	0.339719	0	0	2.09665	2.88491	MON2;STX16
regulation of autophagosome assembly (GO:2000785)	1/35	0.25452	0.340206	0	0	3.50797	4.80022	MTMR3
regulation of JUN kinase activity (GO:0043506)	1/35	0.25452	0.340206	0	0	3.50797	4.80022	HIPK3
regulation of phosphatidylinositol 3-kinase activity (GO:0043551)	1/35	0.25452	0.340206	0	0	3.50797	4.80022	PTK2B
regulation of protein polymerization (GO:0032271)	1/35	0.25452	0.340206	0	0	3.50797	4.80022	FCHSD1
regulation of TORC1 signaling (GO:1903432)	1/35	0.25452	0.340206	0	0	3.50797	4.80022	ATM
semaphorin-plexin signaling pathway (GO:0071526)	1/35	0.25452	0.340206	0	0	3.50797	4.80022	SEMA4D
positive regulation of cell cycle G1/S phase transition (GO:1902808)	1/35	0.25452	0.340206	0	0	3.50797	4.80022	CCND2
positive regulation of immunoglobulin production (GO:0002639)	1/35	0.25452	0.340206	0	0	3.50797	4.80022	GPI
negative regulation of response to external stimulus (GO:0032102)	2/118	0.258782	0.344126	0	0	2.06029	2.78504	TNFAIP3;AOAH
positive regulation of protein-containing complex assembly (GO:0031334)	2/118	0.258782	0.344126	0	0	2.06029	2.78504	ATM;FNIP2
positive regulation of apoptotic process (GO:0043065)	4/310	0.260398	0.344126	0	0	1.56598	2.10709	BNIP3L;BNIP3;TNFRSF10B;ATM
regulation of cell cycle G1/S phase transition (GO:1902806)	1/36	0.260756	0.344126	0	0	3.40757	4.58036	ATP2B4
regulation of defense response to virus by host (GO:0050691)	1/36	0.260756	0.344126	0	0	3.40757	4.58036	TNFAIP3
dendrite morphogenesis (GO:0048813)	1/36	0.260756	0.344126	0	0	3.40757	4.58036	DOCK10
embryonic limb morphogenesis (GO:0030326)	1/36	0.260756	0.344126	0	0	3.40757	4.58036	CREBBP
regulation of protein import into nucleus (GO:0042306)	1/36	0.260756	0.344126	0	0	3.40757	4.58036	SMAD3
establishment of protein localization to plasma membrane (GO:0061951)	1/36	0.260756	0.344126	0	0	3.40757	4.58036	ANK3
membrane assembly (GO:0071709)	1/36	0.260756	0.344126	0	0	3.40757	4.58036	ANK3
transition metal ion transport (GO:0000041)	1/36	0.260756	0.344126	0	0	3.40757	4.58036	ATP7A
mitochondrion disassembly (GO:0061726)	1/36	0.260756	0.344126	0	0	3.40757	4.58036	BNIP3
Wnt signaling pathway, calcium modulating pathway (GO:0007223)	1/36	0.260756	0.344126	0	0	3.40757	4.58036	NFATC1
negative regulation of toll-like receptor signaling pathway (GO:0034122)	1/36	0.260756	0.344126	0	0	3.40757	4.58036	TNFAIP3
positive regulation of innate immune response (GO:0045089)	1/36	0.260756	0.344126	0	0	3.40757	4.58036	ADAM8
positive regulation of telomere maintenance via telomere lengthening (GO:1904358)	1/36	0.260756	0.344126	0	0	3.40757	4.58036	ATM
negative regulation of inflammatory response (GO:0050728)	3/212	0.260809	0.344126	0	0	1.71759	2.30838	TNFAIP3;PLCG1;AOAH
innate immune response activating cell surface receptor signaling pathway (GO:0002220)	2/119	0.261875	0.345271	0	0	2.04258	2.73683	IKBKB;CREBBP
cytoskeleton organization (GO:0007010)	2/120	0.264969	0.349086	0	0	2.02517	2.68971	NCKIPSD;TNFAIP3
anterograde axonal transport (GO:0008089)	1/37	0.26694	0.349569	0	0	3.31275	4.37526	MAPK8IP3
regulation of vascular associated smooth muscle cell proliferation (GO:1904705)	1/37	0.26694	0.349569	0	0	3.31275	4.37526	NR4A3
glutamate receptor signaling pathway (GO:0007215)	1/37	0.26694	0.349569	0	0	3.31275	4.37526	PTK2B
lysosome localization (GO:0032418)	1/37	0.26694	0.349569	0	0	3.31275	4.37526	NR4A3
negative regulation of epithelial cell apoptotic process (GO:1904036)	1/37	0.26694	0.349569	0	0	3.31275	4.37526	TNFAIP3
neural crest cell migration (GO:0001755)	1/37	0.26694	0.349569	0	0	3.31275	4.37526	SEMA4D
phagosome maturation (GO:0090382)	1/37	0.26694	0.349569	0	0	3.31275	4.37526	RAB43
positive regulation of signaling receptor activity (GO:2000273)	1/37	0.26694	0.349569	0	0	3.31275	4.37526	JAK2
cellular response to interferon-gamma (GO:0071346)	2/121	0.268063	0.350776	0	0	2.00805	2.64366	IRF4;JAK2
extracellular structure organization (GO:0043062)	3/216	0.269817	0.352806	0	0	1.68499	2.20735	COL18A1;ITGAL;ATP7A
regulation of mRNA catabolic process (GO:0061013)	2/122	0.271157	0.354293	0	0	1.99121	2.59865	XRN1;ZFP36L2
external encapsulating structure organization (GO:0045229)	3/217	0.272075	0.354932	0	0	1.67703	2.18295	COL18A1;ITGAL;ATP7A
connective tissue development (GO:0061448)	1/38	0.273072	0.354932	0	0	3.22305	4.18359	ATP7A
mRNA destabilization (GO:0061157)	1/38	0.273072	0.354932	0	0	3.22305	4.18359	ZFP36L2
negative regulation of proteasomal protein catabolic process (GO:1901799)	1/38	0.273072	0.354932	0	0	3.22305	4.18359	OGT
negative regulation of TOR signaling (GO:0032007)	1/38	0.273072	0.354932	0	0	3.22305	4.18359	ATM
negative regulation of ubiquitin-dependent protein catabolic process (GO:2000059)	1/38	0.273072	0.354932	0	0	3.22305	4.18359	OGT
positive regulation of production of molecular mediator of immune response (GO:0002702)	1/38	0.273072	0.354932	0	0	3.22305	4.18359	GPI
positive regulation of epithelial cell proliferation (GO:0050679)	2/123	0.27425	0.356198	0	0	1.97466	2.55464	NOTCH2;NR4A3
cellular response to lipid (GO:0071396)	3/219	0.276596	0.358823	0	0	1.66133	2.13514	TNFAIP3;PTK2B;ATM
fatty acid metabolic process (GO:0006631)	2/124	0.277343	0.358823	0	0	1.95837	2.51161	AOAH;LPIN2
regulation of cellular component biogenesis (GO:0044087)	1/39	0.279153	0.358823	0	0	3.13808	4.00417	NOTCH1
regulation of dendrite development (GO:0050773)	1/39	0.279153	0.358823	0	0	3.13808	4.00417	SEMA4D
regulation of ion transmembrane transporter activity (GO:0032412)	1/39	0.279153	0.358823	0	0	3.13808	4.00417	TCAF2
regulation of nitric-oxide synthase activity (GO:0050999)	1/39	0.279153	0.358823	0	0	3.13808	4.00417	ATP2B4
DNA integrity checkpoint signaling (GO:0031570)	1/39	0.279153	0.358823	0	0	3.13808	4.00417	ATM
regulation of protein targeting to mitochondrion (GO:1903214)	1/39	0.279153	0.358823	0	0	3.13808	4.00417	SREBF2
negative regulation of cellular metabolic process (GO:0031324)	1/39	0.279153	0.358823	0	0	3.13808	4.00417	ABCA2
negative regulation of lymphocyte proliferation (GO:0050672)	1/39	0.279153	0.358823	0	0	3.13808	4.00417	ATM
negative regulation of secretion by cell (GO:1903531)	1/39	0.279153	0.358823	0	0	3.13808	4.00417	NOTCH1
organophosphate biosynthetic process (GO:0090407)	1/39	0.279153	0.358823	0	0	3.13808	4.00417	ITPKB
phospholipid dephosphorylation (GO:0046839)	1/39	0.279153	0.358823	0	0	3.13808	4.00417	MTMR3
protein acylation (GO:0043543)	1/39	0.279153	0.358823	0	0	3.13808	4.00417	CREBBP
regulation of protein secretion (GO:0050708)	2/125	0.280436	0.360206	0	0	1.94235	2.46953	MYO18A;ADAM8
circulatory system development (GO:0072359)	2/126	0.283527	0.363625	0	0	1.92659	2.42837	NOTCH1;TGFBR2
negative regulation of cell growth (GO:0030308)	2/126	0.283527	0.363625	0	0	1.92659	2.42837	SMAD3;ENO1
autophagy of mitochondrion (GO:0000422)	1/40	0.285184	0.363625	0	0	3.05746	3.83595	BNIP3
regulation of sodium ion transmembrane transporter activity (GO:2000649)	1/40	0.285184	0.363625	0	0	3.05746	3.83595	ANK3
lymphocyte migration (GO:0072676)	1/40	0.285184	0.363625	0	0	3.05746	3.83595	ADAM8
negative regulation of blood coagulation (GO:0030195)	1/40	0.285184	0.363625	0	0	3.05746	3.83595	SERPINE2
negative regulation of cell-substrate adhesion (GO:0010812)	1/40	0.285184	0.363625	0	0	3.05746	3.83595	NOTCH1
negative regulation of I-kappaB kinase/NF-kappaB signaling (GO:0043124)	1/40	0.285184	0.363625	0	0	3.05746	3.83595	TNFAIP3
positive regulation of catalytic activity (GO:0043085)	1/40	0.285184	0.363625	0	0	3.05746	3.83595	ATP7A
positive regulation of cation channel activity (GO:2001259)	1/40	0.285184	0.363625	0	0	3.05746	3.83595	ANK3
regulation of cell development (GO:0060284)	1/41	0.291165	0.368709	0	0	2.98087	3.678	NOTCH2
regulation of filopodium assembly (GO:0051489)	1/41	0.291165	0.368709	0	0	2.98087	3.678	ARAP1
cortical cytoskeleton organization (GO:0030865)	1/41	0.291165	0.368709	0	0	2.98087	3.678	IKBKB
regulation of release of cytochrome c from mitochondria (GO:0090199)	1/41	0.291165	0.368709	0	0	2.98087	3.678	BNIP3
hexose metabolic process (GO:0019318)	1/41	0.291165	0.368709	0	0	2.98087	3.678	ALDOC
keratinocyte differentiation (GO:0030216)	1/41	0.291165	0.368709	0	0	2.98087	3.678	TXNIP
T cell differentiation (GO:0030217)	1/41	0.291165	0.368709	0	0	2.98087	3.678	ZFP36L2
negative regulation of cell-cell adhesion (GO:0022408)	1/41	0.291165	0.368709	0	0	2.98087	3.678	NOTCH1
positive regulation of cation transmembrane transport (GO:1904064)	1/41	0.291165	0.368709	0	0	2.98087	3.678	ANK3
regulation of gene expression (GO:0010468)	11/1079	0.291287	0.368709	0	0	1.23893	1.52815	NOTCH2;CREBBP;SMAD3;NOTCH1;ZC3H7A;STAT3;ATP2B4;ATM;ANK3;ZBTB4;HAVCR2
cellular response to insulin stimulus (GO:0032869)	2/129	0.292793	0.370347	0	0	1.88079	2.31016	DENND4C;LPIN2
regulation of primary metabolic process (GO:0080090)	2/130	0.295879	0.373708	0	0	1.866	2.27243	CREBBP;SREBF2
protein glycosylation (GO:0006486)	2/130	0.295879	0.373708	0	0	1.866	2.27243	ST3GAL1;OGT
cellular respiration (GO:0045333)	1/42	0.297096	0.37416	0	0	2.90802	3.52947	NR4A3
determination of left/right symmetry (GO:0007368)	1/42	0.297096	0.37416	0	0	2.90802	3.52947	NOTCH1
regulation of ubiquitin-dependent protein catabolic process (GO:2000058)	1/42	0.297096	0.37416	0	0	2.90802	3.52947	PTK2B
heterophilic cell-cell adhesion via plasma membrane cell adhesion molecules (GO:0007157)	1/42	0.297096	0.37416	0	0	2.90802	3.52947	ITGAL
regulation of carbohydrate catabolic process (GO:0043470)	1/43	0.302977	0.37883	0	0	2.83864	3.38961	OGT
regulation of cell-cell adhesion (GO:0022407)	1/43	0.302977	0.37883	0	0	2.83864	3.38961	ADAM8
regulation of cytokine production involved in inflammatory response (GO:1900015)	1/43	0.302977	0.37883	0	0	2.83864	3.38961	STAT3
cellular response to glucose starvation (GO:0042149)	1/43	0.302977	0.37883	0	0	2.83864	3.38961	MTMR3
regulation of purine nucleotide metabolic process (GO:1900542)	1/43	0.302977	0.37883	0	0	2.83864	3.38961	OGT
myofibril assembly (GO:0030239)	1/43	0.302977	0.37883	0	0	2.83864	3.38961	CFLAR
negative regulation of proteolysis (GO:0045861)	1/43	0.302977	0.37883	0	0	2.83864	3.38961	SERPINE2
positive regulation of axonogenesis (GO:0050772)	1/43	0.302977	0.37883	0	0	2.83864	3.38961	SEMA4D
positive regulation of phospholipase C activity (GO:0010863)	1/43	0.302977	0.37883	0	0	2.83864	3.38961	PLCG1
positive regulation of T cell differentiation (GO:0045582)	1/43	0.302977	0.37883	0	0	2.83864	3.38961	ADAM8
regulation of cell motility (GO:2000145)	2/133	0.305123	0.38124	0	0	1.82299	2.16396	DOCK10;SERPINE2
negative regulation of cellular macromolecule biosynthetic process (GO:2000113)	6/547	0.307244	0.3831	0	0	1.32894	1.5683	CREBZF;ATF7IP;NOTCH1;CD38;ENO1;ZBTB4
branching morphogenesis of an epithelial tube (GO:0048754)	1/44	0.30881	0.3831	0	0	2.77249	3.25775	TGFBR2
intracellular steroid hormone receptor signaling pathway (GO:0030518)	1/44	0.30881	0.3831	0	0	2.77249	3.25775	KDM3A
lymphocyte chemotaxis (GO:0048247)	1/44	0.30881	0.3831	0	0	2.77249	3.25775	ADAM8
metal ion homeostasis (GO:0055065)	1/44	0.30881	0.3831	0	0	2.77249	3.25775	ANK3
negative regulation of epidermal growth factor receptor signaling pathway (GO:0042059)	1/44	0.30881	0.3831	0	0	2.77249	3.25775	CBLB
positive regulation of biosynthetic process (GO:0009891)	1/44	0.30881	0.3831	0	0	2.77249	3.25775	SUCO
positive regulation of cell-matrix adhesion (GO:0001954)	1/44	0.30881	0.3831	0	0	2.77249	3.25775	PTK2B
positive regulation of mRNA catabolic process (GO:0061014)	1/44	0.30881	0.3831	0	0	2.77249	3.25775	ZFP36L2
positive regulation of osteoblast differentiation (GO:0045669)	1/44	0.30881	0.3831	0	0	2.77249	3.25775	SUCO
action potential (GO:0001508)	1/45	0.314594	0.388892	0	0	2.70934	3.13327	ANK3
zymogen activation (GO:0031638)	1/45	0.314594	0.388892	0	0	2.70934	3.13327	PGK1
neural crest cell development (GO:0014032)	1/45	0.314594	0.388892	0	0	2.70934	3.13327	SEMA4D
positive regulation of response to biotic stimulus (GO:0002833)	1/45	0.314594	0.388892	0	0	2.70934	3.13327	ADAM8
protein deacetylation (GO:0006476)	1/45	0.314594	0.388892	0	0	2.70934	3.13327	HDAC7
nervous system development (GO:0007399)	5/447	0.318216	0.392917	0	0	1.35404	1.55042	NOTCH2;RPS6KA3;EGR2;STAT3;SREBF2
regulation of ERK1 and ERK2 cascade (GO:0070372)	3/238	0.319832	0.392917	0	0	1.52553	1.73905	NOTCH2;NOTCH1;PTK2B
alpha-amino acid metabolic process (GO:1901605)	1/46	0.32033	0.392917	0	0	2.649	3.01562	ATP7A
regulation of cellular protein localization (GO:1903827)	1/46	0.32033	0.392917	0	0	2.649	3.01562	ABCA2
regulation of DNA metabolic process (GO:0051052)	1/46	0.32033	0.392917	0	0	2.649	3.01562	SMG1
regulation of synaptic transmission, glutamatergic (GO:0051966)	1/46	0.32033	0.392917	0	0	2.649	3.01562	PTK2B
regulation of telomerase activity (GO:0051972)	1/46	0.32033	0.392917	0	0	2.649	3.01562	ATM
interleukin-12-mediated signaling pathway (GO:0035722)	1/46	0.32033	0.392917	0	0	2.649	3.01562	JAK2
positive regulation of nucleocytoplasmic transport (GO:0046824)	1/46	0.32033	0.392917	0	0	2.649	3.01562	SMAD3
positive regulation of smooth muscle cell proliferation (GO:0048661)	1/46	0.32033	0.392917	0	0	2.649	3.01562	NR4A3
posttranscriptional regulation of gene expression (GO:0010608)	1/46	0.32033	0.392917	0	0	2.649	3.01562	ZC3H7A
regulation of cellular component organization (GO:0051128)	2/139	0.323542	0.396578	0	0	1.74262	1.96642	SEMA4D;LTBP4
regulation of cellular metabolic process (GO:0031323)	1/47	0.326019	0.397378	0	0	2.59128	2.90431	ABCA2
regulation of DNA binding (GO:0051101)	1/47	0.326019	0.397378	0	0	2.59128	2.90431	JAK2
epithelial to mesenchymal transition (GO:0001837)	1/47	0.326019	0.397378	0	0	2.59128	2.90431	NOTCH1
regulation of T cell activation (GO:0050863)	1/47	0.326019	0.397378	0	0	2.59128	2.90431	JAK3
regulation of wound healing (GO:0061041)	1/47	0.326019	0.397378	0	0	2.59128	2.90431	TNFAIP3
glycosphingolipid metabolic process (GO:0006687)	1/47	0.326019	0.397378	0	0	2.59128	2.90431	ABCA2
telomere organization (GO:0032200)	1/47	0.326019	0.397378	0	0	2.59128	2.90431	ATM
positive regulation of cell-cell adhesion (GO:0022409)	1/47	0.326019	0.397378	0	0	2.59128	2.90431	ANK3
membrane organization (GO:0061024)	3/242	0.328965	0.400689	0	0	1.49969	1.66737	SUN2;SUN1;ANK3
cellular response to interleukin-12 (GO:0071349)	1/48	0.33166	0.402845	0	0	2.53602	2.79887	JAK2
cellular response to ionizing radiation (GO:0071479)	1/48	0.33166	0.402845	0	0	2.53602	2.79887	ATM
regulation of protein metabolic process (GO:0051246)	1/48	0.33166	0.402845	0	0	2.53602	2.79887	LTBP4
Golgi to plasma membrane transport (GO:0006893)	1/48	0.33166	0.402845	0	0	2.53602	2.79887	ANK3
Ras protein signal transduction (GO:0007265)	2/142	0.332707	0.403275	0	0	1.70502	1.87636	RALGDS;RAPGEF6
chromatin organization (GO:0006325)	2/142	0.332707	0.403275	0	0	1.70502	1.87636	KDM5B;KDM4B
protein localization to organelle (GO:0033365)	2/142	0.332707	0.403275	0	0	1.70502	1.87636	CEP68;SORL1
nitrogen compound transport (GO:0071705)	2/143	0.335755	0.406686	0	0	1.69284	1.84753	ARRDC3;TXNIP
cellular defense response (GO:0006968)	1/49	0.337254	0.407087	0	0	2.48306	2.69888	PTK2B
regulation of stress-activated MAPK cascade (GO:0032872)	1/49	0.337254	0.407087	0	0	2.48306	2.69888	MAPK8IP3
RNA catabolic process (GO:0006401)	1/49	0.337254	0.407087	0	0	2.48306	2.69888	ZFP36L2
mitotic cytokinesis (GO:0000281)	1/49	0.337254	0.407087	0	0	2.48306	2.69888	ANK3
positive regulation of reactive oxygen species metabolic process (GO:2000379)	1/49	0.337254	0.407087	0	0	2.48306	2.69888	TGFBR2
actin polymerization or depolymerization (GO:0008154)	1/50	0.342801	0.412355	0	0	2.43226	2.60399	JAK2
regulation of cellular component movement (GO:0051270)	1/50	0.342801	0.412355	0	0	2.43226	2.60399	ARAP1
regulation of generation of precursor metabolites and energy (GO:0043467)	1/50	0.342801	0.412355	0	0	2.43226	2.60399	OGT
neuron migration (GO:0001764)	1/50	0.342801	0.412355	0	0	2.43226	2.60399	USP9X
positive regulation of ion transport (GO:0043270)	1/50	0.342801	0.412355	0	0	2.43226	2.60399	ANK3
regulation of mRNA stability (GO:0043488)	2/146	0.344872	0.414561	0	0	1.65732	1.76435	XRN1;ZFP36L2
regulation of axonogenesis (GO:0050770)	1/51	0.348302	0.416958	0	0	2.38349	2.51383	SIPA1L1
regulation of epithelial cell migration (GO:0010632)	1/51	0.348302	0.416958	0	0	2.38349	2.51383	PLCG1
regulation of interleukin-12 production (GO:0032655)	1/51	0.348302	0.416958	0	0	2.38349	2.51383	JAK3
regulation of smoothened signaling pathway (GO:0008589)	1/51	0.348302	0.416958	0	0	2.38349	2.51383	CREBBP
inositol lipid-mediated signaling (GO:0048017)	1/51	0.348302	0.416958	0	0	2.38349	2.51383	OGT
mesenchymal cell differentiation (GO:0048762)	1/51	0.348302	0.416958	0	0	2.38349	2.51383	NOTCH1
regulation of cytosolic calcium ion concentration (GO:0051480)	2/148	0.350929	0.419456	0	0	1.63445	1.71155	SMAD3;ATP2B4
ameboidal-type cell migration (GO:0001667)	1/52	0.353758	0.419456	0	0	2.33664	2.4281	SEMA4D
cartilage development (GO:0051216)	1/52	0.353758	0.419456	0	0	2.33664	2.4281	ATP7A
regulation of intrinsic apoptotic signaling pathway (GO:2001242)	1/52	0.353758	0.419456	0	0	2.33664	2.4281	MCL1
cilium movement (GO:0003341)	1/52	0.353758	0.419456	0	0	2.33664	2.4281	DNHD1
endocytic recycling (GO:0032456)	1/52	0.353758	0.419456	0	0	2.33664	2.4281	VPS39
glycolipid metabolic process (GO:0006664)	1/52	0.353758	0.419456	0	0	2.33664	2.4281	ABCA2
signal transduction in response to DNA damage (GO:0042770)	1/52	0.353758	0.419456	0	0	2.33664	2.4281	ATM
sprouting angiogenesis (GO:0002040)	1/52	0.353758	0.419456	0	0	2.33664	2.4281	PTK2B
negative regulation of protein-containing complex assembly (GO:0031333)	1/52	0.353758	0.419456	0	0	2.33664	2.4281	SORL1
plasma membrane bounded cell projection morphogenesis (GO:0120039)	1/52	0.353758	0.419456	0	0	2.33664	2.4281	ATP7A
positive regulation of developmental growth (GO:0048639)	1/52	0.353758	0.419456	0	0	2.33664	2.4281	SEMA4D
positive regulation of protein localization to cell periphery (GO:1904377)	1/52	0.353758	0.419456	0	0	2.33664	2.4281	ATP2B4
positive regulation of protein localization to plasma membrane (GO:1903078)	1/52	0.353758	0.419456	0	0	2.33664	2.4281	ATP2B4
brain development (GO:0007420)	2/150	0.356966	0.422972	0	0	1.6122	1.66075	EGR2;TGFBR2
regulation of immune effector process (GO:0002697)	1/53	0.359168	0.423279	0	0	2.29159	2.34651	IRF4
epidermal cell differentiation (GO:0009913)	1/53	0.359168	0.423279	0	0	2.29159	2.34651	TXNIP
heart morphogenesis (GO:0003007)	1/53	0.359168	0.423279	0	0	2.29159	2.34651	NOTCH1
IRE1-mediated unfolded protein response (GO:0036498)	1/53	0.359168	0.423279	0	0	2.29159	2.34651	CTDSP2
negative regulation of cysteine-type endopeptidase activity (GO:2000117)	1/53	0.359168	0.423279	0	0	2.29159	2.34651	RPS6KA3
positive regulation of B cell activation (GO:0050871)	1/53	0.359168	0.423279	0	0	2.29159	2.34651	CD38
positive regulation of NIK/NF-kappaB signaling (GO:1901224)	1/53	0.359168	0.423279	0	0	2.29159	2.34651	NFAT5
positive regulation of phagocytosis (GO:0050766)	1/53	0.359168	0.423279	0	0	2.29159	2.34651	MYO18A
positive regulation of cell population proliferation (GO:0008284)	5/474	0.362773	0.427239	0	0	1.27432	1.29213	CCND2;NR4A3;NOTCH1;PTK2B;TGFBR2
regulation of cyclin-dependent protein kinase activity (GO:1904029)	1/54	0.364533	0.428733	0	0	2.24824	2.26878	CCND2
regulation of megakaryocyte differentiation (GO:0045652)	1/54	0.364533	0.428733	0	0	2.24824	2.26878	NR4A3
positive regulation of protein kinase activity (GO:0045860)	2/154	0.36898	0.432655	0	0	1.56946	1.56477	PTK2B;TGFBR2
protein sumoylation (GO:0016925)	1/55	0.369854	0.432655	0	0	2.20649	2.19468	EGR2
regulation of cardiac conduction (GO:1903779)	1/55	0.369854	0.432655	0	0	2.20649	2.19468	ATP2B4
ceramide metabolic process (GO:0006672)	1/55	0.369854	0.432655	0	0	2.20649	2.19468	ABCA2
triglyceride metabolic process (GO:0006641)	1/55	0.369854	0.432655	0	0	2.20649	2.19468	LPIN2
negative regulation of cysteine-type endopeptidase activity involved in apoptotic process (GO:0043154)	1/55	0.369854	0.432655	0	0	2.20649	2.19468	RPS6KA3
negative regulation of cytokine-mediated signaling pathway (GO:0001960)	1/55	0.369854	0.432655	0	0	2.20649	2.19468	STAT2
positive regulation of response to DNA damage stimulus (GO:2001022)	1/55	0.369854	0.432655	0	0	2.20649	2.19468	ATM
cellular component assembly (GO:0022607)	3/261	0.372245	0.435159	0	0	1.3879	1.37153	CREBBP;PTK2B;ANK3
protein-containing complex disassembly (GO:0032984)	1/56	0.37513	0.436192	0	0	2.16627	2.12398	TECPR1
autophagosome organization (GO:1905037)	1/56	0.37513	0.436192	0	0	2.16627	2.12398	RAB43
blood vessel morphogenesis (GO:0048514)	1/56	0.37513	0.436192	0	0	2.16627	2.12398	TGFBR2
chemokine-mediated signaling pathway (GO:0070098)	1/56	0.37513	0.436192	0	0	2.16627	2.12398	PTK2B
DNA damage response, signal transduction by p53 class mediator resulting in cell cycle arrest (GO:0006977)	1/56	0.37513	0.436192	0	0	2.16627	2.12398	ATM
telomere maintenance (GO:0000723)	1/56	0.37513	0.436192	0	0	2.16627	2.12398	ATM
mitochondrial transport (GO:0006839)	1/56	0.37513	0.436192	0	0	2.16627	2.12398	BNIP3
positive regulation of establishment of protein localization to mitochondrion (GO:1903749)	1/56	0.37513	0.436192	0	0	2.16627	2.12398	SREBF2
positive regulation of gene expression (GO:0010628)	5/482	0.376036	0.436954	0	0	1.25243	1.22496	SMAD3;NOTCH1;STAT3;ATM;ANK3
regulation of bone mineralization (GO:0030500)	1/57	0.380362	0.441099	0	0	2.12747	2.05648	PTK2B
regulation of reactive oxygen species metabolic process (GO:2000377)	1/57	0.380362	0.441099	0	0	2.12747	2.05648	TGFBR2
protein K48-linked ubiquitination (GO:0070936)	1/57	0.380362	0.441099	0	0	2.12747	2.05648	TNFAIP3
cellular response to starvation (GO:0009267)	2/158	0.380906	0.441143	0	0	1.5289	1.4757	MTMR3;SREBF2
skeletal system development (GO:0001501)	2/158	0.380906	0.441143	0	0	1.5289	1.4757	RPS6KA3;ATP7A
autophagosome assembly (GO:0000045)	1/58	0.385551	0.444455	0	0	2.09004	1.99198	RAB43
regulation of neurotransmitter receptor activity (GO:0099601)	1/58	0.385551	0.444455	0	0	2.09004	1.99198	PTK2B
RNA modification (GO:0009451)	1/58	0.385551	0.444455	0	0	2.09004	1.99198	ADAR
muscle organ development (GO:0007517)	1/58	0.385551	0.444455	0	0	2.09004	1.99198	CHD2
negative regulation of hydrolase activity (GO:0051346)	1/58	0.385551	0.444455	0	0	2.09004	1.99198	EGLN1
positive regulation of mitochondrion organization (GO:0010822)	1/58	0.385551	0.444455	0	0	2.09004	1.99198	BNIP3
positive regulation of mitotic cell cycle phase transition (GO:1901992)	1/58	0.385551	0.444455	0	0	2.09004	1.99198	CCND2
protein-containing complex assembly (GO:0065003)	3/267	0.385824	0.444476	0	0	1.35595	1.29137	CREBBP;TBC1D20;PTK2B
positive regulation of protein kinase B signaling (GO:0051897)	2/161	0.389789	0.448746	0	0	1.49983	1.41306	ADAM8;PIK3R5
protein polymerization (GO:0051258)	1/59	0.390697	0.448902	0	0	2.05391	1.93031	JAK2
selective autophagy (GO:0061912)	1/59	0.390697	0.448902	0	0	2.05391	1.93031	ATM
mitotic DNA damage checkpoint signaling (GO:0044773)	1/59	0.390697	0.448902	0	0	2.05391	1.93031	ATM
cellular response to chemokine (GO:1990869)	1/60	0.395799	0.454166	0	0	2.01899	1.8713	PTK2B
RNA methylation (GO:0001510)	1/60	0.395799	0.454166	0	0	2.01899	1.8713	WDR6
double-strand break repair (GO:0006302)	2/164	0.398615	0.456795	0	0	1.47183	1.35373	KDM4B;ATM
heart development (GO:0007507)	2/164	0.398615	0.456795	0	0	1.47183	1.35373	NOTCH1;TGFBR2
B cell differentiation (GO:0030183)	1/61	0.40086	0.458163	0	0	1.98524	1.8148	JAK3
O-glycan processing (GO:0016266)	1/61	0.40086	0.458163	0	0	1.98524	1.8148	ST3GAL1
positive regulation of DNA biosynthetic process (GO:2000573)	1/61	0.40086	0.458163	0	0	1.98524	1.8148	ATM
positive regulation of interleukin-8 production (GO:0032757)	1/61	0.40086	0.458163	0	0	1.98524	1.8148	STAT3
regulation of neuron projection development (GO:0010975)	2/165	0.401544	0.458644	0	0	1.46273	1.33465	SIPA1L1;PTK2B
double-strand break repair via nonhomologous end joining (GO:0006303)	1/62	0.405878	0.462685	0	0	1.9526	1.76066	ATM
I-kappaB kinase/NF-kappaB signaling (GO:0007249)	1/62	0.405878	0.462685	0	0	1.9526	1.76066	IKBKB
stress-activated MAPK cascade (GO:0051403)	1/62	0.405878	0.462685	0	0	1.9526	1.76066	IKBKB
actin cytoskeleton reorganization (GO:0031532)	1/63	0.410854	0.466223	0	0	1.92101	1.70877	SIPA1L1
COPII vesicle coating (GO:0048208)	1/63	0.410854	0.466223	0	0	1.92101	1.70877	TBC1D20
vesicle coating (GO:0006901)	1/63	0.410854	0.466223	0	0	1.92101	1.70877	TBC1D20
vesicle targeting, rough ER to cis-Golgi (GO:0048207)	1/63	0.410854	0.466223	0	0	1.92101	1.70877	TBC1D20
negative regulation of peptidase activity (GO:0010466)	1/63	0.410854	0.466223	0	0	1.92101	1.70877	SERPINE2
neuropeptide signaling pathway (GO:0007218)	1/63	0.410854	0.466223	0	0	1.92101	1.70877	SORL1
positive regulation of DNA metabolic process (GO:0051054)	1/63	0.410854	0.466223	0	0	1.92101	1.70877	USP9X
regulation of cilium assembly (GO:1902017)	1/64	0.415789	0.470598	0	0	1.89042	1.65899	TBC1D20
regulation of transcription initiation from RNA polymerase II promoter (GO:0060260)	1/64	0.415789	0.470598	0	0	1.89042	1.65899	ATF7IP
lipid homeostasis (GO:0055088)	1/64	0.415789	0.470598	0	0	1.89042	1.65899	ABCA2
plasma membrane organization (GO:0007009)	1/64	0.415789	0.470598	0	0	1.89042	1.65899	ANK3
cell-cell adhesion via plasma-membrane adhesion molecules (GO:0098742)	2/170	0.416088	0.47063	0	0	1.41883	1.24411	ITGAL;TGFBR2
regulation of cell-matrix adhesion (GO:0001952)	1/65	0.420683	0.474903	0	0	1.86079	1.61121	PTK2B
tRNA modification (GO:0006400)	1/65	0.420683	0.474903	0	0	1.86079	1.61121	WDR6
mitotic G1 DNA damage checkpoint signaling (GO:0031571)	1/65	0.420683	0.474903	0	0	1.86079	1.61121	ATM
cellular component disassembly (GO:0022411)	1/66	0.425536	0.477905	0	0	1.83207	1.56533	ADAM8
cellular response to nutrient levels (GO:0031669)	1/66	0.425536	0.477905	0	0	1.83207	1.56533	SREBF2
embryonic organ development (GO:0048568)	1/66	0.425536	0.477905	0	0	1.83207	1.56533	TGFBR2
extracellular matrix disassembly (GO:0022617)	1/66	0.425536	0.477905	0	0	1.83207	1.56533	ADAM8
negative regulation of G2/M transition of mitotic cell cycle (GO:0010972)	1/66	0.425536	0.477905	0	0	1.83207	1.56533	INTS3
positive regulation of cell cycle (GO:0045787)	1/66	0.425536	0.477905	0	0	1.83207	1.56533	CCND2
positive regulation of cell death (GO:0010942)	1/66	0.425536	0.477905	0	0	1.83207	1.56533	BNIP3
positive regulation of T cell proliferation (GO:0042102)	1/66	0.425536	0.477905	0	0	1.83207	1.56533	JAK3
protein N-linked glycosylation (GO:0006487)	1/67	0.430349	0.481758	0	0	1.80422	1.52124	ST3GAL1
regulation of epidermal growth factor receptor signaling pathway (GO:0042058)	1/67	0.430349	0.481758	0	0	1.80422	1.52124	ARAP1
regulation of gene silencing by miRNA (GO:0060964)	1/67	0.430349	0.481758	0	0	1.80422	1.52124	STAT3
regulation of viral genome replication (GO:0045069)	1/67	0.430349	0.481758	0	0	1.80422	1.52124	ADAR
vascular endothelial growth factor receptor signaling pathway (GO:0048010)	1/67	0.430349	0.481758	0	0	1.80422	1.52124	PTK2B
positive regulation of protein localization to nucleus (GO:1900182)	1/68	0.435121	0.486788	0	0	1.7772	1.47886	SMAD3
cellular response to calcium ion (GO:0071277)	1/69	0.439854	0.491767	0	0	1.75097	1.4381	ITPKB
protein stabilization (GO:0050821)	2/179	0.441813	0.493641	0	0	1.34607	1.09956	ATF7IP;USP9X
carbohydrate homeostasis (GO:0033500)	1/70	0.444547	0.494889	0	0	1.72551	1.39887	STAT3
cellular response to light stimulus (GO:0071482)	1/70	0.444547	0.494889	0	0	1.72551	1.39887	CREBBP
regulation of plasma membrane bounded cell projection assembly (GO:0120032)	1/70	0.444547	0.494889	0	0	1.72551	1.39887	TBC1D20
fatty acid catabolic process (GO:0009062)	1/70	0.444547	0.494889	0	0	1.72551	1.39887	LPIN2
snRNA transcription by RNA polymerase II (GO:0042795)	1/70	0.444547	0.494889	0	0	1.72551	1.39887	INTS3
positive regulation of cellular biosynthetic process (GO:0031328)	2/180	0.444633	0.494889	0	0	1.33844	1.08481	SMAD3;ATP7A
regulation of endopeptidase activity (GO:0052548)	1/71	0.449202	0.498065	0	0	1.70077	1.3611	SERPINE2
regulation of G1/S transition of mitotic cell cycle (GO:2000045)	1/71	0.449202	0.498065	0	0	1.70077	1.3611	CCND2
cholesterol homeostasis (GO:0042632)	1/71	0.449202	0.498065	0	0	1.70077	1.3611	ABCA2
histone acetylation (GO:0016573)	1/71	0.449202	0.498065	0	0	1.70077	1.3611	CREBBP
snRNA transcription (GO:0009301)	1/71	0.449202	0.498065	0	0	1.70077	1.3611	INTS3
myeloid leukocyte differentiation (GO:0002573)	1/71	0.449202	0.498065	0	0	1.70077	1.3611	TGFBR2
cell junction organization (GO:0034330)	1/72	0.453817	0.501906	0	0	1.67674	1.32472	SMAD3
cytoskeleton-dependent cytokinesis (GO:0061640)	1/72	0.453817	0.501906	0	0	1.67674	1.32472	ANK3
sterol homeostasis (GO:0055092)	1/72	0.453817	0.501906	0	0	1.67674	1.32472	ABCA2
negative regulation of supramolecular fiber organization (GO:1902904)	1/72	0.453817	0.501906	0	0	1.67674	1.32472	SSH2
DNA repair (GO:0006281)	3/298	0.454637	0.502493	0	0	1.21153	0.954999	KDM4B;INTS3;ATM
antigen processing and presentation of exogenous peptide antigen via MHC class I, TAP-dependent (GO:0002479)	1/73	0.458394	0.505289	0	0	1.65336	1.28967	IKBKB
endoplasmic reticulum organization (GO:0007029)	1/73	0.458394	0.505289	0	0	1.65336	1.28967	SEC31B
positive regulation of JNK cascade (GO:0046330)	1/73	0.458394	0.505289	0	0	1.65336	1.28967	PTK2B
positive regulation of synaptic transmission (GO:0050806)	1/73	0.458394	0.505289	0	0	1.65336	1.28967	PTK2B
endoplasmic reticulum to Golgi vesicle-mediated transport (GO:0006888)	2/185	0.458616	0.505289	0	0	1.30154	1.01461	TBC1D20;ANK3
DNA damage response, signal transduction by p53 class mediator (GO:0030330)	1/74	0.462933	0.50876	0	0	1.63063	1.25587	ATM
regulation of stress fiber assembly (GO:0051492)	1/74	0.462933	0.50876	0	0	1.63063	1.25587	ARAP1
negative regulation of protein binding (GO:0032091)	1/74	0.462933	0.50876	0	0	1.63063	1.25587	SORL1
NIK/NF-kappaB signaling (GO:0038061)	1/74	0.462933	0.50876	0	0	1.63063	1.25587	TNFRSF10B
integrin-mediated signaling pathway (GO:0007229)	1/75	0.467434	0.512736	0	0	1.60852	1.22327	PTK2B
positive regulation of immune response (GO:0050778)	1/75	0.467434	0.512736	0	0	1.60852	1.22327	ADAM8
positive regulation of T cell activation (GO:0050870)	1/75	0.467434	0.512736	0	0	1.60852	1.22327	JAK3
actomyosin structure organization (GO:0031032)	1/76	0.471898	0.514395	0	0	1.58699	1.19182	MYO18A
regulation of cell division (GO:0051302)	1/76	0.471898	0.514395	0	0	1.58699	1.19182	TXNIP
cell morphogenesis involved in neuron differentiation (GO:0048667)	1/76	0.471898	0.514395	0	0	1.58699	1.19182	ANK3
establishment of protein localization to organelle (GO:0072594)	1/76	0.471898	0.514395	0	0	1.58699	1.19182	STAT3
regulation of T cell proliferation (GO:0042129)	1/76	0.471898	0.514395	0	0	1.58699	1.19182	JAK3
RNA transport (GO:0050658)	1/76	0.471898	0.514395	0	0	1.58699	1.19182	TGFBR2
water-soluble vitamin metabolic process (GO:0006767)	1/76	0.471898	0.514395	0	0	1.58699	1.19182	SLC2A3
phospholipid metabolic process (GO:0006644)	1/76	0.471898	0.514395	0	0	1.58699	1.19182	ABCA2
positive regulation of growth (GO:0045927)	1/76	0.471898	0.514395	0	0	1.58699	1.19182	RPS6KA3
positive regulation of interleukin-6 production (GO:0032755)	1/76	0.471898	0.514395	0	0	1.58699	1.19182	STAT3
organelle assembly (GO:0070925)	4/425	0.475589	0.516957	0	0	1.13152	0.840945	RAB43;GOLGA8B;NOTCH1;GOLGA8A
cellular response to UV (GO:0034644)	1/77	0.476325	0.516957	0	0	1.56603	1.16145	CREBBP
import into nucleus (GO:0051170)	1/77	0.476325	0.516957	0	0	1.56603	1.16145	STAT3
inorganic cation import across plasma membrane (GO:0098659)	1/77	0.476325	0.516957	0	0	1.56603	1.16145	ATP2B4
phosphatidylcholine metabolic process (GO:0046470)	1/77	0.476325	0.516957	0	0	1.56603	1.16145	LPIN2
positive regulation of endothelial cell proliferation (GO:0001938)	1/77	0.476325	0.516957	0	0	1.56603	1.16145	PLCG1
positive regulation of type I interferon production (GO:0032481)	1/77	0.476325	0.516957	0	0	1.56603	1.16145	CREBBP
antigen processing and presentation of exogenous peptide antigen via MHC class I (GO:0042590)	1/78	0.480714	0.521073	0	0	1.54561	1.13213	IKBKB
negative regulation of protein serine/threonine kinase activity (GO:0071901)	1/78	0.480714	0.521073	0	0	1.54561	1.13213	SORL1
regulation of nucleic acid-templated transcription (GO:1903506)	4/430	0.484641	0.525003	0	0	1.11795	0.809781	CREBBP;NOTCH1;STAT3;ZBTB4
regulation of ion transport (GO:0043269)	1/79	0.485067	0.525138	0	0	1.52572	1.10381	ANK3
regulation of protein localization to plasma membrane (GO:1903076)	1/80	0.489384	0.528826	0	0	1.50633	1.07644	ATP2B4
negative regulation of cell cycle (GO:0045786)	1/80	0.489384	0.528826	0	0	1.50633	1.07644	SMAD3
negative regulation of cellular component organization (GO:0051129)	1/80	0.489384	0.528826	0	0	1.50633	1.07644	SORL1
regulation of interleukin-8 production (GO:0032677)	1/81	0.493665	0.532461	0	0	1.48742	1.04997	STAT3
negative regulation of protein modification process (GO:0031400)	1/81	0.493665	0.532461	0	0	1.48742	1.04997	ATP2B4
positive regulation of cellular amide metabolic process (GO:0034250)	1/81	0.493665	0.532461	0	0	1.48742	1.04997	ABCA2
regulation of cyclin-dependent protein serine/threonine kinase activity (GO:0000079)	1/82	0.49791	0.535714	0	0	1.46899	1.02438	CCND2
cell-cell junction organization (GO:0045216)	1/82	0.49791	0.535714	0	0	1.46899	1.02438	SMAD3
regulation of gene expression, epigenetic (GO:0040029)	1/82	0.49791	0.535714	0	0	1.46899	1.02438	CREBZF
positive regulation of protein ubiquitination (GO:0031398)	1/82	0.49791	0.535714	0	0	1.46899	1.02438	ARRDC3
regulation of defense response (GO:0031347)	1/83	0.502119	0.539245	0	0	1.451	0.999618	JAK2
glycoprotein biosynthetic process (GO:0009101)	1/83	0.502119	0.539245	0	0	1.451	0.999618	ATP7A
positive regulation of plasma membrane bounded cell projection assembly (GO:0120034)	1/83	0.502119	0.539245	0	0	1.451	0.999618	ARAP1
lymphocyte differentiation (GO:0030098)	1/84	0.506294	0.543393	0	0	1.43344	0.975656	JAK3
B cell activation (GO:0042113)	1/85	0.510434	0.547499	0	0	1.41631	0.952459	JAK3
regulation of interferon-gamma production (GO:0032649)	1/86	0.514539	0.550547	0	0	1.39957	0.929995	HAVCR2
regulation of neuron death (GO:1901214)	1/86	0.514539	0.550547	0	0	1.39957	0.929995	SORL1
glucose homeostasis (GO:0042593)	1/86	0.514539	0.550547	0	0	1.39957	0.929995	STAT3
negative regulation of cellular amide metabolic process (GO:0034249)	1/86	0.514539	0.550547	0	0	1.39957	0.929995	SORL1
regulation of protein kinase B signaling (GO:0051896)	2/207	0.517629	0.553514	0	0	1.16056	0.764225	ADAM8;PIK3R5
calcium ion transmembrane transport (GO:0070588)	1/87	0.51861	0.554223	0	0	1.38323	0.908233	ATP2B4
metal ion transport (GO:0030001)	1/88	0.522647	0.557853	0	0	1.36726	0.887146	SLC41A1
positive regulation of neuron projection development (GO:0010976)	1/88	0.522647	0.557853	0	0	1.36726	0.887146	PTK2B
regulation of cysteine-type endopeptidase activity involved in apoptotic process (GO:0043281)	1/89	0.526651	0.560753	0	0	1.35166	0.866706	RPS6KA3
second-messenger-mediated signaling (GO:0019932)	1/89	0.526651	0.560753	0	0	1.35166	0.866706	PLCG1
positive regulation of inflammatory response (GO:0050729)	1/89	0.526651	0.560753	0	0	1.35166	0.866706	ADAM8
protein import (GO:0017038)	1/89	0.526651	0.560753	0	0	1.35166	0.866706	STAT3
positive regulation of protein modification process (GO:0031401)	2/214	0.5355	0.569826	0	0	1.12184	0.700652	CCND2;SEMA4D
cellular response to fibroblast growth factor stimulus (GO:0044344)	1/92	0.538462	0.571932	0	0	1.3069	0.809019	ZFP36L2
T cell activation (GO:0042110)	1/92	0.538462	0.571932	0	0	1.3069	0.809019	IRF4
negative regulation of mitotic cell cycle phase transition (GO:1901991)	1/92	0.538462	0.571932	0	0	1.3069	0.809019	ZFP36L2
regulation of epithelial cell proliferation (GO:0050678)	1/93	0.542334	0.574993	0	0	1.29263	0.790924	NR4A3
regulation of heart contraction (GO:0008016)	1/93	0.542334	0.574993	0	0	1.29263	0.790924	ATP2B4
visual perception (GO:0007601)	1/93	0.542334	0.574993	0	0	1.29263	0.790924	COL18A1
regulation of kinase activity (GO:0043549)	1/94	0.546173	0.577658	0	0	1.27866	0.77336	EPHB6
interleukin-1-mediated signaling pathway (GO:0070498)	1/94	0.546173	0.577658	0	0	1.27866	0.77336	IKBKB
negative regulation of cellular protein metabolic process (GO:0032269)	1/94	0.546173	0.577658	0	0	1.27866	0.77336	SERPINE2
negative regulation of MAPK cascade (GO:0043409)	1/94	0.546173	0.577658	0	0	1.27866	0.77336	SORL1
regulation of cell cycle phase transition (GO:1901987)	1/95	0.549981	0.580979	0	0	1.265	0.756306	ATP2B4
sensory perception of light stimulus (GO:0050953)	1/95	0.549981	0.580979	0	0	1.265	0.756306	COL18A1
regulation of cellular macromolecule biosynthetic process (GO:2000112)	4/468	0.55121	0.581926	0	0	1.02438	0.610161	CREBBP;NOTCH1;STAT3;ZBTB4
cellular transition metal ion homeostasis (GO:0046916)	1/96	0.553756	0.58426	0	0	1.25162	0.739744	ATP7A
calcium ion homeostasis (GO:0055074)	1/97	0.5575	0.587854	0	0	1.23852	0.723656	ATP2B4
antigen processing and presentation of exogenous peptide antigen via MHC class II (GO:0019886)	1/98	0.561213	0.591054	0	0	1.22569	0.708023	LAG3
positive regulation of defense response (GO:0031349)	1/98	0.561213	0.591054	0	0	1.22569	0.708023	ADAM8
response to UV (GO:0009411)	1/99	0.564895	0.593855	0	0	1.21312	0.69283	CREBBP
mRNA-containing ribonucleoprotein complex export from nucleus (GO:0071427)	1/99	0.564895	0.593855	0	0	1.21312	0.69283	SMG1
positive regulation of stress-activated MAPK cascade (GO:0032874)	1/99	0.564895	0.593855	0	0	1.21312	0.69283	PTK2B
antigen processing and presentation of peptide antigen via MHC class II (GO:0002495)	1/100	0.568546	0.596974	0	0	1.2008	0.678061	LAG3
cell-matrix adhesion (GO:0007160)	1/100	0.568546	0.596974	0	0	1.2008	0.678061	ITGAL
gene expression (GO:0010467)	3/356	0.573531	0.601845	0	0	1.00947	0.561206	SMG1;ADAR;SORL1
calcium-mediated signaling (GO:0019722)	1/102	0.575757	0.60273	0	0	1.17691	0.649733	PLCG1
regulation of proteasomal ubiquitin-dependent protein catabolic process (GO:0032434)	1/102	0.575757	0.60273	0	0	1.17691	0.649733	OGT
positive regulation of cellular protein metabolic process (GO:0032270)	1/102	0.575757	0.60273	0	0	1.17691	0.649733	OGT
positive regulation of vasculature development (GO:1904018)	1/102	0.575757	0.60273	0	0	1.17691	0.649733	PLCG1
antigen processing and presentation of exogenous peptide antigen (GO:0002478)	1/103	0.579318	0.606093	0	0	1.16531	0.636146	LAG3
translational elongation (GO:0006414)	1/104	0.582849	0.609056	0	0	1.15394	0.622926	EEF2K
mRNA transport (GO:0051028)	1/104	0.582849	0.609056	0	0	1.15394	0.622926	SMG1
positive regulation of cellular metabolic process (GO:0031325)	1/105	0.58635	0.612348	0	0	1.14278	0.610061	TGFBR2
protein processing (GO:0016485)	1/106	0.589823	0.614869	0	0	1.13184	0.597537	OGT
RNA export from nucleus (GO:0006405)	1/106	0.589823	0.614869	0	0	1.13184	0.597537	SMG1
protein localization to nucleus (GO:0034504)	1/106	0.589823	0.614869	0	0	1.13184	0.597537	STAT3
response to calcium ion (GO:0051592)	1/107	0.593266	0.617719	0	0	1.12111	0.585344	ITPKB
mRNA export from nucleus (GO:0006406)	1/107	0.593266	0.617719	0	0	1.12111	0.585344	SMG1
DNA replication (GO:0006260)	1/108	0.59668	0.620904	0	0	1.11057	0.573471	ATM
lipid transport (GO:0006869)	1/109	0.600066	0.624055	0	0	1.10023	0.561906	ABCA2
regulation of protein kinase activity (GO:0045859)	1/110	0.603424	0.627172	0	0	1.09009	0.55064	PTK2B
regulation of protein serine/threonine kinase activity (GO:0071900)	1/111	0.606754	0.630257	0	0	1.08012	0.539663	CCND2
nuclear-transcribed mRNA catabolic process, nonsense-mediated decay (GO:0000184)	1/113	0.61333	0.636709	0	0	1.06073	0.518538	SMG1
histone modification (GO:0016570)	1/114	0.616577	0.639699	0	0	1.05128	0.508372	CREBBP
calcium ion transport (GO:0006816)	1/115	0.619797	0.642275	0	0	1.04201	0.49846	ATP2B4
cellular response to molecule of bacterial origin (GO:0071219)	1/115	0.619797	0.642275	0	0	1.04201	0.49846	TNFAIP3
sphingolipid metabolic process (GO:0006665)	1/116	0.62299	0.644817	0	0	1.0329	0.488792	ABCA2
positive regulation of angiogenesis (GO:0045766)	1/116	0.62299	0.644817	0	0	1.0329	0.488792	PLCG1
positive regulation of cell projection organization (GO:0031346)	1/117	0.626156	0.647709	0	0	1.02394	0.479363	PTK2B
regulation of protein binding (GO:0043393)	1/118	0.629296	0.650571	0	0	1.01514	0.470164	SORL1
cellular response to lipopolysaccharide (GO:0071222)	1/120	0.635498	0.656593	0	0	0.997975	0.452429	TNFAIP3
non-canonical Wnt signaling pathway (GO:0035567)	1/124	0.647593	0.668694	0	0	0.965325	0.419427	NFATC1
protein targeting (GO:0006605)	1/125	0.650554	0.670956	0	0	0.957491	0.411655	SORL1
cellular response to oxidative stress (GO:0034599)	1/125	0.650554	0.670956	0	0	0.957491	0.411655	ERO1A
synapse organization (GO:0050808)	1/126	0.65349	0.673586	0	0	0.949783	0.404064	ANK3
negative regulation of signal transduction (GO:0009968)	2/267	0.655761	0.675527	0	0	0.895049	0.377674	TNFAIP3;NFATC1
microtubule cytoskeleton organization involved in mitosis (GO:1902850)	1/128	0.659289	0.67876	0	0	0.934731	0.389402	SUN2
positive regulation of macromolecule biosynthetic process (GO:0010557)	1/129	0.662152	0.681306	0	0	0.927381	0.382322	JAK2
regulation of response to external stimulus (GO:0032101)	1/130	0.664992	0.683823	0	0	0.920146	0.375402	JAK2
inorganic cation transmembrane transport (GO:0098662)	2/274	0.669653	0.688211	0	0	0.871702	0.349548	ATP2B4;SLC41A1
RNA metabolic process (GO:0016070)	1/133	0.673368	0.691621	0	0	0.899096	0.355559	ADAR
DNA metabolic process (GO:0006259)	2/277	0.675468	0.693369	0	0	0.862061	0.338229	INTS3;ATM
plasma membrane bounded cell projection assembly (GO:0120031)	2/278	0.677388	0.694931	0	0	0.858893	0.334549	NOTCH1;RAPGEF6
cellular calcium ion homeostasis (GO:0006874)	1/136	0.681536	0.698365	0	0	0.878983	0.337007	ATP2B4
negative regulation of inflammatory response to antigenic stimulus (GO:0002862)	1/136	0.681536	0.698365	0	0	0.878983	0.337007	PLCG1
regulation of inflammatory response to antigenic stimulus (GO:0002861)	1/137	0.684214	0.700696	0	0	0.872475	0.331091	PLCG1
positive regulation of response to external stimulus (GO:0032103)	1/139	0.689502	0.705697	0	0	0.859743	0.319641	ADAM8
regulation of small GTPase mediated signal transduction (GO:0051056)	1/141	0.694701	0.710601	0	0	0.847375	0.308676	ARAP1
receptor-mediated endocytosis (GO:0006898)	1/143	0.699815	0.714573	0	0	0.835356	0.298172	SORL1
monocarboxylic acid metabolic process (GO:0032787)	1/143	0.699815	0.714573	0	0	0.835356	0.298172	AOAH
neuron development (GO:0048666)	1/143	0.699815	0.714573	0	0	0.835356	0.298172	ATP7A
cellular response to organic cyclic compound (GO:0071407)	1/150	0.71705	0.731743	0	0	0.795828	0.2647	NR4A3
negative regulation of protein phosphorylation (GO:0001933)	1/152	0.721791	0.73615	0	0	0.785207	0.255993	SEMA4D
positive regulation of Wnt signaling pathway (GO:0030177)	1/153	0.724131	0.738106	0	0	0.780002	0.251771	TNFAIP3
chemical synaptic transmission (GO:0007268)	2/306	0.727486	0.741092	0	0	0.778668	0.247741	FCHSD1;RPS6KA3
cellular response to interleukin-1 (GO:0071347)	1/155	0.728755	0.74195	0	0	0.769793	0.243577	IKBKB
regulation of signal transduction by p53 class mediator (GO:1901796)	1/156	0.731037	0.74384	0	0	0.764788	0.239601	ATM
mitotic spindle organization (GO:0007052)	1/157	0.733301	0.745708	0	0	0.759847	0.235704	SUN2
organonitrogen compound biosynthetic process (GO:1901566)	1/158	0.735545	0.747554	0	0	0.754969	0.231884	LPIN2
cellular macromolecule biosynthetic process (GO:0034645)	2/314	0.740544	0.752196	0	0	0.758392	0.227798	EEF2K;ATM
rRNA metabolic process (GO:0016072)	1/162	0.744337	0.755608	0	0	0.736062	0.217331	XRN1
proteasome-mediated ubiquitin-dependent protein catabolic process (GO:0043161)	2/321	0.75153	0.762467	0	0	0.741484	0.2118	ANKZF1;TMUB2
cellular protein-containing complex assembly (GO:0034622)	1/168	0.756983	0.767552	0	0	0.7094	0.197507	SMAD3
cation transport (GO:0006812)	1/174	0.769007	0.779291	0	0	0.684588	0.17981	SLC41A1
regulation of mitotic cell cycle (GO:0007346)	1/178	0.776693	0.786165	0	0	0.668981	0.169058	SMAD3
regulation of translation (GO:0006417)	1/178	0.776693	0.786165	0	0	0.668981	0.169058	RPS6KA3
RNA processing (GO:0006396)	1/179	0.778574	0.787612	0	0	0.665189	0.166491	ADAR
regulation of mitotic cell cycle phase transition (GO:1901990)	1/188	0.794813	0.803572	0	0	0.632884	0.145341	ZFP36L2
ubiquitin-dependent protein catabolic process (GO:0006511)	2/354	0.798097	0.806425	0	0	0.670833	0.15129	USP9X;TNFAIP3
negative regulation of Wnt signaling pathway (GO:0030178)	1/191	0.799958	0.807837	0	0	0.622796	0.139006	NFATC1
regulation of macromolecule metabolic process (GO:0060255)	1/200	0.814637	0.822184	0	0	0.594357	0.121851	MTMR3
generation of neurons (GO:0048699)	1/202	0.817751	0.824849	0	0	0.588383	0.118381	USP9X
mitotic cell cycle phase transition (GO:0044772)	1/209	0.828245	0.834951	0	0	0.568379	0.107109	CCND2
translation (GO:0006412)	1/214	0.835371	0.841648	0	0	0.554896	0.0998144	EEF2K
transcription, DNA-templated (GO:0006351)	1/221	0.844856	0.850713	0	0	0.537048	0.0905406	HIPK3
cilium organization (GO:0044782)	1/228	0.853798	0.85922	0	0	0.520301	0.0822395	NOTCH1
protein modification by small protein conjugation (GO:0032446)	2/409	0.858777	0.863732	0	0	0.578542	0.088081	EGR2;USP9X
cellular protein metabolic process (GO:0044267)	2/417	0.866075	0.87057	0	0	0.567156	0.0815479	ERO1A;ST3GAL1
anterograde trans-synaptic signaling (GO:0098916)	1/244	0.872358	0.876381	0	0	0.485646	0.0663175	RPS6KA3
RNA splicing, via transesterification reactions with bulged adenosine as nucleophile (GO:0000377)	1/251	0.879723	0.88327	0	0	0.47188	0.0604704	SRRM2
regulation of intracellular signal transduction (GO:1902531)	2/437	0.882839	0.885889	0	0	0.540522	0.0673555	ATM;ARAP1
mRNA splicing, via spliceosome (GO:0000398)	1/274	0.901074	0.903666	0	0	0.431617	0.0449606	SRRM2
proteolysis (GO:0006508)	1/287	0.911428	0.913525	0	0	0.411724	0.0381843	OGT
mRNA processing (GO:0006397)	1/300	0.920704	0.922292	0	0	0.393561	0.0325146	SRRM2
protein polyubiquitination (GO:0000209)	1/314	0.929616	0.93015	0	0	0.375688	0.027419	TNFAIP3
cilium assembly (GO:0060271)	1/314	0.929616	0.93015	0	0	0.375688	0.027419	NOTCH1
protein ubiquitination (GO:0016567)	1/525	0.988448	0.988448	0	0	0.221983	0.00257925	USP9X

## Sheet: GO_Biological_Process_Ntreg dow
Term	Overlap	P-value	Adjusted P-value	Log10adjusted pvalue	Old P-value	Old Adjusted P-value	Odds Ratio	Combined Score	Genes
pre-replicative complex assembly (GO:0036388)	20/64	4.84e-23	9.54e-20	19	0	0	38.9447	2001.09	MCM7;PSMD14;PSMA7;PSMB10;PSMA5;PSMB6;PSMA6;PSMB7;PSMB2;UBB;PSMC3;PSMB3;PSMC4;PSMB1;PSMC2;PSME1;PSMD1;PSME2;MCM5;MCM6
regulation of mitotic cell cycle phase transition (GO:1901990)	28/188	3.63e-22	3.58e-19	18.4	0	0	15.4426	762.352	YWHAE;PSMD14;PSMA7;PSMB10;CDC20;PSMB6;PSMB7;CCNB1;TUBA1A;UBB;PSMB2;PSMB3;PSMB1;PSMD1;HSP90AA1;UBE2C;TUBB;DYNLL1;TUBG1;TUBB4B;PSMA5;PSMA6;PSMC3;UBE2S;PSMC4;PSMC2;PSME1;PSME2
anaphase-promoting complex-dependent catabolic process (GO:0031145)	21/84	7.54e-22	4.96e-19	18.3	0	0	28.6565	1393.74	PSMD14;UBE2C;PSMA7;PSMB10;CDC20;PSMA5;PSMB6;PSMA6;PSMB7;CCNB1;PSMB2;UBB;PSMC3;PSMB3;PSMC4;UBE2S;PSMB1;PSMC2;PSME1;PSMD1;PSME2
regulation of G2/M transition of mitotic cell cycle (GO:0010389)	25/149	3.27e-21	1.61e-18		0	0	17.586	829.528	YWHAE;PSMD14;PSMA7;PSMB10;PSMB6;PSMB7;CCNB1;TUBA1A;PSMB2;PSMB3;PSMB1;PSMD1;HSP90AA1;TUBB;DYNLL1;TUBG1;TUBB4B;PSMA5;PSMA6;PSMC3;CDK4;PSMC4;PSMC2;PSME1;PSME2
aerobic electron transport chain (GO:0019646)	19/70	1.25e-20	4.94e-18	17.3	0	0	31.7699	1455.9	COX8A;NDUFB9;COX7B;NDUFA13;NDUFA11;NDUFB10;NDUFA12;NDUFB11;NDUFA4;COX4I1;NDUFB2;NDUFC2;COX6A1;COX6C;COX5A;NDUFS8;NDUFS7;NDUFS5;UQCRFS1
mitochondrial ATP synthesis coupled electron transport (GO:0042775)	19/71	1.69e-20	5.56e-18		0	0	31.1573	1418.47	COX8A;NDUFB9;COX7B;NDUFA13;NDUFA11;NDUFB10;NDUFA12;NDUFB11;NDUFA4;COX4I1;NDUFB2;NDUFC2;COX6A1;COX6C;COX5A;NDUFS8;NDUFS7;NDUFS5;UQCRFS1
negative regulation of cell cycle G2/M phase transition (GO:1902750)	17/57	2.3e-19	6.47e-17		0	0	35.9517	1542.97	PSMD14;MACROH2A1;PSMA7;PSMB10;PSMA5;PSMB6;PSMA6;PSMB7;PSMB2;PSMC3;PSMB3;PSMC4;PSMB1;PSMC2;PSME1;PSMD1;PSME2
regulation of cell cycle phase transition (GO:1901987)	20/95	3e-19	7.39e-17		0	0	22.8116	972.935	PSMD14;UBE2C;PSMA7;PSMB10;CDC20;PSMA5;PSMB6;PSMA6;PSMB7;CCNB1;PSMB2;PSMC3;PSMB3;PSMC4;UBE2S;PSMB1;PSMC2;PSME1;PSMD1;PSME2
protein-DNA complex assembly (GO:0065004)	23/143	3.61e-19	7.9e-17		0	0	16.5745	703.855	PSMD14;MCM7;HMGB2;MACROH2A1;PSMA7;PSMB10;PSMA5;PSMB6;PSMA6;PSMB7;UBB;PSMB2;PSMC3;PSMB3;PSMC4;PSMB1;PSMC2;PSME1;PSMD1;PSME2;MCM5;MCM6;H3-3A
regulation of cellular amine metabolic process (GO:0033238)	16/51	1.06e-18	2.1e-16		0	0	38.5153	1593.91	PSMD14;PSMA7;PSMB10;PSMA5;PSMB6;PSMA6;PSMB7;PSMB2;PSMC3;PSMB3;PSMC4;PSMB1;PSMC2;PSME1;PSMD1;PSME2
regulation of cellular amino acid metabolic process (GO:0006521)	16/54	3.03e-18	5.43e-16		0	0	35.4692	1430.78	PSMD14;PSMA7;PSMB10;PSMA5;PSMB6;PSMA6;PSMB7;PSMB2;PSMC3;PSMB3;PSMC4;PSMB1;PSMC2;PSME1;PSMD1;PSME2
DNA-dependent DNA replication (GO:0006261)	21/129	1.03e-17	1.7e-15		0	0	16.6781	652.316	PSMD14;MCM7;PSMA7;PSMB10;PSMA5;PSMB6;PSMA6;PSMB7;UBB;PSMB2;PSMC3;PSMB3;PSMC4;POLD2;PSMB1;PSMC2;PSME1;PSMD1;PSME2;MCM5;MCM6
Wnt signaling pathway, planar cell polarity pathway (GO:0060071)	18/85	1.72e-17	2.6e-15		0	0	22.793	879.89	PSMD14;PSMA7;PSMB10;PSMA5;PSMB6;PSMA6;PSMB7;PSMB2;PSMC3;PSMB3;PSMC4;PSMB1;PSMC2;PSME1;AP2S1;PSMD1;PSME2;PFN1
antigen processing and presentation of exogenous peptide antigen via MHC class I, TAP-dependent (GO:0002479)	17/73	2.43e-17	3.43e-15		0	0	25.659	981.559	PSMD14;CYBA;PSMA7;PSMB10;PSMA5;PSMB6;PSMA6;PSMB7;PSMB2;PSMC3;PSMB3;PSMC4;PSMB1;PSMC2;PSME1;PSMD1;PSME2
regulation of establishment of planar polarity (GO:0090175)	18/88	3.33e-17	4.37e-15		0	0	21.8128	827.605	PSMD14;PSMA7;PSMB10;PSMA5;PSMB6;PSMA6;PSMB7;PSMB2;PSMC3;PSMB3;PSMC4;PSMB1;PSMC2;PSME1;AP2S1;PSMD1;PSME2;PFN1
regulation of transcription from RNA polymerase II promoter in response to hypoxia (GO:0061418)	17/75	4e-17	4.93e-15		0	0	24.7716	935.331	PSMD14;PSMA7;PSMB10;PSMA5;PSMB6;PSMA6;PSMB7;PSMB2;UBB;PSMC3;PSMB3;PSMC4;PSMB1;PSMC2;PSME1;PSMD1;PSME2
regulation of mitotic cell cycle (GO:0007346)	23/178	5.55e-17	6.43e-15		0	0	12.809	479.444	PSMD14;UBE2C;PSMA7;PSMB10;CDC20;PSMA5;PSMB6;PSMA6;PSMB7;CCNB1;PSMB2;PSMC3;UBE2S;PSMB3;PSMC4;PSMB1;PSMC2;PSME1;CKS2;PSMD1;PSME2;DLGAP5;LGMN
regulation of cellular ketone metabolic process (GO:0010565)	16/64	6.28e-17	6.87e-15		0	0	28.0655	1047.04	PSMD14;PSMA7;PSMB10;PSMA5;PSMB6;PSMA6;PSMB7;PSMB2;PSMC3;PSMB3;PSMC4;PSMB1;PSMC2;PSME1;PSMD1;PSME2
negative regulation of mitotic cell cycle phase transition (GO:1901991)	18/92	7.73e-17	8.02e-15		0	0	20.6295	765.321	PSMD14;PSMA7;PSMB10;PSMA5;PSMB6;PSMA6;PSMB7;PSMB2;PSMC3;PSMB3;CDK4;PSMC4;PSMB1;PSMC2;PSME1;CDK2AP2;PSMD1;PSME2
antigen processing and presentation of exogenous peptide antigen via MHC class I (GO:0042590)	17/78	8.17e-17	8.06e-15		0	0	23.5498	872.351	PSMD14;CYBA;PSMA7;PSMB10;PSMA5;PSMB6;PSMA6;PSMB7;PSMB2;PSMC3;PSMB3;PSMC4;PSMB1;PSMC2;PSME1;PSMD1;PSME2
negative regulation of G2/M transition of mitotic cell cycle (GO:0010972)	16/66	1.08e-16	1.01e-14		0	0	26.9402	990.56	PSMD14;PSMA7;PSMB10;PSMA5;PSMB6;PSMA6;PSMB7;PSMB2;PSMC3;PSMB3;PSMC4;PSMB1;PSMC2;PSME1;PSMD1;PSME2
regulation of primary metabolic process (GO:0080090)	20/130	1.99e-16	1.79e-14	13.7	0	0	15.5257	561.283	FDPS;PSMD14;GPS2;MACROH2A1;PSMA7;PSMB10;PSMA5;PSMB6;SQLE;PSMA6;PSMB7;PSMB2;PSMC3;PSMB3;PSMC4;PSMB1;PSMC2;PSME1;PSMD1;PSME2
tumor necrosis factor-mediated signaling pathway (GO:0033209)	19/116	3.44e-16	2.95e-14	13.5	0	0	16.6647	593.355	EIF5A;PSMD14;TNFRSF1B;PSMA7;PSMB10;PSMA5;PSMB6;PSMA6;PSMB7;PSMB2;PSMC3;PSMB3;PSMC4;TMSB4X;PSMB1;PSMC2;PSME1;PSMD1;PSME2
regulation of hematopoietic stem cell differentiation (GO:1902036)	16/71	3.81e-16	3.13e-14		0	0	24.4848	869.322	PSMD14;PSMA7;PSMB10;PSMA5;PSMB6;PSMA6;PSMB7;PSMB2;PSMC3;PSMB3;PSMC4;PSMB1;PSMC2;PSME1;PSMD1;PSME2
regulation of transcription from RNA polymerase II promoter in response to stress (GO:0043618)	17/87	5.84e-16	4.6e-14		0	0	20.5126	719.526	PSMD14;PSMA7;PSMB10;PSMA5;PSMB6;PSMA6;PSMB7;PSMB2;UBB;PSMC3;PSMB3;PSMC4;PSMB1;PSMC2;PSME1;PSMD1;PSME2
NIK/NF-kappaB signaling (GO:0038061)	16/74	7.74e-16	5.87e-14		0	0	23.2149	807.769	PSMD14;PSMA7;PSMB10;PSMA5;PSMB6;PSMA6;PSMB7;PSMB2;PSMC3;PSMB3;PSMC4;PSMB1;PSMC2;PSME1;PSMD1;PSME2
regulation of hematopoietic progenitor cell differentiation (GO:1901532)	16/75	9.73e-16	7.1e-14		0	0	22.8202	788.815	PSMD14;PSMA7;PSMB10;PSMA5;PSMB6;PSMA6;PSMB7;PSMB2;PSMC3;PSMB3;PSMC4;PSMB1;PSMC2;PSME1;PSMD1;PSME2
non-canonical Wnt signaling pathway (GO:0035567)	19/124	1.24e-15	8.76e-14		0	0	15.3888	528.151	PSMD14;PSMA7;PSMB10;PSMA5;PSMB6;PSMA6;PSMB7;PSMB2;PSMC3;PSMB3;PSMC4;PSMB1;PSMC2;PSME1;AP2S1;PSMD1;PSME2;PFN1;CALM1
interleukin-1-mediated signaling pathway (GO:0070498)	17/94	2.3e-15	1.56e-13		0	0	18.6412	628.327	PSMD14;PSMA7;PSMB10;PSMA5;PSMB6;PSMA6;PSMB7;PSMB2;UBB;PSMC3;PSMB3;PSMC4;PSMB1;PSMC2;PSME1;PSMD1;PSME2
regulation of mRNA catabolic process (GO:0061013)	18/122	1.41e-14	9.3e-13	12	0	0	14.6563	467.378	HSPA8;PSMD14;PSMA7;PSMB10;PSMA5;PSMB6;PSMA6;PSMB7;UBB;PSMB2;PSMC3;PSMB3;PSMC4;PSMB1;PSMC2;PSME1;PSMD1;PSME2
SCF-dependent proteasomal ubiquitin-dependent protein catabolic process (GO:0031146)	16/89	1.72e-14	1.09e-12		0	0	18.4306	584.144	PSMD14;PSMA7;PSMB10;PSMA5;PSMB6;PSMA6;PSMB7;PSMB2;PSMC3;PSMB3;PSMC4;PSMB1;PSMC2;PSME1;PSMD1;PSME2
regulation of stem cell differentiation (GO:2000736)	16/91	2.48e-14	1.53e-12		0	0	17.9373	561.927	PSMD14;PSMA7;PSMB10;PSMA5;PSMB6;PSMA6;PSMB7;PSMB2;PSMC3;PSMB3;PSMC4;PSMB1;PSMC2;PSME1;PSMD1;PSME2
mitochondrial electron transport, NADH to ubiquinone (GO:0006120)	12/39	3.24e-14	1.93e-12	11.7	0	0	36.831	1144.01	NDUFB9;NDUFA13;NDUFS8;NDUFA11;NDUFB10;NDUFS7;NDUFA12;NDUFB11;NDUFA4;NDUFS5;NDUFB2;NDUFC2
Fc-epsilon receptor signaling pathway (GO:0038095)	17/111	4.12e-14	2.39e-12		0	0	15.2567	470.209	PSMD14;PSMA7;PSMB10;PSMA5;PSMB6;PSMA6;PSMB7;PSMB2;PSMC3;PSMB3;PSMC4;PSMB1;PSMC2;PSME1;PSMD1;PSME2;CALM1
Fc receptor signaling pathway (GO:0038093)	17/112	4.81e-14	2.71e-12		0	0	15.0953	462.918	PSMD14;PSMA7;PSMB10;PSMA5;PSMB6;PSMA6;PSMB7;PSMB2;PSMC3;PSMB3;PSMC4;PSMB1;PSMC2;PSME1;PSMD1;PSME2;CALM1
cellular response to hypoxia (GO:0071456)	18/131	5.07e-14	2.78e-12		0	0	13.4828	412.744	PSMD14;BAD;PSMA7;PSMB10;PSMA5;PSMB6;PSMA6;PSMB7;UBB;PSMB2;PSMC3;PSMB3;PSMC4;PSMB1;PSMC2;PSME1;PSMD1;PSME2
cytokine-mediated signaling pathway (GO:0019221)	35/621	8.51e-14	4.53e-12		0	0	5.32376	160.22	PSMD14;EBI3;RPLP0;PSMB10;PSMA7;PSMB6;PSMB7;MT2A;PSMB2;UBB;PSMB3;TMSB4X;PSMB1;CFL1;PSMD1;EIF5A;HSPA8;HSP90AA1;CCL22;GSTO1;AIP;TALDO1;TNFRSF1B;SOD1;PSMA5;ISG20;PSMA6;PSMC3;PSMC4;IL2RA;PSMC2;PSME1;PSME2;BIRC5;PPIA
regulation of mRNA stability (GO:0043488)	18/146	3.45e-13	1.79e-11		0	0	11.8937	341.304	HSPA8;PSMD14;PSMA7;PSMB10;PSMA5;PSMB6;PSMA6;PSMB7;UBB;PSMB2;PSMC3;PSMB3;PSMC4;PSMB1;PSMC2;PSME1;PSMD1;PSME2
cellular response to tumor necrosis factor (GO:0071356)	20/194	4.99e-13	2.52e-11		0	0	9.78311	277.117	EIF5A;CCL22;PSMD14;TNFRSF1B;PSMA7;PSMB10;PSMA5;PSMB6;PSMA6;PSMB7;PSMB2;PSMC3;PSMB3;PSMC4;TMSB4X;PSMB1;PSMC2;PSME1;PSMD1;PSME2
cellular response to interleukin-1 (GO:0071347)	18/155	9.78e-13	4.82e-11	10.3	0	0	11.1073	307.151	CCL22;PSMD14;PSMA7;PSMB10;PSMA5;PSMB6;PSMA6;PSMB7;UBB;PSMB2;PSMC3;PSMB3;PSMC4;PSMB1;PSMC2;PSME1;PSMD1;PSME2
cellular response to lectin (GO:1990858)	16/115	1.09e-12	5.13e-11		0	0	13.5723	373.798	PSMD14;PSMA7;PSMB10;PSMA5;PSMB6;PSMA6;PSMB7;PSMB2;PSMC3;PSMB3;PSMC4;PSMB1;PSMC2;PSME1;PSMD1;PSME2
stimulatory C-type lectin receptor signaling pathway (GO:0002223)	16/115	1.09e-12	5.13e-11		0	0	13.5723	373.798	PSMD14;PSMA7;PSMB10;PSMA5;PSMB6;PSMA6;PSMB7;PSMB2;PSMC3;PSMB3;PSMC4;PSMB1;PSMC2;PSME1;PSMD1;PSME2
innate immune response activating cell surface receptor signaling pathway (GO:0002220)	16/119	1.88e-12	8.62e-11		0	0	13.0426	352.149	PSMD14;PSMA7;PSMB10;PSMA5;PSMB6;PSMA6;PSMB7;PSMB2;PSMC3;PSMB3;PSMC4;PSMB1;PSMC2;PSME1;PSMD1;PSME2
proteasomal ubiquitin-independent protein catabolic process (GO:0010499)	09�� 22��	2.78e-12	1.25e-10	9.9	0	0	56.6974	1508.55	PSMA5;PSMB6;PSMA6;PSMB7;PSMB2;PSMB3;PSMB1;PSMA7;PSMB10
positive regulation of canonical Wnt signaling pathway (GO:0090263)	16/130	7.51e-12	3.29e-10		0	0	11.7775	301.671	PSMD14;PSMA7;PSMB10;PSMA5;PSMB6;PSMA6;PSMB7;PSMB2;PSMC3;PSMB3;PSMC4;PSMB1;PSMC2;PSME1;PSMD1;PSME2
neutrophil degranulation (GO:0043312)	28/481	1.47e-11	6.31e-10		0	0	5.37275	134.004	PSMD14;GSTP1;HMGB1;SRP14;PSMB7;COMMD9;PSMB1;COTL1;PSMD1;ATP6V1D;CCT2;HSPA8;HSP90AA1;TUBB;RHOG;NME2;NDUFC2;CYBA;DYNLL1;TUBB4B;TNFRSF1B;ILF2;APRT;PSMA5;PSMC3;FABP5;PSMC2;PPIA
neutrophil activation involved in immune response (GO:0002283)	28/485	1.79e-11	7.5e-10		0	0	5.32462	131.766	PSMD14;GSTP1;HMGB1;SRP14;PSMB7;COMMD9;PSMB1;COTL1;PSMD1;ATP6V1D;CCT2;HSPA8;HSP90AA1;TUBB;RHOG;NME2;NDUFC2;CYBA;DYNLL1;TUBB4B;TNFRSF1B;ILF2;APRT;PSMA5;PSMC3;FABP5;PSMC2;PPIA
neutrophil mediated immunity (GO:0002446)	28/488	2.07e-11	8.49e-10		0	0	5.28907	130.121	PSMD14;GSTP1;HMGB1;SRP14;PSMB7;COMMD9;PSMB1;COTL1;PSMD1;ATP6V1D;CCT2;HSPA8;HSP90AA1;TUBB;RHOG;NME2;NDUFC2;CYBA;DYNLL1;TUBB4B;TNFRSF1B;ILF2;APRT;PSMA5;PSMC3;FABP5;PSMC2;PPIA
positive regulation of Wnt signaling pathway (GO:0030177)	16/153	9.17e-11	3.69e-09		0	0	9.78876	226.246	PSMD14;PSMA7;PSMB10;PSMA5;PSMB6;PSMA6;PSMB7;PSMB2;PSMC3;PSMB3;PSMC4;PSMB1;PSMC2;PSME1;PSMD1;PSME2
proteasome-mediated ubiquitin-dependent protein catabolic process (GO:0043161)	22/321	1.16e-10	4.58e-09		0	0	6.27709	143.588	PSMD14;UBE2C;PSMB10;PSMA7;CDC20;PSMA5;PSMB6;PSMA6;PSMB7;CCNB1;PSMC3;PSMB2;UBB;PSMC4;PSMB3;UBE2S;PSMC2;PSMB1;PSME1;PSMD1;PSME2;SEC61B
mitochondrial respiratory chain complex I assembly (GO:0032981)	11/58	1.27e-10	4.8e-09		0	0	19.2943	439.703	NDUFB9;NDUFA13;NDUFS8;NDUFA11;NDUFS7;NDUFB10;NDUFA12;NDUFB11;NDUFS5;NDUFB2;NDUFC2
NADH dehydrogenase complex assembly (GO:0010257)	11/58	1.27e-10	4.8e-09		0	0	19.2943	439.703	NDUFB9;NDUFA13;NDUFS8;NDUFA11;NDUFS7;NDUFB10;NDUFA12;NDUFB11;NDUFS5;NDUFB2;NDUFC2
T cell receptor signaling pathway (GO:0050852)	16/158	1.49e-10	5.54e-09		0	0	9.44168	213.638	PSMD14;PSMA7;PSMB10;PSMA5;PSMB6;PSMA6;PSMB7;PSMB2;PSMC3;PSMB3;PSMC4;PSMB1;PSMC2;PSME1;PSMD1;PSME2
MAPK cascade (GO:0000165)	21/303	2.55e-10	9.28e-09		0	0	6.33076	139.844	YWHAE;PSMD14;ARL2;PSMB10;PSMA7;PSMA5;PSMB6;PSMA6;PSMB7;PSMC3;PSMB2;UBB;PSMC4;PSMB3;IL2RA;PSMC2;PSMB1;PSME1;PSMD1;PSME2;CALM1
positive regulation of telomerase RNA localization to Cajal body (GO:1904874)	07�� 15��	2.59e-10	9.28e-09	8.03	0	0	71.0874	1569.19	CCT3;CCT6A;CCT2;NHP2;CCT7;CCT5;CCT4
negative regulation of canonical Wnt signaling pathway (GO:0090090)	16/165	2.86e-10	1e-08		0	0	8.99489	197.678	PSMD14;PSMA7;PSMB10;PSMA5;PSMB6;PSMA6;PSMB7;PSMB2;PSMC3;PSMB3;PSMC4;PSMB1;PSMC2;PSME1;PSMD1;PSME2
positive regulation of establishment of protein localization to telomere (GO:1904851)	06�� 10��	7.23e-10	2.5e-08		0	0	121.389	2554.88	CCT3;CCT6A;CCT2;CCT7;CCT5;CCT4
mitochondrial electron transport, cytochrome c to oxygen (GO:0006123)	07�� 17��	7.66e-10	2.6e-08		0	0	56.8642	1193.55	COX8A;COX7B;NDUFA4;COX4I1;COX6A1;COX6C;COX5A
regulation of telomerase RNA localization to Cajal body (GO:1904872)	07�� 18��	1.24e-09	4.14e-08		0	0	51.6921	1060.08	CCT3;CCT6A;CCT2;NHP2;CCT7;CCT5;CCT4
mitochondrial respiratory chain complex assembly (GO:0033108)	12/90	1.29e-09	4.24e-08		0	0	12.7162	260.262	NDUFB9;NDUFA13;NDUFS8;NDUFA11;NDUFS7;NDUFB10;NDUFA12;NDUFB11;NDUFS5;NDUFB2;UQCRFS1;NDUFC2
antigen receptor-mediated signaling pathway (GO:0050851)	16/185	1.55e-09	4.85e-08		0	0	7.92232	160.699	PSMD14;PSMA7;PSMB10;PSMA5;PSMB6;PSMA6;PSMB7;PSMB2;PSMC3;PSMB3;PSMC4;PSMB1;PSMC2;PSME1;PSMD1;PSME2
regulation of establishment of protein localization to telomere (GO:0070203)	06�� 11��	1.57e-09	4.85e-08		0	0	97.1066	1968.26	CCT3;CCT6A;CCT2;CCT7;CCT5;CCT4
regulation of protein localization to Cajal body (GO:1904869)	06�� 11��	1.57e-09	4.85e-08		0	0	97.1066	1968.26	CCT3;CCT6A;CCT2;CCT7;CCT5;CCT4
positive regulation of protein localization to Cajal body (GO:1904871)	06�� 11��	1.57e-09	4.85e-08		0	0	97.1066	1968.26	CCT3;CCT6A;CCT2;CCT7;CCT5;CCT4
negative regulation of Wnt signaling pathway (GO:0030178)	16/191	2.47e-09	7.49e-08		0	0	7.64835	151.579	PSMD14;PSMA7;PSMB10;PSMA5;PSMB6;PSMA6;PSMB7;PSMB2;PSMC3;PSMB3;PSMC4;PSMB1;PSMC2;PSME1;PSMD1;PSME2
positive regulation of protein localization to chromosome, telomeric region (GO:1904816)	06�� 12��	3.12e-09	9.31e-08		0	0	80.918	1584.89	CCT3;CCT6A;CCT2;CCT7;CCT5;CCT4
ubiquitin-dependent protein catabolic process (GO:0006511)	21/354	4.22e-09	1.24e-07		0	0	5.34714	103.11	PSMD14;UBE2C;PSMB10;PSMA7;CDC20;PSMA5;PSMB6;PSMA6;PSMB7;PSMC3;PSMB2;PSMC4;PSMB3;UBE2S;PSMC2;PSMB1;PSME1;PSMD1;PSME2;ASB2;UBL7
proteasomal protein catabolic process (GO:0010498)	16/205	6.87e-09	1.99e-07		0	0	7.07674	133.02	PSMD14;PSMA7;PSMB10;PSMA5;PSMB6;PSMA6;PSMB7;PSMB2;PSMC3;PSMB3;PSMC4;PSMB1;PSMC2;PSME1;PSMD1;PSME2
protein deubiquitination (GO:0016579)	18/267	7.83e-09	2.24e-07		0	0	6.07634	113.417	PSMD14;PSMB10;PSMA7;CDC20;PSMA5;PSMB6;PSMA6;PSMB7;PSMC3;PSMB2;UBB;PSMC4;PSMB3;PSMC2;PSMB1;PSME1;PSMD1;PSME2
protein modification by small protein removal (GO:0070646)	18/276	1.31e-08	3.69e-07		0	0	5.86167	106.383	PSMD14;PSMB10;PSMA7;CDC20;PSMA5;PSMB6;PSMA6;PSMB7;PSMC3;PSMB2;UBB;PSMC4;PSMB3;PSMC2;PSMB1;PSME1;PSMD1;PSME2
protein polyubiquitination (GO:0000209)	19/314	1.73e-08	4.79e-07		0	0	5.42439	96.9583	PSMD14;UBE2C;PSMB10;PSMA7;PSMA5;PSMB6;PSMA6;PSMB7;PSMC3;PSMB2;UBB;PSMC4;PSMB3;UBE2S;PSMC2;PSMB1;PSME1;PSMD1;PSME2
regulation of canonical Wnt signaling pathway (GO:0060828)	17/253	2.17e-08	5.93e-07		0	0	6.03292	106.466	PSMD14;PSMB10;PSMA7;PPP1CA;PSMA5;PSMB6;PSMA6;PSMB7;PSMC3;PSMB2;PSMC4;PSMB3;PSMC2;PSMB1;PSME1;PSMD1;PSME2
mitochondrial ATP synthesis coupled proton transport (GO:0042776)	06�� 17��	3.96e-08	1.07e-06	5.97	0	0	44.1259	752.084	ATP5PF;ATP5F1A;ATP5F1B;ATP5MC3;ATP5F1E;ATP5MF
hydrogen peroxide metabolic process (GO:0042743)	07�� 29��	5.41e-08	1.44e-06	5.84	0	0	25.8316	432.221	PRDX3;PRDX2;PRDX5;PRDX1;CYBA;PARK7;SOD1
ATP synthesis coupled proton transport (GO:0015986)	06�� 19��	8.5e-08	2.21e-06		0	0	37.3335	607.793	ATP5PF;ATP5F1A;ATP5F1B;ATP5MC3;ATP5F1E;ATP5MF
positive regulation of establishment of protein localization (GO:1904951)	06�� 19��	8.5e-08	2.21e-06		0	0	37.3335	607.793	CCT3;CCT6A;CCT2;CCT7;CCT5;CCT4
interleukin-12-mediated signaling pathway (GO:0035722)	8/46	9.23e-08	2.36e-06	5.63	0	0	17.1483	277.78	GSTO1;RPLP0;CFL1;AIP;TALDO1;PSME2;PPIA;SOD1
cellular macromolecule biosynthetic process (GO:0034645)	18/314	9.41e-08	2.38e-06		0	0	5.0992	82.4986	RPL41;FEN1;RPS7;MCM7;RPS5;RPLP0;MRPL23;TYMS;MRPL24;RPS26;MRPL41;RPS17;MRPL51;POLD2;POLR2E;MCM5;MCM6;PTMA
cellular response to interleukin-12 (GO:0071349)	8/48	1.31e-07	3.26e-06		0	0	16.2893	258.206	GSTO1;RPLP0;CFL1;AIP;TALDO1;PSME2;PPIA;SOD1
inner mitochondrial membrane organization (GO:0007007)	8/49	1.54e-07	3.8e-06		0	0	15.8912	249.234	ATP5PF;NDUFA13;ATP5F1A;ATP5F1B;TIMM13;ATP5MC3;ATP5MF;ATP5F1E
post-translational protein modification (GO:0043687)	18/345	3.8e-07	9.25e-06		0	0	4.60843	68.1244	PSMD14;PDIA6;PSMB10;PSMA7;PSMA5;PSMB6;PSMA6;PSMB7;PSMC3;PSMB2;PSMC4;PSMB3;PSMC2;PSMB1;PSME1;PSMD1;PSME2;ASB2
cellular response to chemical stress (GO:0062197)	10/101	5.52e-07	1.33e-05		0	0	9.00137	129.712	PRDX3;PRDX2;CHCHD2;PRDX5;PRDX1;GSTP1;CYBA;PARK7;PPIA;SOD1
positive regulation of DNA biosynthetic process (GO:2000573)	8/61	8.86e-07	2.1e-05		0	0	12.2857	171.221	CCT3;CCT6A;CCT2;HSP90AA1;PCNA;CCT7;CCT5;CCT4
cristae formation (GO:0042407)	06�� 28��	1.07e-06	2.52e-05		0	0	22.0507	303.054	ATP5PF;ATP5F1A;ATP5F1B;ATP5MC3;ATP5MF;ATP5F1E
positive regulation of protein localization to nucleus (GO:1900182)	8/68	2.06e-06	4.78e-05		0	0	10.8485	142.024	CCT3;CCT6A;CCT2;PARK7;CCT7;CCT5;RAN;CCT4
protein stabilization (GO:0050821)	12/179	2.74e-06	6.29e-05		0	0	5.91244	75.7172	CCT6A;CCT3;CCT2;HSP90AA1;RPS7;ATP1B3;PARK7;PHB;PFN1;CCT7;CCT5;CCT4
positive regulation of telomere maintenance via telomerase (GO:0032212)	6/33	3e-06	6.79e-05		0	0	17.9627	228.44	CCT3;CCT6A;CCT2;CCT7;CCT5;CCT4
protein ubiquitination (GO:0016567)	21/525	3.04e-06	6.81e-05		0	0	3.50182	44.4852	PCNA;PSMD14;UBE2C;PSMB10;PSMA7;PSMA5;PSMB6;PSMA6;PSMB7;PSMC3;PSMB2;UBB;PSMC4;PSMB3;UBE2S;PSMC2;PSMB1;PSME1;PSMD1;PSME2;ASB2
translation (GO:0006412)	13/214	3.15e-06	6.98e-05		0	0	5.33487	67.5813	RPL41;RPS7;RPS5;RPLP0;MRPL16;TMA7;MRPL23;MRPL24;RPS26;MRPL41;TRMT112;RPS17;MRPL51
cellular response to oxidative stress (GO:0034599)	10/125	3.92e-06	8.58e-05		0	0	7.11413	88.567	PRDX3;PRDX2;CHCHD2;PRDX5;PRDX1;GSTP1;CYBA;PARK7;PPIA;SOD1
regulation of RNA polymerase II transcription preinitiation complex assembly (GO:0045898)	04�� 10��	4.72e-06	0.000102		0	0	53.5068	656.216	PSMC3;PSMC4;PSMC2;HMGB1
positive regulation of telomere maintenance via telomere lengthening (GO:1904358)	6/36	5.11e-06	0.000109		0	0	16.1639	196.947	CCT3;CCT6A;CCT2;CCT7;CCT5;CCT4
cellular protein-containing complex assembly (GO:0034622)	11/168	8.98e-06	0.00019		0	0	5.74376	66.7477	CCT2;HSP90AA1;GPX4;POMP;CLTB;AP2S1;ARL2;CLTA;CYBA;DLGAP5;RAB5IF
regulation of cell cycle G2/M phase transition (GO:1902749)	8/85	1.12e-05	0.000232		0	0	8.44607	96.2923	YWHAE;HSP90AA1;TUBA1A;TUBB;DYNLL1;TUBG1;TUBB4B;MACROH2A1
regulation of mitochondrial membrane potential (GO:0051881)	6/41	1.12e-05	0.000232		0	0	13.8513	157.905	PRDX3;PRELID1;UBB;BAD;PARK7;SOD1
mitotic cell cycle phase transition (GO:0044772)	12/209	1.34e-05	0.000275		0	0	5.00439	56.1574	YWHAE;CCNB1;HSP90AA1;TUBA1A;NASP;UBE2C;CDK4;UBE2S;TUBB;DYNLL1;TUBG1;TUBB4B
SRP-dependent cotranslational protein targeting to membrane (GO:0006614)	8/90	1.71e-05	0.000347		0	0	7.92905	87.0435	RPS26;RPS17;RPL41;RPS7;RPS5;RPLP0;SEC61B;SRP14
nucleobase-containing small molecule interconversion (GO:0015949)	05�� 27��	1.89e-05	0.000377		0	0	18.3006	199.041	DTYMK;RRM2;NME2;TYMS;NME1
positive regulation of intrinsic apoptotic signaling pathway by p53 class mediator (GO:1902255)	03�� 05��	1.89e-05	0.000377		0	0	119.927	1304.09	EIF5A;RPS7;UBB
microtubule cytoskeleton organization involved in mitosis (GO:1902850)	9/128	3.38e-05	0.000666		0	0	6.16057	63.4287	CDC20;CCNB1;STMN1;BIRC5;DYNLL1;TUBG1;ZWINT;DLGAP5;RAN
negative regulation of B cell receptor signaling pathway (GO:0050859)	03�� 06��	3.75e-05	0.000733		0	0	79.9474	814.679	FCRL3;GPS2;LPXN
peptide biosynthetic process (GO:0043043)	10/162	3.82e-05	0.000738		0	0	5.37226	54.6542	RPS26;MRPL41;RPS17;RPL41;MRPL51;RPS7;RPS5;RPLP0;MRPL23;MRPL24
regulation of telomere maintenance via telomerase (GO:0032210)	6/52	4.52e-05	0.000864		0	0	10.5331	105.38	CCT3;CCT6A;CCT2;CCT7;CCT5;CCT4
protein targeting to ER (GO:0045047)	8/103	4.56e-05	0.000864		0	0	6.8395	68.37	RPS26;RPS17;RPL41;RPS7;RPS5;RPLP0;SRP14;GET3
DNA metabolic process (GO:0006259)	13/277	4.91e-05	0.000922		0	0	4.04868	40.1685	FEN1;PCNA;MCM7;HMGB2;PARK7;HMGB1;TYMS;UBB;POLD2;MCM5;MCM6;KPNA2;RAN
regulation of proteasomal protein catabolic process (GO:0061136)	6/54	5.61e-05	0.00104404		0	0	10.0932	98.7877	PSMD14;UBB;PSMC3;PSMC2;PSME1;PSME2
positive regulation of DNA binding (GO:0043388)	5/34	6.07e-05	0.00111744		0	0	13.8783	134.76	HMGB2;HMGB1;PARK7;TXN;NME1
positive regulation of RNA polymerase II transcription preinitiation complex assembly (GO:0045899)	03�� 07��	6.51e-05	0.00118775		0	0	59.9575	577.982	PSMC3;PSMC4;PSMC2
mitochondrial transport (GO:0006839)	6/56	6.91e-05	0.00125007		0	0	9.68852	92.8113	HSP90AA1;BAD;AIP;TIMM13;TIMM23;SLC25A5
mitochondrion organization (GO:0007005)	10/175	7.33e-05	0.00131285		0	0	4.94571	47.0899	PRDX3;CHCHD2;ATP5F1B;AIP;TIMM13;TIMM23;PARK7;PHB;HSD17B10;RAB5IF
negative regulation of programmed cell death (GO:0043069)	15/381	9.67e-05	0.00171788		0	0	3.38054	31.2478	CD74;PRELID1;GPX4;GSTP1;ANXA5;NME2;PARK7;PRDX3;DNAJA1;PRDX2;PRDX5;UBB;CFL1;BIRC5;PTMA
regulation of intrinsic apoptotic signaling pathway by p53 class mediator (GO:1902253)	03�� 08��	0.000103	0.00178374		0	0	47.9636	440.264	EIF5A;RPS7;UBB
positive regulation of ryanodine-sensitive calcium-release channel activity (GO:0060316)	03�� 08��	0.000103	0.00178374		0	0	47.9636	440.264	GSTO1;CALM1;CALM2
pre-replicative complex assembly involved in nuclear cell cycle DNA replication (GO:0006267)	03�� 08��	0.000103	0.00178374		0	0	47.9636	440.264	MCM7;MCM5;MCM6
regulation of ubiquitin protein ligase activity (GO:1904666)	04�� 21��	0.000121	0.00205009		0	0	18.8742	170.294	CDC20;RPS7;UBE2C;UBE2S
hydrogen peroxide catabolic process (GO:0042744)	04�� 21��	0.000121	0.00205009		0	0	18.8742	170.294	PRDX3;PRDX2;PRDX5;PRDX1
positive regulation of intrinsic apoptotic signaling pathway (GO:2001244)	5/40	0.000135	0.00227347		0	0	11.4956	102.433	EIF5A;UBB;RPS7;BAD;SOD1
negative regulation of apoptotic process (GO:0043066)	17/485	0.000138	0.00229961		0	0	3.00607	26.7259	YWHAE;CD74;PRELID1;GSTP1;ANXA5;NME2;PARK7;SOD1;PRDX3;DNAJA1;PRDX2;PRDX5;UBB;CFL1;BIRC5;PTMA;LGMN
positive regulation of peptidase activity (GO:0010952)	04�� 22��	0.000146	0.00241861		0	0	17.8248	157.423	NDUFA13;PRELID1;PSME1;PSME2
mitotic spindle organization (GO:0007052)	9/157	0.000164	0.00269062		0	0	4.94611	43.1142	CDC20;CCNB1;STMN1;BIRC5;DYNLL1;TUBG1;ZWINT;DLGAP5;RAN
cytoplasmic translation (GO:0002181)	7/93	0.000167	0.0026969		0	0	6.58666	57.3058	RPS26;RPS17;RPL41;RPS7;RPS5;RPLP0;TMA7
gene expression (GO:0010467)	14/356	0.000167	0.0026969		0	0	3.36644	29.281	RPL41;RPS7;ALYREF;RPS5;RPLP0;MRPL23;MRPL24;RPS26;MRPL41;RPS17;DDX39A;MRPL51;POLR2E;PTMA
regulation of apoptotic process (GO:0042981)	22/742	0.000169	0.00270391		0	0	2.55032	22.155	CD74;PRELID1;HSP90AA1;BAD;GSTP1;ANXA5;NME2;PARK7;PHB;HMGB1;NME1;SOD1;PRDX3;DNAJA1;PRDX2;PRDX5;UBB;C1QBP;CFL1;BIRC5;PTMA;PPIA
cellular respiration (GO:0045333)	5/42	0.000171	0.0027174		0	0	10.8731	94.3146	NDUFS8;NDUFS7;MDH2;UQCRFS1;ETFA
cytoskeleton-dependent intracellular transport (GO:0030705)	04�� 23��	0.000175	0.00276002		0	0	16.8858	146.07	TUBA1C;TUBA1B;TUBA1A;TUBB
cotranslational protein targeting to membrane (GO:0006613)	7/94	0.000178	0.00278519		0	0	6.51062	56.2091	RPS26;RPS17;RPL41;RPS7;RPS5;RPLP0;SRP14
ciliary basal body-plasma membrane docking (GO:0097711)	7/95	0.00019	0.00294874		0	0	6.43631	55.1429	YWHAE;HSP90AA1;TUBA1A;TUBB;DYNLL1;TUBG1;TUBB4B
substantia nigra development (GO:0021762)	5/43	0.000191	0.00294874		0	0	10.5865	90.627	YWHAE;ATP5PF;DYNLL1;CALM1;CALM2
translational termination (GO:0006415)	7/96	0.000203	0.00310162		0	0	6.36367	54.1059	MRPL41;TRMT112;MRPL51;MRPL16;MRPL12;MRPL23;MRPL24
protein insertion into mitochondrial membrane (GO:0051204)	04�� 24��	0.000208	0.00315352		0	0	16.0407	135.993	HSP90AA1;NDUFA13;BAD;TIMM13
removal of superoxide radicals (GO:0019430)	03�� 10��	0.000217	0.00326515		0	0	34.2562	288.97	PRDX2;PRDX1;SOD1
G2/M transition of mitotic cell cycle (GO:0000086)	8/130	0.000233	0.00348225		0	0	5.31852	44.4818	YWHAE;CCNB1;HSP90AA1;TUBA1A;TUBB;DYNLL1;TUBG1;TUBB4B
regulation of proteolysis involved in cellular protein catabolic process (GO:1903050)	04�� 25��	0.000245	0.0036146		0	0	15.276	126.997	PSMD14;UBB;PSME1;PSME2
cell cycle G2/M phase transition (GO:0044839)	8/131	0.000246	0.0036146		0	0	5.27501	43.8418	YWHAE;CCNB1;HSP90AA1;TUBA1A;TUBB;DYNLL1;TUBG1;TUBB4B
regulation of DNA binding (GO:0051101)	5/47	0.000293	0.00422254		0	0	9.57629	77.906	HJURP;HMGB2;HMGB1;TXN;NME1
cellular response to superoxide (GO:0071451)	03�� 11��	0.000296	0.00422254		0	0	29.9727	243.569	PRDX2;PRDX1;SOD1
tetrahydrobiopterin metabolic process (GO:0046146)	03�� 11��	0.000296	0.00422254		0	0	29.9727	243.569	DHFR;HSP90AA1;CALM1
nuclear DNA replication (GO:0033260)	03�� 11��	0.000296	0.00422254		0	0	29.9727	243.569	MCM7;MCM5;MCM6
ribonucleoprotein complex assembly (GO:0022618)	8/136	0.000317	0.00449436		0	0	5.06767	40.8289	HSP90AA1;EIF6;SNRPD1;RPS5;RPLP0;SNRPC;LSM4;SNRPB
mitotic nuclear division (GO:0140014)	6/74	0.000327	0.0046053		0	0	7.11741	57.1186	UBE2C;UBE2S;TUBG1;SMC4;ZWINT;RAN
negative regulation of calcium ion transmembrane transporter activity (GO:1901020)	04�� 28��	0.000385	0.00530887		0	0	13.3645	105.063	YWHAE;GSTO1;CALM1;CALM2
double-strand break repair via break-induced replication (GO:0000727)	03�� 12��	0.000391	0.00530887		0	0	26.641	209.077	MCM7;MCM5;MCM6
negative regulation of release of sequestered calcium ion into cytosol (GO:0051280)	03�� 12��	0.000391	0.00530887		0	0	26.641	209.077	GSTO1;CALM1;CALM2
negative regulation of ryanodine-sensitive calcium-release channel activity (GO:0060315)	03�� 12��	0.000391	0.00530887		0	0	26.641	209.077	GSTO1;CALM1;CALM2
positive regulation of ubiquitin protein ligase activity (GO:1904668)	03�� 12��	0.000391	0.00530887		0	0	26.641	209.077	CDC20;UBE2C;UBE2S
activation of protein kinase B activity (GO:0032148)	4/31	0.000575	0.00776329		0	0	11.8777	88.6203	ITGB1BP1;PARK7;TXN;PPIA
protein targeting to mitochondrion (GO:0006626)	5/55	0.000613	0.00821577		0	0	8.04082	59.4825	NDUFA13;HSP90AA1;AIP;TIMM13;TIMM23
regulation of transcription involved in G1/S transition of mitotic cell cycle (GO:0000083)	4/32	0.000651	0.00860903		0	0	11.453	84.0337	DHFR;PCNA;RRM2;TYMS
superoxide metabolic process (GO:0006801)	4/32	0.000651	0.00860903		0	0	11.453	84.0337	PRDX2;PRDX1;CYBA;SOD1
G1/S transition of mitotic cell cycle (GO:0000082)	6/85	0.000689	0.00905426		0	0	6.12295	44.5762	DHFR;PCNA;RRM2;NASP;CDK4;TYMS
positive regulation of endothelial cell migration (GO:0010595)	6/86	0.000733	0.00956931		0	0	6.04611	43.6421	ATP5F1A;ATP5F1B;TMSB4X;ITGB1BP1;HMGB1;LGMN
clathrin coat assembly (GO:0048268)	03�� 15��	0.000786	0.0101874		0	0	19.9777	142.821	CLTB;AP2S1;CLTA
cellular protein metabolic process (GO:0044267)	14/417	0.000812	0.0104546		0	0	2.8479	20.2673	RPL41;RPS7;RPS5;RPLP0;MRPL23;MRPL24;PDIA6;RPS26;MRPL41;RPS17;MRPL51;UBE2S;LGMN;SEC11C
sister chromatid segregation (GO:0000819)	4/34	0.000823	0.0105341		0	0	10.6883	75.9138	TUBG1;SMC4;ZWINT;RAN
mitochondrial translational elongation (GO:0070125)	6/89	0.000878	0.0110986		0	0	5.82668	41.0046	MRPL41;MRPL51;MRPL16;MRPL12;MRPL23;MRPL24
mitochondrial translational termination (GO:0070126)	6/89	0.000878	0.0110986		0	0	5.82668	41.0046	MRPL41;MRPL51;MRPL16;MRPL12;MRPL23;MRPL24
cellular protein catabolic process (GO:0044257)	5/60	0.000915	0.0114795		0	0	7.30798	51.1347	PSMA6;CTSL;AP2S1;CLTA;LGMN
regulation of protein polymerization (GO:0032271)	4/35	0.00092	0.0114795		0	0	10.343	72.3071	HSP90AA1;COTL1;ARL2;PFN1
positive regulation of binding (GO:0051099)	6/90	0.000931	0.0115469		0	0	5.75703	40.1767	STMN1;HMGB2;HMGB1;TXN;RAN;NME1
negative regulation of kinase activity (GO:0033673)	5/62	0.00106188	0.013081		0	0	7.05084	48.2822	PRDX3;GSTP1;ITGB1BP1;PARK7;PPIA
regulation of cardiac muscle contraction by regulation of the release of sequestered calcium ion (GO:0010881)	03�� 17��	0.00115264	0.0140238		0	0	17.122	115.843	GSTO1;CALM1;CALM2
DNA biosynthetic process (GO:0071897)	03�� 17��	0.00115264	0.0140238		0	0	17.122	115.843	POLD2;TYMS;PPIA
spliceosomal snRNP assembly (GO:0000387)	4/38	0.00125983	0.015234		0	0	9.42898	62.9552	SNRPD1;SNRPC;LSM4;SNRPB
RNA splicing, via transesterification reactions with bulged adenosine as nucleophile (GO:0000377)	10/251	0.00128452	0.0154377		0	0	3.37293	22.4548	SF3B5;HSPA8;DDX39A;SNRPD1;ALYREF;POLR2E;SNRPC;LSM4;LSM3;SNRPB
DNA strand elongation involved in DNA replication (GO:0006271)	03�� 18��	0.00137046	0.0162722		0	0	15.9798	105.348	PCNA;MCM7;POLD2
positive regulation of phosphoprotein phosphatase activity (GO:0032516)	03�� 18��	0.00137046	0.0162722		0	0	15.9798	105.348	FCRL3;CALM1;CALM2
regulation of exit from mitosis (GO:0007096)	4/39	0.00139018	0.0163098		0	0	9.15912	60.2516	CDC20;UBB;UBE2C;UBE2S
regulation of T cell differentiation (GO:0045580)	4/39	0.00139018	0.0163098		0	0	9.15912	60.2516	PRELID1;IL2RA;FOXP3;SOD1
antigen processing and presentation of exogenous peptide antigen via MHC class II (GO:0019886)	6/98	0.00144989	0.0169096		0	0	5.25428	34.3434	CD74;CTSL;AP2S1;CLTA;DYNLL1;LGMN
pyrimidine deoxyribonucleotide biosynthetic process (GO:0009221)	02�� 05��	0.00151805	0.0170976		0	0	53.0833	344.528	DTYMK;TYMS
ribosome localization (GO:0033750)	02�� 05��	0.00151805	0.0170976		0	0	53.0833	344.528	EIF6;RAN
RNA localization to Cajal body (GO:0090670)	02�� 05��	0.00151805	0.0170976		0	0	53.0833	344.528	CCT2;CCT4
scaRNA localization to Cajal body (GO:0090666)	02�� 05��	0.00151805	0.0170976		0	0	53.0833	344.528	CCT2;CCT4
mature ribosome assembly (GO:0042256)	02�� 05��	0.00151805	0.0170976		0	0	53.0833	344.528	EIF6;C1QBP
negative regulation of protein polyubiquitination (GO:1902915)	02�� 05��	0.00151805	0.0170976		0	0	53.0833	344.528	GPS2;PPIA
positive regulation of cation channel activity (GO:2001259)	4/40	0.00152965	0.0171304		0	0	8.90425	57.7237	GSTO1;TMSB4X;CALM1;CALM2
antigen processing and presentation of peptide antigen via MHC class II (GO:0002495)	6/100	0.0016084	0.0179105		0	0	5.14196	33.0757	CD74;CTSL;AP2S1;CLTA;DYNLL1;LGMN
mitotic sister chromatid segregation (GO:0000070)	6/102	0.00177976	0.0197074		0	0	5.03432	31.8737	CCNB1;TUBG1;SMC4;ZWINT;DLGAP5;RAN
mitochondrial gene expression (GO:0140053)	4/42	0.00183727	0.0201181		0	0	8.43475	53.1345	MRPL51;MRPL16;MRPL12;MRPL23
positive regulation of ATPase activity (GO:0032781)	4/42	0.00183727	0.0201181		0	0	8.43475	53.1345	AHSA1;ATP1B3;DYNLL1;PFN1
antigen processing and presentation of exogenous peptide antigen (GO:0002478)	6/103	0.00187046	0.0203559		0	0	4.98217	31.2958	CD74;CTSL;AP2S1;CLTA;DYNLL1;LGMN
nucleobase-containing compound biosynthetic process (GO:0034654)	03�� 20��	0.00187964	0.0203559		0	0	14.0984	88.4908	POLD2;TYMS;APRT
translational elongation (GO:0006414)	6/104	0.00196462	0.02116		0	0	4.93108	30.7327	MRPL41;MRPL51;MRPL16;MRPL12;MRPL23;MRPL24
glutathione metabolic process (GO:0006749)	4/43	0.00200607	0.0214889		0	0	8.21805	51.0471	GSTP1;PARK7;MMACHC;SOD1
mitochondrial translation (GO:0032543)	6/105	0.00206233	0.0219721		0	0	4.88102	30.1839	MRPL41;MRPL51;MRPL16;MRPL12;MRPL23;MRPL24
aerobic respiration (GO:0009060)	03�� 21��	0.0021728	0.0229016		0	0	13.3144	81.6406	NDUFS8;NDUFS7;MDH2
regulation of cardiac muscle contraction by calcium ion signaling (GO:0010882)	03�� 21��	0.0021728	0.0229016		0	0	13.3144	81.6406	GSTO1;CALM1;CALM2
free ubiquitin chain polymerization (GO:0010994)	02�� 06��	0.00225831	0.023551		0	0	39.8105	242.571	UBE2C;UBE2S
hydrogen peroxide biosynthetic process (GO:0050665)	02�� 06��	0.00225831	0.023551		0	0	39.8105	242.571	CYBA;SOD1
cellular protein modification process (GO:0006464)	24/1025	0.00240284	0.0249263		0	0	1.98906	11.9962	PSMD14;PARK7;PDIA6;PSMB10;PSMA7;PPP1CA;PSMA5;PSMB6;PSMA6;PSMB7;PSMC3;PSMB2;PSMC4;PSMB3;UBE2S;CDK4;DAD1;PSMC2;PSMB1;PSME1;PSMD1;PSME2;BIRC5;ASB2
mRNA splicing, via spliceosome (GO:0000398)	10/274	0.00244643	0.0249409		0	0	3.07544	18.493	SF3B5;HSPA8;DDX39A;SNRPD1;ALYREF;POLR2E;SNRPC;LSM4;LSM3;SNRPB
nucleic acid phosphodiester bond hydrolysis (GO:0090305)	5/75	0.00248422	0.0249409		0	0	5.73761	34.413	ISG20;FEN1;PCNA;UBB;POLD2
glutathione derivative biosynthetic process (GO:1901687)	03�� 22��	0.00249282	0.0249409		0	0	12.613	75.6069	GSTO1;GSTP1;AKR1A1
glutathione derivative metabolic process (GO:1901685)	03�� 22��	0.00249282	0.0249409		0	0	12.613	75.6069	GSTO1;GSTP1;AKR1A1
natural killer cell mediated cytotoxicity (GO:0042267)	03�� 22��	0.00249282	0.0249409		0	0	12.613	75.6069	TUBB;TUBB4B;CORO1A
positive regulation of calcium ion transmembrane transporter activity (GO:1901021)	03�� 22��	0.00249282	0.0249409		0	0	12.613	75.6069	GSTO1;CALM1;CALM2
positive regulation of signal transduction by p53 class mediator (GO:1901798)	03�� 22��	0.00249282	0.0249409		0	0	12.613	75.6069	EIF5A;RPS7;UBB
purine ribonucleotide metabolic process (GO:0009150)	5/77	0.00278717	0.0277159		0	0	5.57766	32.8119	HINT1;ACOT7;BAD;DBI;RAN
regulation of B cell receptor signaling pathway (GO:0050855)	03�� 23��	0.00284049	0.0277159		0	0	11.9818	70.2585	FCRL3;GPS2;LPXN
regulation of release of sequestered calcium ion into cytosol by sarcoplasmic reticulum (GO:0010880)	03�� 23��	0.00284049	0.0277159		0	0	11.9818	70.2585	GSTO1;CALM1;CALM2
regulation of supramolecular fiber organization (GO:1902903)	03�� 23��	0.00284049	0.0277159		0	0	11.9818	70.2585	HSPA8;ARL2;PARK7
positive regulation of transcription initiation from RNA polymerase II promoter (GO:0060261)	03�� 23��	0.00284049	0.0277159		0	0	11.9818	70.2585	PSMC3;PSMC4;PSMC2
negative regulation of apoptotic signaling pathway (GO:2001234)	5/78	0.00294827	0.0286258		0	0	5.50098	32.0517	NDUFA13;PRELID1;GSTP1;PARK7;SLC25A5
nuclear-transcribed mRNA catabolic process, nonsense-mediated decay (GO:0000184)	6/113	0.00298173	0.0288087		0	0	4.51425	26.2515	RPS26;RPS17;RPL41;RPS7;RPS5;RPLP0
positive regulation of blood vessel endothelial cell migration (GO:0043536)	4/48	0.00301276	0.0289666		0	0	7.28234	42.2732	ATP5F1A;ATP5F1B;TMSB4X;HMGB1
negative regulation of protein phosphorylation (GO:0001933)	7/152	0.00305737	0.0292528		0	0	3.89485	22.552	GSTP1;ITGB1BP1;PARK7;CALM1;PPIA;MACROH2A1;CALM2
regulation of phospholipid transport (GO:2001138)	02�� 07��	0.00313561	0.0292905		0	0	31.8468	183.594	PRELID1;DBI
regulation of T cell tolerance induction (GO:0002664)	02�� 07��	0.00313561	0.0292905		0	0	31.8468	183.594	IL2RA;FOXP3
rRNA-containing ribonucleoprotein complex export from nucleus (GO:0071428)	02�� 07��	0.00313561	0.0292905		0	0	31.8468	183.594	EIF6;RAN
negative regulation of stress-activated protein kinase signaling cascade (GO:0070303)	02�� 07��	0.00313561	0.0292905		0	0	31.8468	183.594	GSTP1;PPIA
positive regulation of chemokine (C-X-C motif) ligand 2 production (GO:2000343)	02�� 07��	0.00313561	0.0292905		0	0	31.8468	183.594	CD74;HMGB1
nucleotide-excision repair, DNA gap filling (GO:0006297)	03�� 24��	0.00321656	0.0299049		0	0	11.4106	65.4907	PCNA;UBB;POLD2
response to unfolded protein (GO:0006986)	4/49	0.00324883	0.0300632		0	0	7.12014	40.7946	DNAJA1;HSPA8;HSP90AA1;HSPE1
ribosome assembly (GO:0042255)	4/50	0.0034972	0.0320604		0	0	6.96501	39.3926	EIF6;C1QBP;RPS5;RPLP0
organic hydroxy compound biosynthetic process (GO:1901617)	4/50	0.0034972	0.0320604		0	0	6.96501	39.3926	SQLE;PSAT1;PARK7;HSD17B10
receptor catabolic process (GO:0032801)	03�� 25��	0.00362175	0.0327453		0	0	10.8914	61.2185	AP2S1;CLTA;LGMN
regulation of ryanodine-sensitive calcium-release channel activity (GO:0060314)	03�� 25��	0.00362175	0.0327453		0	0	10.8914	61.2185	GSTO1;CALM1;CALM2
negative regulation of antigen receptor-mediated signaling pathway (GO:0050858)	03�� 25��	0.00362175	0.0327453		0	0	10.8914	61.2185	FCRL3;GPS2;LPXN
positive regulation of protein-containing complex assembly (GO:0031334)	6/118	0.00369394	0.0332455		0	0	4.31162	24.1497	HSP90AA1;PSMC3;PSMC4;PSMC2;CAPG;PARK7
modification-dependent protein catabolic process (GO:0019941)	8/201	0.00387578	0.0347235		0	0	3.34981	18.6015	CDC20;PSMD14;UBB;UBE2C;UBE2S;PSMC2;ASB2;UBL7
fatty acid beta-oxidation (GO:0006635)	4/52	0.00403203	0.0358557		0	0	6.67412	36.7977	ECHS1;ETFA;HSD17B10;ACAT2
clathrin-dependent endocytosis (GO:0072583)	03�� 26��	0.00405673	0.0358557		0	0	10.4174	57.3723	CLTB;AP2S1;CLTA
regulation of mitotic metaphase/anaphase transition (GO:0030071)	03�� 26��	0.00405673	0.0358557		0	0	10.4174	57.3723	CCNB1;UBE2C;DLGAP5
regulation of cyclic-nucleotide phosphodiesterase activity (GO:0051342)	02�� 08��	0.00414643	0.0360027		0	0	26.5376	145.572	CALM1;CALM2
fusion of virus membrane with host plasma membrane (GO:0019064)	02�� 08��	0.00414643	0.0360027		0	0	26.5376	145.572	CTSL;PPIA
membrane fusion involved in viral entry into host cell (GO:0039663)	02�� 08��	0.00414643	0.0360027		0	0	26.5376	145.572	CTSL;PPIA
negative regulation of response to reactive oxygen species (GO:1901032)	02�� 08��	0.00414643	0.0360027		0	0	26.5376	145.572	PARK7;TXN
positive regulation of protein kinase B signaling (GO:0051897)	7/161	0.00419619	0.0362749		0	0	3.66554	20.0636	HSP90AA1;C1QBP;RHOG;ITGB1BP1;PARK7;PHB;TXN
negative regulation of cation channel activity (GO:2001258)	03�� 27��	0.00452213	0.0389219		0	0	9.98279	53.8948	GSTO1;CALM1;CALM2
regulation of megakaryocyte differentiation (GO:0045652)	4/54	0.00461957	0.0395877		0	0	6.4065	34.4507	EIF6;HMGB2;DPY30;H3-3A
mRNA processing (GO:0006397)	10/300	0.0046468	0.0396487		0	0	2.79598	15.0188	SF3B5;HSPA8;DDX39A;SNRPD1;ALYREF;POLR2E;SNRPC;LSM4;LSM3;SNRPB
regulation of blood vessel endothelial cell migration (GO:0043535)	4/55	0.00493384	0.0419163		0	0	6.28057	33.3601	ATP5F1A;ATP5F1B;TMSB4X;HMGB1
negative regulation of oxidative stress-induced cell death (GO:1903202)	03�� 28��	0.00501854	0.042453		0	0	9.583	50.7383	PARK7;TXN;PPIA
DNA topological change (GO:0006265)	02�� 09��	0.00528732	0.0439718		0	0	22.7454	119.241	HMGB2;HMGB1
T-helper 1 type immune response (GO:0042088)	02�� 09��	0.00528732	0.0439718		0	0	22.7454	119.241	EBI3;HMGB1
peptidyl-cysteine modification (GO:0018198)	02�� 09��	0.00528732	0.0439718		0	0	22.7454	119.241	PRDX3;PARK7
positive regulation of autophagy of mitochondrion (GO:1903599)	02�� 09��	0.00528732	0.0439718		0	0	22.7454	119.241	PARK7;SLC25A5
negative regulation of protein kinase activity (GO:0006469)	5/90	0.00544126	0.0450619		0	0	4.72149	24.6166	GSTP1;ITGB1BP1;PARK7;PPIA;MACROH2A1
aggrephagy (GO:0035973)	03�� 29��	0.00554653	0.0451744		0	0	9.21395	47.8626	UBB;PARK7;DYNLL1
regulation of calcium ion transmembrane transporter activity (GO:1901019)	03�� 29��	0.00554653	0.0451744		0	0	9.21395	47.8626	YWHAE;CALM1;CALM2
negative regulation of interferon-gamma production (GO:0032689)	03�� 29��	0.00554653	0.0451744		0	0	9.21395	47.8626	C1QBP;HMGB1;FOXP3
positive regulation of dephosphorylation (GO:0035306)	03�� 29��	0.00554653	0.0451744		0	0	9.21395	47.8626	CALM1;CALM2;PPIA
ribosomal large subunit biogenesis (GO:0042273)	4/57	0.00560473	0.0454606		0	0	6.04295	31.3275	EBNA1BP2;EIF6;RPLP0;NHP2
nucleosome assembly (GO:0006334)	4/58	0.0059619	0.0479629		0	0	5.93074	30.3794	NASP;HMGB2;MACROH2A1;H3-3A
positive regulation of mitotic cell cycle phase transition (GO:1901992)	4/58	0.0059619	0.0479629		0	0	5.93074	30.3794	CCNB1;UBE2C;CDK4;DLGAP5
RNA-dependent DNA biosynthetic process (GO:0006278)	03�� 30��	0.00610661	0.0485328		0	0	8.87224	45.2341	HSP90AA1;NHP2;PPIA
long-chain fatty acid biosynthetic process (GO:0042759)	03�� 30��	0.00610661	0.0485328		0	0	8.87224	45.2341	ACOT7;GPX4;GSTP1
positive regulation of endopeptidase activity (GO:0010950)	03�� 30��	0.00610661	0.0485328		0	0	8.87224	45.2341	PRELID1;PSME1;PSME2
rRNA processing (GO:0006364)	7/173	0.00618182	0.0489332		0	0	3.39848	17.2852	RPS17;EBNA1BP2;RPL41;RPS7;EIF6;RPLP0;NHP2
response to reactive oxygen species (GO:0000302)	4/59	0.0063339	0.0499365		0	0	5.82262	29.4731	PRDX3;PRDX5;GSTP1;SOD1
regulation of hydrogen peroxide-induced cell death (GO:1903205)	02�� 10��	0.00655491	0.0510661		0	0	19.9012	100.054	PARK7;TXN
low-density lipoprotein particle receptor catabolic process (GO:0032802)	02�� 10��	0.00655491	0.0510661		0	0	19.9012	100.054	AP2S1;CLTA
low-density lipoprotein receptor particle metabolic process (GO:0032799)	02�� 10��	0.00655491	0.0510661		0	0	19.9012	100.054	AP2S1;CLTA
'de novo' posttranslational protein folding (GO:0051084)	03�� 31��	0.00669928	0.0515792		0	0	8.55495	42.824	CCT2;HSPA8;HSPE1
positive regulation of mononuclear cell migration (GO:0071677)	03�� 31��	0.00669928	0.0515792		0	0	8.55495	42.824	C1QBP;HMGB1;LGMN
positive regulation of ubiquitin-protein transferase activity (GO:0051443)	03�� 31��	0.00669928	0.0515792		0	0	8.55495	42.824	CDC20;UBE2C;UBE2S
pattern recognition receptor signaling pathway (GO:0002221)	4/61	0.00712345	0.0546316		0	0	5.61774	27.7762	UBB;CTSL;HMGB1;LGMN
double-strand break repair via homologous recombination (GO:0000724)	5/97	0.00743916	0.0568317		0	0	4.36069	21.3717	FEN1;PSMD14;MCM7;MCM5;MCM6
positive regulation of cysteine-type endopeptidase activity (GO:2001056)	4/62	0.00754149	0.057391		0	0	5.52061	26.9811	NDUFA13;BAD;HMGB1;LGMN
regulation of T cell mediated immunity (GO:0002709)	02�� 11��	0.00794586	0.0590992		0	0	17.6891	85.5285	HMGB1;TNFRSF1B
regulation of toll-like receptor 9 signaling pathway (GO:0034163)	02�� 11��	0.00794586	0.0590992		0	0	17.6891	85.5285	FCRL3;HMGB1
tetrahydrofolate metabolic process (GO:0046653)	02�� 11��	0.00794586	0.0590992		0	0	17.6891	85.5285	DHFR;TYMS
V(D)J recombination (GO:0033151)	02�� 11��	0.00794586	0.0590992		0	0	17.6891	85.5285	HMGB2;HMGB1
positive regulation of cellular respiration (GO:1901857)	02�� 11��	0.00794586	0.0590992		0	0	17.6891	85.5285	PRELID1;PARK7
positive regulation of phospholipid transport (GO:2001140)	02�� 11��	0.00794586	0.0590992		0	0	17.6891	85.5285	PRELID1;DBI
negative regulation of JNK cascade (GO:0046329)	3/33	0.00798415	0.0591607		0	0	7.98381	38.5642	DNAJA1;GSTP1;GPS2
negative regulation of intrinsic apoptotic signaling pathway (GO:2001243)	4/64	0.00842531	0.0621959		0	0	5.33604	25.4877	DNAJA1;NDUFA13;PARK7;PPIA
regulation of keratinocyte differentiation (GO:0045616)	3/34	0.00867716	0.0628775		0	0	7.72587	36.6752	CTSL;NME2;MACROH2A1
secondary alcohol biosynthetic process (GO:1902653)	3/34	0.00867716	0.0628775		0	0	7.72587	36.6752	FDPS;SQLE;ACAT2
positive regulation of protein dephosphorylation (GO:0035307)	3/34	0.00867716	0.0628775		0	0	7.72587	36.6752	CALM1;CALM2;PPIA
positive regulation of release of sequestered calcium ion into cytosol (GO:0051281)	3/34	0.00867716	0.0628775		0	0	7.72587	36.6752	GSTO1;CALM1;CALM2
positive regulation of telomerase activity (GO:0051973)	3/34	0.00867716	0.0628775		0	0	7.72587	36.6752	CCT2;HSP90AA1;CCT4
base-excision repair, gap-filling (GO:0006287)	3/35	0.00940437	0.0663331		0	0	7.48406	34.925	FEN1;PCNA;POLD2
cholesterol biosynthetic process (GO:0006695)	3/35	0.00940437	0.0663331		0	0	7.48406	34.925	FDPS;SQLE;ACAT2
regulation of cell communication by electrical coupling involved in cardiac conduction (GO:1901844)	02�� 12��	0.00945693	0.0663331		0	0	15.9194	74.2002	CALM1;CALM2
energy coupled proton transport, down electrochemical gradient (GO:0015985)	02�� 12��	0.00945693	0.0663331		0	0	15.9194	74.2002	ATP5F1A;ATP5MC3
exit from mitosis (GO:0010458)	02�� 12��	0.00945693	0.0663331		0	0	15.9194	74.2002	UBE2C;UBE2S
negative regulation of JUN kinase activity (GO:0043508)	02�� 12��	0.00945693	0.0663331		0	0	15.9194	74.2002	DNAJA1;GSTP1
P-body assembly (GO:0033962)	02�� 12��	0.00945693	0.0663331		0	0	15.9194	74.2002	LSM4;LSM3
posttranslational protein targeting to endoplasmic reticulum membrane (GO:0006620)	02�� 12��	0.00945693	0.0663331		0	0	15.9194	74.2002	SEC61B;GET3
protein insertion into mitochondrial inner membrane (GO:0045039)	02�� 12��	0.00945693	0.0663331		0	0	15.9194	74.2002	NDUFA13;TIMM13
regulation of androgen receptor signaling pathway (GO:0060765)	3/36	0.0101661	0.0710547		0	0	7.2569	33.2997	PARK7;PHB;H3-3A
ribosome biogenesis (GO:0042254)	7/192	0.0106541	0.0740622		0	0	3.04649	13.8366	RPS17;EBNA1BP2;RPL41;RPS7;EIF6;RPLP0;RAN
positive regulation of transferase activity (GO:0051347)	6/148	0.0108625	0.0740622		0	0	3.39552	15.356	CCT2;CD74;HSP90AA1;PCNA;DBI;CCT4
centromere complex assembly (GO:0034508)	3/37	0.0109627	0.0740622		0	0	7.04311	31.7873	NASP;HJURP;DLGAP5
negative regulation of stress-activated MAPK cascade (GO:0032873)	3/37	0.0109627	0.0740622		0	0	7.04311	31.7873	GSTP1;GPS2;PPIA
nucleotide-excision repair, DNA incision, 5'-to lesion (GO:0006296)	3/37	0.0109627	0.0740622		0	0	7.04311	31.7873	PCNA;UBB;POLD2
pteridine-containing compound metabolic process (GO:0042558)	02�� 13��	0.0110849	0.0740622		0	0	14.4714	65.1527	HSP90AA1;CALM1
regulation of cell communication by electrical coupling (GO:0010649)	02�� 13��	0.0110849	0.0740622		0	0	14.4714	65.1527	CALM1;CALM2
regulation of chemokine (C-X-C motif) ligand 2 production (GO:2000341)	02�� 13��	0.0110849	0.0740622		0	0	14.4714	65.1527	CD74;HMGB1
detection of calcium ion (GO:0005513)	02�� 13��	0.0110849	0.0740622		0	0	14.4714	65.1527	CALM1;CALM2
DNA replication-independent nucleosome organization (GO:0034724)	02�� 13��	0.0110849	0.0740622		0	0	14.4714	65.1527	NASP;H3-3A
ribosomal subunit export from nucleus (GO:0000054)	02�� 13��	0.0110849	0.0740622		0	0	14.4714	65.1527	EIF6;RAN
negative regulation of hydrogen peroxide-induced cell death (GO:1903206)	02�� 13��	0.0110849	0.0740622		0	0	14.4714	65.1527	PARK7;TXN
positive regulation of lipid transport (GO:0032370)	02�� 13��	0.0110849	0.0740622		0	0	14.4714	65.1527	PRELID1;DBI
regulation of programmed cell death (GO:0043067)	7/194	0.0112336	0.0748021		0	0	3.0136	13.5276	PRDX2;PRELID1;HSP90AA1;NME2;BIRC5;PHB;NME1
DNA replication (GO:0006260)	5/108	0.0115298	0.0765157		0	0	3.89281	17.3729	FEN1;MCM7;POLD2;MCM5;MCM6
DNA replication initiation (GO:0006270)	3/38	0.0117944	0.0777482		0	0	6.84153	30.3773	MCM7;MCM5;MCM6
sterol biosynthetic process (GO:0016126)	3/38	0.0117944	0.0777482		0	0	6.84153	30.3773	FDPS;SQLE;ACAT2
regulation of G1/S transition of mitotic cell cycle (GO:2000045)	4/71	0.0120437	0.0786029		0	0	4.77685	21.1099	CDK4;PSME1;CDK2AP2;PSME2
response to metal ion (GO:0010038)	4/71	0.0120437	0.0786029		0	0	4.77685	21.1099	MT2A;CALM1;CALM2;PPP1CA
nucleic acid metabolic process (GO:0090304)	4/71	0.0120437	0.0786029		0	0	4.77685	21.1099	FEN1;POLR2E;KPNA2;RAN
regulation of protein kinase activity (GO:0045859)	5/110	0.0124099	0.080726		0	0	3.81827	16.7594	GSTP1;ITGB1BP1;PARK7;PPIA;SOD1
negative regulation of supramolecular fiber organization (GO:1902904)	4/72	0.01263	0.0807712		0	0	4.70636	20.5747	HSPA8;STMN1;PFN1;CORO1A
regulation of cellular component biogenesis (GO:0044087)	3/39	0.0126614	0.0807712		0	0	6.65115	29.0602	HSPA8;HSP90AA1;HJURP
regulation of nitric-oxide synthase activity (GO:0050999)	3/39	0.0126614	0.0807712		0	0	6.65115	29.0602	DHFR;HSP90AA1;CALM1
DNA replication-independent nucleosome assembly (GO:0006336)	3/39	0.0126614	0.0807712		0	0	6.65115	29.0602	NASP;HJURP;H3-3A
nucleotide-excision repair, DNA incision (GO:0033683)	3/39	0.0126614	0.0807712		0	0	6.65115	29.0602	PCNA;UBB;POLD2
activation of cysteine-type endopeptidase activity (GO:0097202)	02�� 14��	0.0128267	0.0807712		0	0	13.2648	57.7844	BAD;LGMN
regulation of trophoblast cell migration (GO:1901163)	02�� 14��	0.0128267	0.0807712		0	0	13.2648	57.7844	C1QBP;ARHGDIB
respiratory electron transport chain (GO:0022904)	02�� 14��	0.0128267	0.0807712		0	0	13.2648	57.7844	UQCRFS1;ETFA
negative regulation of interleukin-12 production (GO:0032695)	02�� 14��	0.0128267	0.0807712		0	0	13.2648	57.7844	C1QBP;TIGIT
positive regulation of superoxide anion generation (GO:0032930)	02�� 14��	0.0128267	0.0807712		0	0	13.2648	57.7844	GSTP1;SOD1
transcription-coupled nucleotide-excision repair (GO:0006283)	4/73	0.0132343	0.0830727		0	0	4.63792	20.0587	PCNA;UBB;POLD2;POLR2E
ribosomal small subunit biogenesis (GO:0042274)	3/40	0.013564	0.0848717		0	0	6.47106	27.8277	RPS17;RPS7;RPS5
proteolysis involved in cellular protein catabolic process (GO:0051603)	4/74	0.0138567	0.0864292		0	0	4.57143	19.5611	PSMA6;UBB;CTSL;LGMN
activation of protein kinase activity (GO:0032147)	5/114	0.0143047	0.0889416		0	0	3.6774	15.6185	ITGB1BP1;PARK7;PHB;TXN;PPIA
regulation of protein dephosphorylation (GO:0035304)	3/41	0.0145023	0.0892982		0	0	6.30045	26.6726	CALM1;CALM2;PPIA
regulation of endothelial cell chemotaxis (GO:2001026)	02�� 15��	0.0146792	0.0892982		0	0	12.2438	51.6851	TMSB4X;LGMN
electron transport chain (GO:0022900)	02�� 15��	0.0146792	0.0892982		0	0	12.2438	51.6851	UQCRFS1;ETFA
regulation of superoxide anion generation (GO:0032928)	02�� 15��	0.0146792	0.0892982		0	0	12.2438	51.6851	GSTP1;SOD1
negative regulation of ubiquitin-protein transferase activity (GO:0051444)	02�� 15��	0.0146792	0.0892982		0	0	12.2438	51.6851	RPS7;PARK7
positive regulation of endothelial cell chemotaxis (GO:2001028)	02�� 15��	0.0146792	0.0892982		0	0	12.2438	51.6851	TMSB4X;LGMN
positive regulation of keratinocyte differentiation (GO:0045618)	02�� 15��	0.0146792	0.0892982		0	0	12.2438	51.6851	NME2;MACROH2A1
translesion synthesis (GO:0019985)	3/42	0.0154765	0.0938592		0	0	6.13859	25.5883	PCNA;UBB;POLD2
regulation of protein kinase B signaling (GO:0051896)	7/207	0.0155698	0.0941353		0	0	2.81584	11.7207	HSP90AA1;C1QBP;RHOG;ITGB1BP1;TXN;PARK7;PHB
DNA synthesis involved in DNA repair (GO:0000731)	3/43	0.0164868	0.0990819		0	0	5.98482	24.5688	PCNA;UBB;POLD2
positive regulation of cell population proliferation (GO:0008284)	12/474	0.0165513	0.0990819		0	0	2.10499	8.63317	PRDX3;CD74;BAD;CDK4;RHOG;NME2;BIRC5;ITGB1BP1;PHB;SLC25A5;LGMN;NME1
apoptotic DNA fragmentation (GO:0006309)	02�� 16��	0.0166393	0.0990819		0	0	11.3687	46.5659	HMGB2;HMGB1
DNA unwinding involved in DNA replication (GO:0006268)	02�� 16��	0.0166393	0.0990819		0	0	11.3687	46.5659	MCM7;MCM6
negative regulation of histone modification (GO:0031057)	02�� 16��	0.0166393	0.0990819		0	0	11.3687	46.5659	FOXP3;MACROH2A1
cilium assembly (GO:0060271)	9/314	0.0176531	0.104802		0	0	2.38086	9.61115	YWHAE;HSP90AA1;TUBA1A;RILPL2;TUBB;TUBG1;DYNLL1;TUBB4B;ATP6V1D
zymogen activation (GO:0031638)	3/45	0.018616	0.109899		0	0	5.69925	22.7043	CTSL;BAD;LGMN
regulation of cholesterol biosynthetic process (GO:0045540)	02�� 17��	0.0187042	0.109899		0	0	10.6102	42.2181	RAN;SOD1
negative regulation of peptidyl-threonine phosphorylation (GO:0010801)	02�� 17��	0.0187042	0.109899		0	0	10.6102	42.2181	CALM1;CALM2
regulation of interleukin-8 production (GO:0032677)	4/81	0.0187346	0.109899		0	0	4.15437	16.5235	CD74;TMSB4X;HMGB1;PARK7
regulation of fibroblast proliferation (GO:0048145)	3/46	0.019735	0.114743		0	0	5.56643	21.8502	CD74;CDK4;GSTP1
regulation of telomerase activity (GO:0051972)	3/46	0.019735	0.114743		0	0	5.56643	21.8502	CCT2;HSP90AA1;CCT4
postreplication repair (GO:0006301)	3/46	0.019735	0.114743		0	0	5.56643	21.8502	PCNA;UBB;POLD2
peptide metabolic process (GO:0006518)	4/83	0.0203002	0.117681		0	0	4.04878	15.7786	GSTP1;MMACHC;SEC11C;SOD1
nuclear-transcribed mRNA catabolic process (GO:0000956)	6/171	0.0207427	0.11798		0	0	2.91878	11.3119	RPS26;RPS17;RPL41;RPS7;RPS5;RPLP0
DNA conformation change (GO:0071103)	02�� 18��	0.0208709	0.11798		0	0	9.94657	38.4872	HMGB2;HMGB1
DNA strand elongation (GO:0022616)	02�� 18��	0.0208709	0.11798		0	0	9.94657	38.4872	MCM7;POLD2
regulation of oxidative stress-induced intrinsic apoptotic signaling pathway (GO:1902175)	02�� 18��	0.0208709	0.11798		0	0	9.94657	38.4872	PPIA;SOD1
response to axon injury (GO:0048678)	02�� 18��	0.0208709	0.11798		0	0	9.94657	38.4872	DHFR;SOD1
negative regulation of biosynthetic process (GO:0009890)	02�� 18��	0.0208709	0.11798		0	0	9.94657	38.4872	GSTP1;PARK7
negative regulation of tumor necrosis factor-mediated signaling pathway (GO:0010804)	02�� 18��	0.0208709	0.11798		0	0	9.94657	38.4872	GSTP1;GPS2
regulation of T cell activation (GO:0050863)	3/47	0.0208905	0.11798		0	0	5.43964	21.043	PRELID1;TIGIT;TNFRSF1B
telomere organization (GO:0032200)	3/47	0.0208905	0.11798		0	0	5.43964	21.043	PCNA;POLD2;H3-3A
base-excision repair (GO:0006284)	3/48	0.0220823	0.123648		0	0	5.31849	20.2793	FEN1;PCNA;POLD2
regulation of interleukin-10 production (GO:0032653)	3/48	0.0220823	0.123648		0	0	5.31849	20.2793	HMGB1;TIGIT;FOXP3
establishment of protein localization to mitochondrion (GO:0072655)	3/48	0.0220823	0.123648		0	0	5.31849	20.2793	TIMM13;AIP;TIMM23
regulation of interferon-gamma production (GO:0032649)	4/86	0.0227954	0.126322		0	0	3.90006	14.7469	C1QBP;EBI3;HMGB1;FOXP3
negative regulation of phosphorylation (GO:0042326)	4/86	0.0227954	0.126322		0	0	3.90006	14.7469	PRDX3;PARK7;DYNLL1;PPIA
regulation of mitochondrial membrane permeability (GO:0046902)	02�� 19��	0.0231366	0.126322		0	0	9.36101	35.2567	BAD;SLC25A5
diol metabolic process (GO:0034311)	02�� 19��	0.0231366	0.126322		0	0	9.36101	35.2567	HSP90AA1;CALM1
regulation of T cell cytokine production (GO:0002724)	02�� 19��	0.0231366	0.126322		0	0	9.36101	35.2567	TNFRSF1B;FOXP3
negative regulation of oxidative stress-induced intrinsic apoptotic signaling pathway (GO:1902176)	02�� 19��	0.0231366	0.126322		0	0	9.36101	35.2567	PARK7;PPIA
negative regulation of RNA splicing (GO:0033119)	02�� 19��	0.0231366	0.126322		0	0	9.36101	35.2567	RPS26;C1QBP
positive regulation of monocyte chemotaxis (GO:0090026)	02�� 19��	0.0231366	0.126322		0	0	9.36101	35.2567	HMGB1;LGMN
positive regulation of neutrophil chemotaxis (GO:0090023)	02�� 19��	0.0231366	0.126322		0	0	9.36101	35.2567	CD74;C1QBP
response to hydrogen peroxide (GO:0042542)	3/49	0.0233106	0.126571		0	0	5.20261	19.5558	PRDX3;PARK7;SOD1
positive regulation of reactive oxygen species metabolic process (GO:2000379)	3/49	0.0233106	0.126571		0	0	5.20261	19.5558	GSTP1;CYBA;SOD1
sensory perception of mechanical stimulus (GO:0050954)	4/88	0.0245582	0.132707		0	0	3.80681	14.1108	NDUFB9;TIMM13;BIRC5;SOD1
negative regulation of ERK1 and ERK2 cascade (GO:0070373)	3/50	0.0245753	0.132707		0	0	5.09165	18.8697	GSTP1;ITGB1BP1;PHB
regulation of cysteine-type endopeptidase activity involved in apoptotic process (GO:0043281)	4/89	0.0254696	0.134128		0	0	3.76184	13.807	YWHAE;NDUFA13;BAD;HMGB1
adaptive immune response based on somatic recombination of immune receptors built from immunoglobulin superfamily domains (GO:0002460)	02�� 20��	0.0254985	0.134128		0	0	8.8405	32.437	EBI3;PHB
branched-chain amino acid catabolic process (GO:0009083)	02�� 20��	0.0254985	0.134128		0	0	8.8405	32.437	ECHS1;HSD17B10
branched-chain amino acid metabolic process (GO:0009081)	02�� 20��	0.0254985	0.134128		0	0	8.8405	32.437	ECHS1;HSD17B10
regulation of lymphocyte differentiation (GO:0045619)	02�� 20��	0.0254985	0.134128		0	0	8.8405	32.437	PRELID1;FCRL3
maintenance of protein location in nucleus (GO:0051457)	02�� 20��	0.0254985	0.134128		0	0	8.8405	32.437	ARL2;PARK7
natural killer cell mediated immunity (GO:0002228)	02�� 20��	0.0254985	0.134128		0	0	8.8405	32.437	TUBB;TUBB4B
positive regulation of epidermal cell differentiation (GO:0045606)	02�� 20��	0.0254985	0.134128		0	0	8.8405	32.437	NME2;MACROH2A1
positive regulation of G2/M transition of mitotic cell cycle (GO:0010971)	02�� 20��	0.0254985	0.134128		0	0	8.8405	32.437	CCNB1;CDK4
positive regulation of cytokine production (GO:0001819)	9/335	0.025519	0.134128		0	0	2.22508	8.16235	CD74;EBI3;POLR2E;CYBA;PARK7;PHB;HMGB1;TIGIT;SOD1
regulation of interleukin-12 production (GO:0032655)	3/51	0.0258764	0.135285		0	0	4.98532	18.2185	C1QBP;HMGB1;TIGIT
DNA duplex unwinding (GO:0032508)	3/51	0.0258764	0.135285		0	0	4.98532	18.2185	MCM7;UBB;MCM6
regulation of release of sequestered calcium ion into cytosol (GO:0051279)	3/52	0.0272138	0.141875		0	0	4.88333	17.5997	GSTO1;CALM1;CALM2
sensory perception of sound (GO:0007605)	4/91	0.0273529	0.141875		0	0	3.67498	13.226	NDUFB9;TIMM13;BIRC5;SOD1
toll-like receptor signaling pathway (GO:0002224)	4/91	0.0273529	0.141875		0	0	3.67498	13.226	UBB;CTSL;HMGB1;LGMN
error-prone translesion synthesis (GO:0042276)	02�� 21��	0.0279539	0.142739		0	0	8.37479	29.9583	PCNA;UBB
rRNA modification (GO:0000154)	02�� 21��	0.0279539	0.142739		0	0	8.37479	29.9583	TRMT112;NHP2
spindle assembly checkpoint signaling (GO:0071173)	02�� 21��	0.0279539	0.142739		0	0	8.37479	29.9583	CDC20;ZWINT
mitotic spindle assembly checkpoint signaling (GO:0007094)	02�� 21��	0.0279539	0.142739		0	0	8.37479	29.9583	CDC20;ZWINT
mitotic spindle checkpoint signaling (GO:0071174)	02�� 21��	0.0279539	0.142739		0	0	8.37479	29.9583	CDC20;ZWINT
positive regulation of phosphatase activity (GO:0010922)	02�� 21��	0.0279539	0.142739		0	0	8.37479	29.9583	CALM1;CALM2
regulation of lipid metabolic process (GO:0019216)	4/92	0.0283249	0.14426		0	0	3.63304	12.9482	FDPS;SQLE;GPS2;MACROH2A1
positive regulation of leukocyte chemotaxis (GO:0002690)	3/54	0.0299973	0.151424		0	0	4.69136	16.4509	C1QBP;HMGB1;LGMN
negative regulation of MAPK cascade (GO:0043409)	4/94	0.0303302	0.151424		0	0	3.55194	12.4162	GSTP1;ITGB1BP1;PHB;PPIA
nucleosome organization (GO:0034728)	4/94	0.0303302	0.151424		0	0	3.55194	12.4162	NASP;HMGB2;MACROH2A1;H3-3A
cell projection assembly (GO:0030031)	02�� 22��	0.0305	0.151424		0	0	7.95565	27.7654	RHOG;CAPG
chaperone-mediated protein complex assembly (GO:0051131)	02�� 22��	0.0305	0.151424		0	0	7.95565	27.7654	CCT2;HSP90AA1
error-free translesion synthesis (GO:0070987)	02�� 22��	0.0305	0.151424		0	0	7.95565	27.7654	PCNA;UBB
lipid droplet organization (GO:0034389)	02�� 22��	0.0305	0.151424		0	0	7.95565	27.7654	SQLE;PPIA
negative regulation of mitotic metaphase/anaphase transition (GO:0045841)	02�� 22��	0.0305	0.151424		0	0	7.95565	27.7654	CDC20;ZWINT
positive regulation of granulocyte chemotaxis (GO:0071624)	02�� 22��	0.0305	0.151424		0	0	7.95565	27.7654	CD74;C1QBP
positive regulation of neutrophil migration (GO:1902624)	02�� 22��	0.0305	0.151424		0	0	7.95565	27.7654	CD74;C1QBP
regulation of cellular component organization (GO:0051128)	5/139	0.0305927	0.151503		0	0	2.98751	10.4174	HSPA8;HSP90AA1;HJURP;AP2S1;PARK7
Rho protein signal transduction (GO:0007266)	3/56	0.0329253	0.161253		0	0	4.51386	15.4081	ARHGDIB;CFL1;RHOG
DNA catabolic process, endonucleolytic (GO:0000737)	02�� 23��	0.0331342	0.161253		0	0	7.57642	25.8143	HMGB2;HMGB1
regulation of protein export from nucleus (GO:0046825)	02�� 23��	0.0331342	0.161253		0	0	7.57642	25.8143	YWHAE;PARK7
negative regulation of intracellular protein transport (GO:0090317)	02�� 23��	0.0331342	0.161253		0	0	7.57642	25.8143	ITGB1BP1;PARK7
nucleotide metabolic process (GO:0009117)	02�� 23��	0.0331342	0.161253		0	0	7.57642	25.8143	NME2;PARK7
positive regulation of cell cycle G2/M phase transition (GO:1902751)	02�� 23��	0.0331342	0.161253		0	0	7.57642	25.8143	CCNB1;CDK4
positive regulation of protein autophosphorylation (GO:0031954)	02�� 23��	0.0331342	0.161253		0	0	7.57642	25.8143	CALM1;CALM2
receptor-mediated endocytosis (GO:0006898)	5/143	0.0339639	0.164884		0	0	2.90033	9.81022	HSP90AA1;CTSL;CLTB;AP2S1;CLTA
positive regulation of proteolysis (GO:0045862)	3/57	0.0344431	0.166799		0	0	4.43005	14.9224	NDUFA13;BAD;TNFRSF1B
negative regulation of neuron death (GO:1901215)	4/98	0.0345864	0.167083		0	0	3.4001	11.4389	PARK7;TNFRSF1B;LGMN;SOD1
apoptotic nuclear changes (GO:0030262)	02�� 24��	0.035854	0.171525		0	0	7.23167	24.0692	HMGB2;HMGB1
regulation of monooxygenase activity (GO:0032768)	02�� 24��	0.035854	0.171525		0	0	7.23167	24.0692	HSP90AA1;CALM1
negative regulation of stress fiber assembly (GO:0051497)	02�� 24��	0.035854	0.171525		0	0	7.23167	24.0692	STMN1;PFN1
positive regulation of viral life cycle (GO:1903902)	02�� 24��	0.035854	0.171525		0	0	7.23167	24.0692	CD74;KPNA2
protein polymerization (GO:0051258)	3/59	0.0375857	0.178509		0	0	4.2714	14.015	GPX4;UBE2C;UBE2S
fatty acid oxidation (GO:0019395)	3/59	0.0375857	0.178509		0	0	4.2714	14.015	ECHS1;HSD17B10;ACAT2
selective autophagy (GO:0061912)	3/59	0.0375857	0.178509		0	0	4.2714	14.015	UBB;PARK7;DYNLL1
positive regulation of protein localization to membrane (GO:1905477)	4/101	0.037995	0.180019		0	0	3.29444	10.7738	YWHAE;BAD;RHOG;ITGB1BP1
regulation of neutrophil chemotaxis (GO:0090022)	02�� 25��	0.0386568	0.181844		0	0	6.9169	22.5009	CD74;C1QBP
negative regulation of actin filament polymerization (GO:0030837)	02�� 25��	0.0386568	0.181844		0	0	6.9169	22.5009	TMSB4X;PFN1
positive regulation of peptidyl-threonine phosphorylation (GO:0010800)	02�� 25��	0.0386568	0.181844		0	0	6.9169	22.5009	CALM1;CALM2
regulation of cell death (GO:0010941)	4/102	0.0391725	0.183135		0	0	3.26066	10.5638	UBB;PARK7;PHB;TNFRSF1B
intrinsic apoptotic signaling pathway (GO:0097193)	4/102	0.0391725	0.183135		0	0	3.26066	10.5638	HINT1;BAD;C1QBP;TNFRSF1B
ribonucleoprotein complex biogenesis (GO:0022613)	3/60	0.0392101	0.183135		0	0	4.19625	13.5909	RPS17;EBNA1BP2;RPS7
positive regulation of hydrolase activity (GO:0051345)	5/149	0.0394382	0.183765		0	0	2.77863	8.98336	NDUFA13;CCL22;HMGB2;CALM1;CALM2
cellular response to cytokine stimulus (GO:0071345)	11/482	0.0406175	0.18822		0	0	1.8839	6.03519	HSPA8;MT2A;NDUFA13;HSP90AA1;CCL22;UBB;IL2RA;EBI3;BIRC5;PHB;TNFRSF1B
positive regulation of interleukin-8 production (GO:0032757)	3/61	0.0408698	0.18822		0	0	4.12369	13.1849	CD74;HMGB1;PARK7
chaperone cofactor-dependent protein refolding (GO:0051085)	02�� 26��	0.0415402	0.18822		0	0	6.62836	21.0854	HSPA8;HSPE1
regulation of monocyte chemotaxis (GO:0090025)	02�� 26��	0.0415402	0.18822		0	0	6.62836	21.0854	HMGB1;LGMN
DNA geometric change (GO:0032392)	02�� 26��	0.0415402	0.18822		0	0	6.62836	21.0854	HMGB2;HMGB1
regulation of potassium ion transmembrane transporter activity (GO:1901016)	02�� 26��	0.0415402	0.18822		0	0	6.62836	21.0854	YWHAE;ATP1B3
regulation of protein insertion into mitochondrial membrane involved in apoptotic signaling pathway (GO:1900739)	02�� 26��	0.0415402	0.18822		0	0	6.62836	21.0854	YWHAE;BAD
regulation of regulatory T cell differentiation (GO:0045589)	02�� 26��	0.0415402	0.18822		0	0	6.62836	21.0854	IL2RA;FOXP3
regulation of viral life cycle (GO:1903900)	02�� 26��	0.0415402	0.18822		0	0	6.62836	21.0854	KPNA2;PPIA
maturation of LSU-rRNA (GO:0000470)	02�� 26��	0.0415402	0.18822		0	0	6.62836	21.0854	EIF6;NHP2
positive regulation of ion transmembrane transporter activity (GO:0032414)	02�� 26��	0.0415402	0.18822		0	0	6.62836	21.0854	NDUFA4;ATP1B3
positive regulation of protein insertion into mitochondrial membrane involved in apoptotic signaling pathway (GO:1900740)	02�� 26��	0.0415402	0.18822		0	0	6.62836	21.0854	YWHAE;BAD
positive regulation of intracellular signal transduction (GO:1902533)	12/546	0.0424603	0.191948		0	0	1.81437	5.73194	CD74;HSP90AA1;BAD;FCRL3;C1QBP;RHOG;S100A4;ITGB1BP1;TXN;PARK7;PHB;HMGB1
double-strand break repair via nonhomologous end joining (GO:0006303)	3/62	0.0425644	0.191978		0	0	4.05359	12.7961	PSMD14;HMGB2;HMGB1
nucleotide-excision repair (GO:0006289)	4/105	0.0428291	0.192731		0	0	3.16333	9.96618	PCNA;UBB;POLD2;POLR2E
chromosome organization (GO:0051276)	4/106	0.0440893	0.196225		0	0	3.13215	9.77714	UBB;HMGB2;HMGN2;H3-3A
cellular response to reactive oxygen species (GO:0034614)	3/63	0.0442939	0.196225		0	0	3.98583	12.4235	PRDX3;PRDX5;PARK7
positive regulation of viral process (GO:0048524)	3/63	0.0442939	0.196225		0	0	3.98583	12.4235	POLR2E;KPNA2;PPIA
regulation of toll-like receptor signaling pathway (GO:0034121)	02�� 27��	0.0445016	0.196225		0	0	6.3629	19.8028	FCRL3;GPS2
mitotic chromosome condensation (GO:0007076)	02�� 27��	0.0445016	0.196225		0	0	6.3629	19.8028	CCNB1;SMC4
negative regulation of actin filament bundle assembly (GO:0032232)	02�� 27��	0.0445016	0.196225		0	0	6.3629	19.8028	STMN1;PFN1
negative regulation of protein polymerization (GO:0032272)	02�� 27��	0.0445016	0.196225		0	0	6.3629	19.8028	STMN1;PFN1
positive regulation of mitotic cell cycle (GO:0045931)	02�� 27��	0.0445016	0.196225		0	0	6.3629	19.8028	CCNB1;LGMN
positive regulation of toll-like receptor signaling pathway (GO:0034123)	02�� 27��	0.0445016	0.196225		0	0	6.3629	19.8028	CYBA;HMGB1
regulation of immunoglobulin production (GO:0002637)	02�� 28��	0.0475388	0.206385		0	0	6.11787	18.6363	FCRL3;PHB
regulation of microtubule polymerization or depolymerization (GO:0031110)	02�� 28��	0.0475388	0.206385		0	0	6.11787	18.6363	STMN1;ARL2
regulation of protein transport (GO:0051223)	02�� 28��	0.0475388	0.206385		0	0	6.11787	18.6363	DNAJA1;HSPA8
regulation of reactive oxygen species biosynthetic process (GO:1903426)	02�� 28��	0.0475388	0.206385		0	0	6.11787	18.6363	CYBA;PARK7
positive regulation of fibroblast proliferation (GO:0048146)	02�� 28��	0.0475388	0.206385		0	0	6.11787	18.6363	CD74;CDK4
positive regulation of monooxygenase activity (GO:0032770)	02�� 28��	0.0475388	0.206385		0	0	6.11787	18.6363	DHFR;PARK7
protein depolymerization (GO:0051261)	02�� 28��	0.0475388	0.206385		0	0	6.11787	18.6363	CFL1;STMN1
regulation of protein ubiquitination (GO:0031396)	4/109	0.047994	0.207903		0	0	3.0422	9.23819	DNAJA1;HSP90AA1;UBB;PARK7
positive regulation of cell cycle (GO:0045787)	3/66	0.0496888	0.214325		0	0	3.79545	11.3939	CCNB1;CDK4;LGMN
response to lipopolysaccharide (GO:0032496)	5/159	0.0496939	0.214325		0	0	2.59687	7.79548	PRDX3;GSTP1;HMGB2;HMGB1;TNFRSF1B
negative regulation of gene expression (GO:0010629)	8/322	0.050054	0.215317		0	0	2.04622	6.12771	DHFR;RPS26;PARK7;TYMS;FOXP3;MACROH2A1;H3-3A;LGMN
regulation of actin polymerization or depolymerization (GO:0008064)	2/29	0.0506494	0.215317		0	0	5.89098	17.5718	COTL1;PFN1
telomere maintenance via telomerase (GO:0007004)	2/29	0.0506494	0.215317		0	0	5.89098	17.5718	HSP90AA1;NHP2
mismatch repair (GO:0006298)	2/29	0.0506494	0.215317		0	0	5.89098	17.5718	PCNA;POLD2
negative regulation of transferase activity (GO:0051348)	2/29	0.0506494	0.215317		0	0	5.89098	17.5718	PRDX3;PARK7
protein K11-linked ubiquitination (GO:0070979)	2/29	0.0506494	0.215317		0	0	5.89098	17.5718	UBE2C;UBE2S
regulation of protein serine/threonine kinase activity (GO:0071900)	4/111	0.0507001	0.215317		0	0	2.98503	8.90085	CCNB1;CALM1;MACROH2A1;CALM2
cellular response to oxygen-containing compound (GO:1901701)	8/323	0.0507977	0.215317		0	0	2.03962	6.07786	H2AZ1;PRDX3;PRDX5;NDUFA13;GSTP1;HMGB2;HMGB1;TNFRSF1B
positive regulation of protein modification process (GO:0031401)	6/214	0.052618	0.219666		0	0	2.31029	6.80311	CD74;HSP90AA1;TXN;CALM1;CALM2;PPIA
rRNA metabolic process (GO:0016072)	5/162	0.0530491	0.219666		0	0	2.54686	7.47895	RPS17;EBNA1BP2;RPL41;RPS7;RPLP0
regulation of myeloid cell differentiation (GO:0045637)	3/68	0.053455	0.219666		0	0	3.67829	10.7734	EIF6;DPY30;H3-3A
cell projection organization (GO:0030030)	2/30	0.053831	0.219666		0	0	5.6803	16.5973	RHOG;CAPG
CENP-A containing chromatin organization (GO:0061641)	2/30	0.053831	0.219666		0	0	5.6803	16.5973	NASP;HJURP
CENP-A containing nucleosome assembly (GO:0034080)	2/30	0.053831	0.219666		0	0	5.6803	16.5973	NASP;HJURP
regulation of striated muscle contraction (GO:0006942)	2/30	0.053831	0.219666		0	0	5.6803	16.5973	CALM1;CALM2
negative regulation of cytoskeleton organization (GO:0051494)	2/30	0.053831	0.219666		0	0	5.6803	16.5973	PFN1;CORO1A
negative regulation of gene expression, epigenetic (GO:0045814)	2/30	0.053831	0.219666		0	0	5.6803	16.5973	MACROH2A1;H3-3A
positive regulation of B cell proliferation (GO:0030890)	2/30	0.053831	0.219666		0	0	5.6803	16.5973	CD74;FCRL3
double-strand break repair (GO:0006302)	5/164	0.0553576	0.219666		0	0	2.51457	7.27701	FEN1;PSMD14;HMGB2;HMGB1;KPNA2
cell chemotaxis (GO:0060326)	3/69	0.0553882	0.219666		0	0	3.62238	10.4809	HMGB2;RHOG;CCR4
positive regulation of protein polymerization (GO:0032273)	3/69	0.0553882	0.219666		0	0	3.62238	10.4809	HSP90AA1;ARL2;PFN1
cellular response to molecule of bacterial origin (GO:0071219)	4/115	0.0563586	0.219666		0	0	2.87688	8.27396	GSTP1;HMGB2;HMGB1;TNFRSF1B
purine nucleoside bisphosphate metabolic process (GO:0034032)	2/31	0.0570815	0.219666		0	0	5.48415	15.7026	ACOT7;DBI
ribonucleoside bisphosphate metabolic process (GO:0033875)	2/31	0.0570815	0.219666		0	0	5.48415	15.7026	ACOT7;DBI
positive regulation of proteolysis involved in cellular protein catabolic process (GO:1903052)	2/31	0.0570815	0.219666		0	0	5.48415	15.7026	PSMC3;PSMC2
prostaglandin metabolic process (GO:0006693)	2/31	0.0570815	0.219666		0	0	5.48415	15.7026	CD74;GSTP1
fatty acid catabolic process (GO:0009062)	3/70	0.0573545	0.219666		0	0	3.56813	10.1995	ECHS1;HSD17B10;ACAT2
cellular response to lipid (GO:0071396)	6/219	0.0575861	0.219666		0	0	2.25548	6.43822	H2AZ1;NDUFA13;GSTP1;HMGB2;HMGB1;TNFRSF1B
regulation of protein-containing complex assembly (GO:0043254)	4/116	0.0578242	0.219666		0	0	2.85105	8.12647	HSPA8;HSP90AA1;HJURP;PARK7
regulation of endopeptidase activity (GO:0052548)	3/71	0.0593535	0.219666		0	0	3.51548	9.92857	PRELID1;PSME1;PSME2
negative regulation of neuron apoptotic process (GO:0043524)	3/71	0.0593535	0.219666		0	0	3.51548	9.92857	PARK7;SOD1;LGMN
regulation of cellular biosynthetic process (GO:0031326)	2/32	0.0603986	0.219666		0	0	5.30108	14.879	EIF6;TNFRSF1B
chromatin remodeling at centromere (GO:0031055)	2/32	0.0603986	0.219666		0	0	5.30108	14.879	NASP;HJURP
gene silencing by miRNA (GO:0035195)	2/32	0.0603986	0.219666		0	0	5.30108	14.879	EIF6;RAN
mitochondrial membrane organization (GO:0007006)	2/32	0.0603986	0.219666		0	0	5.30108	14.879	BAD;SLC25A5
positive regulation of interleukin-10 production (GO:0032733)	2/32	0.0603986	0.219666		0	0	5.30108	14.879	HMGB1;TIGIT
regulation of cellular response to stress (GO:0080135)	4/118	0.0608163	0.219666		0	0	2.80074	7.84179	YWHAE;HSPA8;CHCHD2;HSP90AA1
regulation of protein binding (GO:0043393)	4/118	0.0608163	0.219666		0	0	2.80074	7.84179	ITGB1BP1;PARK7;RAN;PPP1CA
activation of protein kinase C activity (GO:1990051)	01�� 05��	0.0609626	0.219666		0	0	19.8253	55.4612	PHB
ADP transport (GO:0015866)	01�� 05��	0.0609626	0.219666		0	0	19.8253	55.4612	SLC25A5
AMP biosynthetic process (GO:0006167)	01�� 05��	0.0609626	0.219666		0	0	19.8253	55.4612	APRT
auditory receptor cell morphogenesis (GO:0002093)	01�� 05��	0.0609626	0.219666		0	0	19.8253	55.4612	SOD1
auditory receptor cell stereocilium organization (GO:0060088)	01�� 05��	0.0609626	0.219666		0	0	19.8253	55.4612	SOD1
CD4-positive, alpha-beta T cell activation (GO:0035710)	01�� 05��	0.0609626	0.219666		0	0	19.8253	55.4612	HMGB1
regulation of cytochrome-c oxidase activity (GO:1904959)	01�� 05��	0.0609626	0.219666		0	0	19.8253	55.4612	NDUFA4
cellular response to erythropoietin (GO:0036018)	01�� 05��	0.0609626	0.219666		0	0	19.8253	55.4612	MT2A
cellular response to nicotine (GO:0071316)	01�� 05��	0.0609626	0.219666		0	0	19.8253	55.4612	BAD
regulation of guanyl-nucleotide exchange factor activity (GO:1905097)	01�� 05��	0.0609626	0.219666		0	0	19.8253	55.4612	STMN1
regulation of maintenance of mitotic sister chromatid cohesion (GO:0034182)	01�� 05��	0.0609626	0.219666		0	0	19.8253	55.4612	MACROH2A1
regulation of mitophagy (GO:1901524)	01�� 05��	0.0609626	0.219666		0	0	19.8253	55.4612	SLC25A5
deoxyribonucleotide metabolic process (GO:0009262)	01�� 05��	0.0609626	0.219666		0	0	19.8253	55.4612	RRM2
DNA catabolic process, exonucleolytic (GO:0000738)	01�� 05��	0.0609626	0.219666		0	0	19.8253	55.4612	ISG20
regulation of protein import (GO:1904589)	01�� 05��	0.0609626	0.219666		0	0	19.8253	55.4612	HSPA8
regulation of protein monoubiquitination (GO:1902525)	01�� 05��	0.0609626	0.219666		0	0	19.8253	55.4612	UBB
glucuronate catabolic process (GO:0006064)	01�� 05��	0.0609626	0.219666		0	0	19.8253	55.4612	AKR1A1
glucuronate catabolic process to xylulose 5-phosphate (GO:0019640)	01�� 05��	0.0609626	0.219666		0	0	19.8253	55.4612	AKR1A1
response to mitochondrial depolarisation (GO:0098780)	01�� 05��	0.0609626	0.219666		0	0	19.8253	55.4612	GPS2
L-aspartate transmembrane transport (GO:0070778)	01�� 05��	0.0609626	0.219666		0	0	19.8253	55.4612	SLC1A4
SRP-dependent cotranslational protein targeting to membrane, translocation (GO:0006616)	01�� 05��	0.0609626	0.219666		0	0	19.8253	55.4612	SEC61B
lipid transport across blood-brain barrier (GO:1990379)	01�� 05��	0.0609626	0.219666		0	0	19.8253	55.4612	FABP5
mitochondrial RNA 3'-end processing (GO:0000965)	01�� 05��	0.0609626	0.219666		0	0	19.8253	55.4612	HSD17B10
mitochondrial tRNA methylation (GO:0070901)	01�� 05��	0.0609626	0.219666		0	0	19.8253	55.4612	HSD17B10
xylulose 5-phosphate biosynthetic process (GO:1901159)	01�� 05��	0.0609626	0.219666		0	0	19.8253	55.4612	AKR1A1
negative regulation of CD4-positive, alpha-beta T cell differentiation (GO:0043371)	01�� 05��	0.0609626	0.219666		0	0	19.8253	55.4612	HMGB1
negative regulation of cholesterol biosynthetic process (GO:0045541)	01�� 05��	0.0609626	0.219666		0	0	19.8253	55.4612	SOD1
negative regulation of cholesterol metabolic process (GO:0090206)	01�� 05��	0.0609626	0.219666		0	0	19.8253	55.4612	SOD1
negative regulation of CREB transcription factor activity (GO:0032792)	01�� 05��	0.0609626	0.219666		0	0	19.8253	55.4612	FOXP3
negative regulation of cysteine-type endopeptidase activity involved in apoptotic signaling pathway (GO:2001268)	01�� 05��	0.0609626	0.219666		0	0	19.8253	55.4612	PARK7
negative regulation of histone deacetylation (GO:0031064)	01�� 05��	0.0609626	0.219666		0	0	19.8253	55.4612	FOXP3
negative regulation of histone H3-K27 methylation (GO:0061086)	01�� 05��	0.0609626	0.219666		0	0	19.8253	55.4612	MACROH2A1
negative regulation of hydrogen peroxide-induced neuron death (GO:1903208)	01�� 05��	0.0609626	0.219666		0	0	19.8253	55.4612	PARK7
negative regulation of immunoglobulin production (GO:0002638)	01�� 05��	0.0609626	0.219666		0	0	19.8253	55.4612	FCRL3
negative regulation of oxidative stress-induced neuron intrinsic apoptotic signaling pathway (GO:1903377)	01�� 05��	0.0609626	0.219666		0	0	19.8253	55.4612	PARK7
negative regulation of protein acetylation (GO:1901984)	01�� 05��	0.0609626	0.219666		0	0	19.8253	55.4612	PARK7
negative regulation of RNA polymerase II regulatory region sequence-specific DNA binding (GO:1903026)	01�� 05��	0.0609626	0.219666		0	0	19.8253	55.4612	TMSB4X
negative regulation of smooth muscle contraction (GO:0045986)	01�� 05��	0.0609626	0.219666		0	0	19.8253	55.4612	SOD1
negative regulation of sterol biosynthetic process (GO:0106119)	01�� 05��	0.0609626	0.219666		0	0	19.8253	55.4612	SOD1
negative regulation of transcription by RNA polymerase I (GO:0016479)	01�� 05��	0.0609626	0.219666		0	0	19.8253	55.4612	MACROH2A1
neutral lipid catabolic process (GO:0046461)	01�� 05��	0.0609626	0.219666		0	0	19.8253	55.4612	LYPLA2
positive regulation of attachment of spindle microtubules to kinetochore (GO:0051987)	01�� 05��	0.0609626	0.219666		0	0	19.8253	55.4612	CCNB1
positive regulation of CD4-positive, CD25-positive, alpha-beta regulatory T cell differentiation (GO:0032831)	01�� 05��	0.0609626	0.219666		0	0	19.8253	55.4612	FOXP3
positive regulation of dendritic cell differentiation (GO:2001200)	01�� 05��	0.0609626	0.219666		0	0	19.8253	55.4612	HMGB1
positive regulation of deoxyribonuclease activity (GO:0032077)	01�� 05��	0.0609626	0.219666		0	0	19.8253	55.4612	PCNA
positive regulation of DNA ligation (GO:0051106)	01�� 05��	0.0609626	0.219666		0	0	19.8253	55.4612	HMGB1
positive regulation of maintenance of mitotic sister chromatid cohesion (GO:0034184)	01�� 05��	0.0609626	0.219666		0	0	19.8253	55.4612	MACROH2A1
positive regulation of maintenance of sister chromatid cohesion (GO:0034093)	01�� 05��	0.0609626	0.219666		0	0	19.8253	55.4612	MACROH2A1
positive regulation of peroxisome proliferator activated receptor signaling pathway (GO:0035360)	01�� 05��	0.0609626	0.219666		0	0	19.8253	55.4612	GPS2
positive regulation of prostaglandin biosynthetic process (GO:0031394)	01�� 05��	0.0609626	0.219666		0	0	19.8253	55.4612	CD74
positive regulation of protein monoubiquitination (GO:1902527)	01�� 05��	0.0609626	0.219666		0	0	19.8253	55.4612	UBB
positive regulation of toll-like receptor 9 signaling pathway (GO:0034165)	01�� 05��	0.0609626	0.219666		0	0	19.8253	55.4612	HMGB1
positive regulation of cysteine-type endopeptidase activity involved in apoptotic process (GO:0043280)	4/119	0.0623426	0.224229		0	0	2.77625	7.70439	NDUFA13;BAD;HMGB1;HSPE1
regulation of actin filament-based process (GO:0032970)	3/73	0.0634486	0.226078		0	0	3.41469	9.4161	RHOG;ABRACL;CORO1A
chromatin assembly (GO:0031497)	3/73	0.0634486	0.226078		0	0	3.41469	9.4161	HMGB2;MACROH2A1;H3-3A
negative regulation of cell adhesion (GO:0007162)	3/73	0.0634486	0.226078		0	0	3.41469	9.4161	ARHGDIB;LPXN;ITGB1BP1
apoptotic cell clearance (GO:0043277)	2/33	0.0637801	0.226078		0	0	5.12981	14.1189	RHOG;HMGB1
regulation of histone acetylation (GO:0035065)	2/33	0.0637801	0.226078		0	0	5.12981	14.1189	PARK7;FOXP3
regulation of interleukin-17 production (GO:0032660)	2/33	0.0637801	0.226078		0	0	5.12981	14.1189	PHB;FOXP3
exonucleolytic catabolism of deadenylated mRNA (GO:0043928)	2/33	0.0637801	0.226078		0	0	5.12981	14.1189	LSM4;LSM3
neuron projection extension (GO:1990138)	2/33	0.0637801	0.226078		0	0	5.12981	14.1189	HSP90AA1;LLPH
cellular response to lipopolysaccharide (GO:0071222)	4/120	0.063889	0.226078		0	0	2.75217	7.57015	GSTP1;HMGB2;HMGB1;TNFRSF1B
regulation of stress fiber assembly (GO:0051492)	3/74	0.065544	0.231104		0	0	3.36643	9.17362	STMN1;ITGB1BP1;PFN1
negative regulation of protein binding (GO:0032091)	3/74	0.065544	0.231104		0	0	3.36643	9.17362	ITGB1BP1;PARK7;PPP1CA
positive regulation of transcription, DNA-templated (GO:0045893)	21/1183	0.0670404	0.2315		0	0	1.46693	3.96433	H2AZ1;EIF5A;CD74;ALYREF;RHOG;NME2;HMGB2;GPS2;PARK7;PHB;HMGB1;MRPL12;ILF2;HNRNPAB;FOXP3;TOX2;CHCHD2;PSMC3;UBB;MYBL2;ITGB1BP1
regulation of activated T cell proliferation (GO:0046006)	2/34	0.0672241	0.2315		0	0	4.96925	13.4156	HMGB1;FOXP3
histone lysine methylation (GO:0034968)	2/34	0.0672241	0.2315		0	0	4.96925	13.4156	TRMT112;DPY30
tRNA methylation (GO:0030488)	2/34	0.0672241	0.2315		0	0	4.96925	13.4156	TRMT112;HSD17B10
negative regulation of blood vessel endothelial cell migration (GO:0043537)	2/34	0.0672241	0.2315		0	0	4.96925	13.4156	ITGB1BP1;HMGB1
negative regulation of mitochondrion organization (GO:0010823)	2/34	0.0672241	0.2315		0	0	4.96925	13.4156	PRELID1;SLC25A5
positive regulation of mitochondrial outer membrane permeabilization involved in apoptotic signaling pathway (GO:1901030)	2/34	0.0672241	0.2315		0	0	4.96925	13.4156	YWHAE;BAD
positive regulation of epithelial cell proliferation (GO:0050679)	4/123	0.0686482	0.2315		0	0	2.68238	7.18546	BAD;HMGB2;NME2;NME1
regulation of cell division (GO:0051302)	3/76	0.0698291	0.2315		0	0	3.27386	8.71405	CDK2AP2;CALM1;CALM2
water-soluble vitamin metabolic process (GO:0006767)	3/76	0.0698291	0.2315		0	0	3.27386	8.71405	DHFR;GSTO1;MMACHC
positive regulation of interleukin-6 production (GO:0032755)	3/76	0.0698291	0.2315		0	0	3.27386	8.71405	CD74;CYBA;HMGB1
acylglycerol catabolic process (GO:0046464)	2/35	0.0707283	0.2315		0	0	4.81843	12.7636	LYPLA2;FABP5
cellular response to virus (GO:0098586)	2/35	0.0707283	0.2315		0	0	4.81843	12.7636	EIF5A;HSP90AA1
regulation of JUN kinase activity (GO:0043506)	2/35	0.0707283	0.2315		0	0	4.81843	12.7636	DNAJA1;GSTP1
negative regulation of cell cycle G1/S phase transition (GO:1902807)	2/35	0.0707283	0.2315		0	0	4.81843	12.7636	CDK4;CDK2AP2
nuclear-transcribed mRNA catabolic process, exonucleolytic (GO:0000291)	2/35	0.0707283	0.2315		0	0	4.81843	12.7636	LSM4;LSM3
protein targeting (GO:0006605)	4/125	0.0719199	0.2315		0	0	2.63777	6.94315	AIP;TIMM13;TIMM23;SRP14
platelet degranulation (GO:0002576)	4/125	0.0719199	0.2315		0	0	2.63777	6.94315	TMSB4X;ANXA5;CALM1;SOD1
cholesterol metabolic process (GO:0008203)	3/77	0.0720181	0.2315		0	0	3.22946	8.49618	FDPS;SQLE;ACAT2
import into nucleus (GO:0051170)	3/77	0.0720181	0.2315		0	0	3.22946	8.49618	SNRPD1;RAN;SNRPB
5S class rRNA transcription by RNA polymerase III (GO:0042791)	01�� 06��	0.0727035	0.2315		0	0	15.8594	41.5734	GTF3C6
pteridine-containing compound biosynthetic process (GO:0042559)	01�� 06��	0.0727035	0.2315		0	0	15.8594	41.5734	DHFR
ATP synthesis coupled electron transport (GO:0042773)	01�� 06��	0.0727035	0.2315		0	0	15.8594	41.5734	NDUFA12
axo-dendritic transport (GO:0008088)	01�� 06��	0.0727035	0.2315		0	0	15.8594	41.5734	HSPA8
blood vessel endothelial cell proliferation involved in sprouting angiogenesis (GO:0002043)	01�� 06��	0.0727035	0.2315		0	0	15.8594	41.5734	ITGB1BP1
regulation of cellular response to hypoxia (GO:1900037)	01�� 06��	0.0727035	0.2315		0	0	15.8594	41.5734	CHCHD2
regulation of glucokinase activity (GO:0033131)	01�� 06��	0.0727035	0.2315		0	0	15.8594	41.5734	BAD
regulation of macromolecule biosynthetic process (GO:0010556)	01�� 06��	0.0727035	0.2315		0	0	15.8594	41.5734	TNFRSF1B
dendrite extension (GO:0097484)	01�� 06��	0.0727035	0.2315		0	0	15.8594	41.5734	LLPH
regulation of mitotic sister chromatid segregation (GO:0033047)	01�� 06��	0.0727035	0.2315		0	0	15.8594	41.5734	CCNB1
regulation of mitotic spindle checkpoint (GO:1903504)	01�� 06��	0.0727035	0.2315		0	0	15.8594	41.5734	CCNB1
regulation of nuclease activity (GO:0032069)	01�� 06��	0.0727035	0.2315		0	0	15.8594	41.5734	HMGB2
regulation of peptidyl-cysteine S-nitrosylation (GO:2000169)	01�� 06��	0.0727035	0.2315		0	0	15.8594	41.5734	TXN
regulation of protein lipidation (GO:1903059)	01�� 06��	0.0727035	0.2315		0	0	15.8594	41.5734	DBI
regulation of response to reactive oxygen species (GO:1901031)	01�� 06��	0.0727035	0.2315		0	0	15.8594	41.5734	DHFR
establishment of mitochondrion localization, microtubule-mediated (GO:0034643)	01�� 06��	0.0727035	0.2315		0	0	15.8594	41.5734	UBB
regulation of superoxide metabolic process (GO:0090322)	01�� 06��	0.0727035	0.2315		0	0	15.8594	41.5734	DHFR
regulation of translational elongation (GO:0006448)	01�� 06��	0.0727035	0.2315		0	0	15.8594	41.5734	EIF5A
regulation of type 2 immune response (GO:0002828)	01�� 06��	0.0727035	0.2315		0	0	15.8594	41.5734	CD74
isoleucine metabolic process (GO:0006549)	01�� 06��	0.0727035	0.2315		0	0	15.8594	41.5734	HSD17B10
snRNA modification (GO:0040031)	01�� 06��	0.0727035	0.2315		0	0	15.8594	41.5734	NHP2
L-serine biosynthetic process (GO:0006564)	01�� 06��	0.0727035	0.2315		0	0	15.8594	41.5734	PSAT1
medium-chain fatty acid biosynthetic process (GO:0051792)	01�� 06��	0.0727035	0.2315		0	0	15.8594	41.5734	ACOT7
tRNA 3'-end processing (GO:0042780)	01�� 06��	0.0727035	0.2315		0	0	15.8594	41.5734	HSD17B10
type B pancreatic cell proliferation (GO:0044342)	01�� 06��	0.0727035	0.2315		0	0	15.8594	41.5734	BAD
mRNA 5'-splice site recognition (GO:0000395)	01�� 06��	0.0727035	0.2315		0	0	15.8594	41.5734	SNRPC
negative regulation of establishment of protein localization to mitochondrion (GO:1903748)	01�� 06��	0.0727035	0.2315		0	0	15.8594	41.5734	DNAJA1
negative regulation of fibroblast migration (GO:0010764)	01�� 06��	0.0727035	0.2315		0	0	15.8594	41.5734	ITGB1BP1
negative regulation of glucocorticoid receptor signaling pathway (GO:2000323)	01�� 06��	0.0727035	0.2315		0	0	15.8594	41.5734	PHB
negative regulation of protein targeting to membrane (GO:0090315)	01�� 06��	0.0727035	0.2315		0	0	15.8594	41.5734	ITGB1BP1
negative regulation of trophoblast cell migration (GO:1901164)	01�� 06��	0.0727035	0.2315		0	0	15.8594	41.5734	ARHGDIB
pentose-phosphate shunt, non-oxidative branch (GO:0009052)	01�� 06��	0.0727035	0.2315		0	0	15.8594	41.5734	TALDO1
peptidyl-glutamine methylation (GO:0018364)	01�� 06��	0.0727035	0.2315		0	0	15.8594	41.5734	TRMT112
positive regulation of tau-protein kinase activity (GO:1902949)	01�� 06��	0.0727035	0.2315		0	0	15.8594	41.5734	HSP90AA1
positive regulation of toll-like receptor 2 signaling pathway (GO:0034137)	01�� 06��	0.0727035	0.2315		0	0	15.8594	41.5734	CYBA
proline transport (GO:0015824)	01�� 06��	0.0727035	0.2315		0	0	15.8594	41.5734	SLC1A4
protein insertion into mitochondrial membrane involved in apoptotic signaling pathway (GO:0001844)	01�� 06��	0.0727035	0.2315		0	0	15.8594	41.5734	BAD
protein K27-linked ubiquitination (GO:0044314)	01�� 06��	0.0727035	0.2315		0	0	15.8594	41.5734	UBE2S
protein K29-linked ubiquitination (GO:0035519)	01�� 06��	0.0727035	0.2315		0	0	15.8594	41.5734	UBE2S
protein localization to nucleolus (GO:1902570)	01�� 06��	0.0727035	0.2315		0	0	15.8594	41.5734	RAN
regulation of cardiac muscle contraction (GO:0055117)	2/36	0.0742908	0.233909		0	0	4.67647	12.1577	CALM1;CALM2
regulation of cell cycle G1/S phase transition (GO:1902806)	2/36	0.0742908	0.233909		0	0	4.67647	12.1577	PSME1;PSME2
cellular response to heat (GO:0034605)	2/36	0.0742908	0.233909		0	0	4.67647	12.1577	YWHAE;HSP90AA1
retina homeostasis (GO:0001895)	2/36	0.0742908	0.233909		0	0	4.67647	12.1577	PRDX1;SOD1
telomere maintenance via telomere lengthening (GO:0010833)	2/36	0.0742908	0.233909		0	0	4.67647	12.1577	HSP90AA1;NHP2
negative regulation of cellular protein localization (GO:1903828)	2/36	0.0742908	0.233909		0	0	4.67647	12.1577	DNAJA1;MACROH2A1
platelet aggregation (GO:0070527)	2/36	0.0742908	0.233909		0	0	4.67647	12.1577	FIBP;PPIA
regulation of cellular response to heat (GO:1900034)	3/79	0.0764872	0.240441		0	0	3.14415	8.08245	YWHAE;HSPA8;HSP90AA1
acyl-CoA metabolic process (GO:0006637)	2/37	0.0779095	0.241499		0	0	4.54263	11.5937	ACOT7;DBI
proton transmembrane transport (GO:1902600)	2/37	0.0779095	0.241499		0	0	4.54263	11.5937	ATP5F1B;ATP5MF
regulation of intracellular steroid hormone receptor signaling pathway (GO:0033143)	2/37	0.0779095	0.241499		0	0	4.54263	11.5937	PARK7;H3-3A
regulation of microtubule cytoskeleton organization (GO:0070507)	2/37	0.0779095	0.241499		0	0	4.54263	11.5937	STMN1;CDK2AP2
regulation of protein autophosphorylation (GO:0031952)	2/37	0.0779095	0.241499		0	0	4.54263	11.5937	CALM1;CALM2
negative regulation of G1/S transition of mitotic cell cycle (GO:2000134)	2/37	0.0779095	0.241499		0	0	4.54263	11.5937	CDK4;CDK2AP2
phagosome maturation (GO:0090382)	2/37	0.0779095	0.241499		0	0	4.54263	11.5937	CORO1A;ATP6V1D
protein insertion into ER membrane (GO:0045048)	2/37	0.0779095	0.241499		0	0	4.54263	11.5937	SEC61B;GET3
negative regulation of cytokine production (GO:0001818)	5/182	0.0787014	0.241499		0	0	2.25677	5.73693	C1QBP;TMSB4X;HMGB1;TIGIT;FOXP3
regulation of ERK1 and ERK2 cascade (GO:0070372)	6/238	0.0789518	0.241499		0	0	2.06875	5.2524	CD74;CCL22;GSTP1;ITGB1BP1;PHB;HMGB1
regulation of response to external stimulus (GO:0032101)	4/130	0.0804406	0.241499		0	0	2.53246	6.38239	PSMA6;TMSB4X;PARK7;CALM1
negative regulation of protein modification process (GO:0031400)	3/81	0.0810756	0.241499		0	0	3.06322	7.69595	DBI;PARK7;PPIA
regulation of phosphoprotein phosphatase activity (GO:0043666)	2/38	0.0815826	0.241499		0	0	4.41622	11.0677	CALM1;CALM2
histone exchange (GO:0043486)	2/38	0.0815826	0.241499		0	0	4.41622	11.0677	NASP;HJURP
negative regulation of ubiquitin-dependent protein catabolic process (GO:2000059)	2/38	0.0815826	0.241499		0	0	4.41622	11.0677	RPS7;PARK7
regulation of gene expression, epigenetic (GO:0040029)	3/82	0.0834136	0.241499		0	0	3.02429	7.51217	POLR2E;MACROH2A1;H3-3A
receptor-mediated endocytosis of virus by host cell (GO:0019065)	01�� 07��	0.0842981	0.241499		0	0	13.2155	32.6872	CTSL
autophagosome membrane docking (GO:0016240)	01�� 07��	0.0842981	0.241499		0	0	13.2155	32.6872	CALM1
bleb assembly (GO:0032060)	01�� 07��	0.0842981	0.241499		0	0	13.2155	32.6872	EMP3
regulation of defense response to bacterium (GO:1900424)	01�� 07��	0.0842981	0.241499		0	0	13.2155	32.6872	CYBA
cellular protein complex disassembly (GO:0043624)	01�� 07��	0.0842981	0.241499		0	0	13.2155	32.6872	TRMT112
regulation of glucocorticoid receptor signaling pathway (GO:2000322)	01�� 07��	0.0842981	0.241499		0	0	13.2155	32.6872	PHB
regulation of histone H3-K27 methylation (GO:0061085)	01�� 07��	0.0842981	0.241499		0	0	13.2155	32.6872	MACROH2A1
regulation of MDA-5 signaling pathway (GO:0039533)	01�� 07��	0.0842981	0.241499		0	0	13.2155	32.6872	C1QBP
cytochrome complex assembly (GO:0017004)	01�� 07��	0.0842981	0.241499		0	0	13.2155	32.6872	CYBA
regulation of NAD(P)H oxidase activity (GO:0033860)	01�� 07��	0.0842981	0.241499		0	0	13.2155	32.6872	PARK7
regulation of oxidative stress-induced neuron intrinsic apoptotic signaling pathway (GO:1903376)	01�� 07��	0.0842981	0.241499		0	0	13.2155	32.6872	PARK7
regulation of prostaglandin biosynthetic process (GO:0031392)	01�� 07��	0.0842981	0.241499		0	0	13.2155	32.6872	CD74
regulation of T cell mediated immune response to tumor cell (GO:0002840)	01�� 07��	0.0842981	0.241499		0	0	13.2155	32.6872	HMGB1
glutamine transport (GO:0006868)	01�� 07��	0.0842981	0.241499		0	0	13.2155	32.6872	SLC1A4
response to host defenses (GO:0052200)	01�� 07��	0.0842981	0.241499		0	0	13.2155	32.6872	UBB
response to lead ion (GO:0010288)	01�� 07��	0.0842981	0.241499		0	0	13.2155	32.6872	PPP1CA
ribosomal large subunit export from nucleus (GO:0000055)	01�� 07��	0.0842981	0.241499		0	0	13.2155	32.6872	RAN
ribosomal small subunit export from nucleus (GO:0000056)	01�� 07��	0.0842981	0.241499		0	0	13.2155	32.6872	RAN
RIG-I signaling pathway (GO:0039529)	01�� 07��	0.0842981	0.241499		0	0	13.2155	32.6872	PHB
serine transport (GO:0032329)	01�� 07��	0.0842981	0.241499		0	0	13.2155	32.6872	SLC1A4
L-alanine transport (GO:0015808)	01�� 07��	0.0842981	0.241499		0	0	13.2155	32.6872	SLC1A4
malate metabolic process (GO:0006108)	01�� 07��	0.0842981	0.241499		0	0	13.2155	32.6872	MDH2
tRNA transcription by RNA polymerase III (GO:0042797)	01�� 07��	0.0842981	0.241499		0	0	13.2155	32.6872	GTF3C6
mitochondrion-endoplasmic reticulum membrane tethering (GO:1990456)	01�� 07��	0.0842981	0.241499		0	0	13.2155	32.6872	CALM1
modulation by symbiont of host defense response (GO:0052031)	01�� 07��	0.0842981	0.241499		0	0	13.2155	32.6872	UBB
xenobiotic catabolic process (GO:0042178)	01�� 07��	0.0842981	0.241499		0	0	13.2155	32.6872	GSTO1
negative regulation of acute inflammatory response (GO:0002674)	01�� 07��	0.0842981	0.241499		0	0	13.2155	32.6872	GSTP1
negative regulation of cell cycle phase transition (GO:1901988)	01�� 07��	0.0842981	0.241499		0	0	13.2155	32.6872	MACROH2A1
negative regulation of mitochondrial outer membrane permeabilization involved in apoptotic signaling pathway (GO:1901029)	01�� 07��	0.0842981	0.241499		0	0	13.2155	32.6872	SLC25A5
negative regulation of protein K63-linked ubiquitination (GO:1900045)	01�� 07��	0.0842981	0.241499		0	0	13.2155	32.6872	GPS2
negative regulation of protein sumoylation (GO:0033234)	01�� 07��	0.0842981	0.241499		0	0	13.2155	32.6872	PARK7
negative regulation of RIG-I signaling pathway (GO:0039536)	01�� 07��	0.0842981	0.241499		0	0	13.2155	32.6872	C1QBP
negative regulation of T-helper 17 type immune response (GO:2000317)	01�� 07��	0.0842981	0.241499		0	0	13.2155	32.6872	FOXP3
polyamine biosynthetic process (GO:0006596)	01�� 07��	0.0842981	0.241499		0	0	13.2155	32.6872	SMS
positive regulation of humoral immune response (GO:0002922)	01�� 07��	0.0842981	0.241499		0	0	13.2155	32.6872	PHB
positive regulation of lymphocyte apoptotic process (GO:0070230)	01�� 07��	0.0842981	0.241499		0	0	13.2155	32.6872	PRELID1
positive regulation of mitochondrial membrane potential (GO:0010918)	01�� 07��	0.0842981	0.241499		0	0	13.2155	32.6872	BAD
positive regulation of oxidative stress-induced cell death (GO:1903209)	01�� 07��	0.0842981	0.241499		0	0	13.2155	32.6872	SOD1
positive regulation of podosome assembly (GO:0071803)	01�� 07��	0.0842981	0.241499		0	0	13.2155	32.6872	CAPG
positive regulation of potassium ion import across plasma membrane (GO:1903288)	01�� 07��	0.0842981	0.241499		0	0	13.2155	32.6872	ATP1B3
positive regulation of striated muscle contraction (GO:0045989)	01�� 07��	0.0842981	0.241499		0	0	13.2155	32.6872	GSTO1
positive regulation of synaptic plasticity (GO:0031915)	01�� 07��	0.0842981	0.241499		0	0	13.2155	32.6872	CDC20
positive regulation of trophoblast cell migration (GO:1901165)	01�� 07��	0.0842981	0.241499		0	0	13.2155	32.6872	C1QBP
positive regulation of unsaturated fatty acid biosynthetic process (GO:2001280)	01�� 07��	0.0842981	0.241499		0	0	13.2155	32.6872	CD74
posttranslational protein targeting to membrane, translocation (GO:0031204)	01�� 07��	0.0842981	0.241499		0	0	13.2155	32.6872	SEC61B
regulation of peptidyl-threonine phosphorylation (GO:0010799)	2/39	0.0853081	0.243684		0	0	4.29664	10.5761	CALM1;CALM2
replication fork processing (GO:0031297)	2/39	0.0853081	0.243684		0	0	4.29664	10.5761	PCNA;ALYREF
regulation of defense response (GO:0031347)	3/83	0.0857804	0.244332		0	0	2.98634	7.33434	PSMA6;TMSB4X;PARK7
regulation of cell adhesion (GO:0030155)	4/133	0.0857828	0.244332		0	0	2.47318	6.07398	C1QBP;ARHGDIB;LPXN;ITGB1BP1
nuclear export (GO:0051168)	3/84	0.0881755	0.250785		0	0	2.94932	7.1622	DDX39A;ALYREF;RAN
regulation of microtubule polymerization (GO:0031113)	2/40	0.0890841	0.252637		0	0	4.18336	10.1161	STMN1;ARL2
nucleocytoplasmic transport (GO:0006913)	2/40	0.0890841	0.252637		0	0	4.18336	10.1161	SNRPD1;SNRPB
B cell activation (GO:0042113)	3/85	0.0905986	0.252637		0	0	2.9132	6.99552	GPS2;PHB;SLC25A5
positive regulation of protein catabolic process (GO:0045732)	3/85	0.0905986	0.252637		0	0	2.9132	6.99552	NDUFA13;HSP90AA1;TNFRSF1B
protein methylation (GO:0006479)	2/41	0.0929088	0.252637		0	0	4.07589	9.68487	TRMT112;SNRPB
regulation of release of cytochrome c from mitochondria (GO:0090199)	2/41	0.0929088	0.252637		0	0	4.07589	9.68487	PRELID1;BAD
JNK cascade (GO:0007254)	2/41	0.0929088	0.252637		0	0	4.07589	9.68487	UBB;GPS2
regulation of neuron death (GO:1901214)	3/86	0.0930493	0.252637		0	0	2.87796	6.83407	UBB;PARK7;TNFRSF1B
positive regulation of cellular process (GO:0048522)	12/625	0.0941261	0.252637		0	0	1.57405	3.71966	PRDX3;CDK4;C1QBP;RHOG;BIRC5;CYBA;ITGB1BP1;PHB;TNFRSF1B;SLC25A5;H3-3A;LGMN
regulation of alpha-beta T cell proliferation (GO:0046640)	01�� 08��	0.0957484	0.252637		0	0	11.327	26.5735	EBI3
aromatic compound biosynthetic process (GO:0019438)	01�� 08��	0.0957484	0.252637		0	0	11.327	26.5735	PSAT1
regulation of apoptotic cell clearance (GO:2000425)	01�� 08��	0.0957484	0.252637		0	0	11.327	26.5735	HMGB1
regulation of dendritic cell chemotaxis (GO:2000508)	01�� 08��	0.0957484	0.252637		0	0	11.327	26.5735	C1QBP
regulation of endodeoxyribonuclease activity (GO:0032071)	01�� 08��	0.0957484	0.252637		0	0	11.327	26.5735	HMGB1
regulation of establishment of protein localization to mitochondrion (GO:1903747)	01�� 08��	0.0957484	0.252637		0	0	11.327	26.5735	DNAJA1
regulation of extracellular matrix constituent secretion (GO:0003330)	01�� 08��	0.0957484	0.252637		0	0	11.327	26.5735	TNFRSF1B
cellular response to hepatocyte growth factor stimulus (GO:0035729)	01�� 08��	0.0957484	0.252637		0	0	11.327	26.5735	LGMN
chromatin silencing at telomere (GO:0006348)	01�� 08��	0.0957484	0.252637		0	0	11.327	26.5735	DPY30
regulation of metaphase/anaphase transition of cell cycle (GO:1902099)	01�� 08��	0.0957484	0.252637		0	0	11.327	26.5735	UBE2C
cytoplasmic sequestering of NF-kappaB (GO:0007253)	01�� 08��	0.0957484	0.252637		0	0	11.327	26.5735	TMSB4X
regulation of potassium ion import (GO:1903286)	01�� 08��	0.0957484	0.252637		0	0	11.327	26.5735	ATP1B3
regulation of protein K63-linked ubiquitination (GO:1900044)	01�� 08��	0.0957484	0.252637		0	0	11.327	26.5735	GPS2
establishment of protein localization to chromatin (GO:0071169)	01�� 08��	0.0957484	0.252637		0	0	11.327	26.5735	MACROH2A1
regulation of RNA biosynthetic process (GO:2001141)	01�� 08��	0.0957484	0.252637		0	0	11.327	26.5735	TNFRSF1B
regulation of stem cell division (GO:2000035)	01�� 08��	0.0957484	0.252637		0	0	11.327	26.5735	CDK2AP2
respiratory chain complex III assembly (GO:0017062)	01�� 08��	0.0957484	0.252637		0	0	11.327	26.5735	UQCRFS1
response to hepatocyte growth factor (GO:0035728)	01�� 08��	0.0957484	0.252637		0	0	11.327	26.5735	LGMN
immunological synapse formation (GO:0001771)	01�� 08��	0.0957484	0.252637		0	0	11.327	26.5735	CORO1A
rRNA base methylation (GO:0070475)	01�� 08��	0.0957484	0.252637		0	0	11.327	26.5735	TRMT112
integrin activation (GO:0033622)	01�� 08��	0.0957484	0.252637		0	0	11.327	26.5735	ITGB1BP1
self proteolysis (GO:0097264)	01�� 08��	0.0957484	0.252637		0	0	11.327	26.5735	LGMN
macromolecule depalmitoylation (GO:0098734)	01�� 08��	0.0957484	0.252637		0	0	11.327	26.5735	LYPLA2
translocation of molecules into host (GO:0044417)	01�� 08��	0.0957484	0.252637		0	0	11.327	26.5735	ALYREF
methionine metabolic process (GO:0006555)	01�� 08��	0.0957484	0.252637		0	0	11.327	26.5735	SMS
tRNA transcription (GO:0009304)	01�� 08��	0.0957484	0.252637		0	0	11.327	26.5735	GTF3C6
tubulin complex assembly (GO:0007021)	01�� 08��	0.0957484	0.252637		0	0	11.327	26.5735	ARL2
mitochondrial respiratory chain complex III assembly (GO:0034551)	01�� 08��	0.0957484	0.252637		0	0	11.327	26.5735	UQCRFS1
mitochondrial tRNA processing (GO:0090646)	01�� 08��	0.0957484	0.252637		0	0	11.327	26.5735	HSD17B10
viral mRNA export from host cell nucleus (GO:0046784)	01�� 08��	0.0957484	0.252637		0	0	11.327	26.5735	ALYREF
myoblast migration (GO:0051451)	01�� 08��	0.0957484	0.252637		0	0	11.327	26.5735	ITGB1BP1
negative regulation of actin nucleation (GO:0051126)	01�� 08��	0.0957484	0.252637		0	0	11.327	26.5735	CORO1A
negative regulation of alpha-beta T cell differentiation (GO:0046639)	01�� 08��	0.0957484	0.252637		0	0	11.327	26.5735	HMGB1
negative regulation of mitochondrial membrane potential (GO:0010917)	01�� 08��	0.0957484	0.252637		0	0	11.327	26.5735	PRELID1
negative regulation of T-helper 17 cell differentiation (GO:2000320)	01�� 08��	0.0957484	0.252637		0	0	11.327	26.5735	FOXP3
positive regulation of CD4-positive, alpha-beta T cell differentiation (GO:0043372)	01�� 08��	0.0957484	0.252637		0	0	11.327	26.5735	FOXP3
positive regulation of chromosome segregation (GO:0051984)	01�� 08��	0.0957484	0.252637		0	0	11.327	26.5735	CCNB1
positive regulation of defense response to bacterium (GO:1900426)	01�� 08��	0.0957484	0.252637		0	0	11.327	26.5735	CYBA
positive regulation of dendritic cell chemotaxis (GO:2000510)	01�� 08��	0.0957484	0.252637		0	0	11.327	26.5735	C1QBP
positive regulation of leukocyte differentiation (GO:1902107)	01�� 08��	0.0957484	0.252637		0	0	11.327	26.5735	HMGB1
positive regulation of oligodendrocyte differentiation (GO:0048714)	01�� 08��	0.0957484	0.252637		0	0	11.327	26.5735	TNFRSF1B
postsynapse organization (GO:0099173)	01�� 08��	0.0957484	0.252637		0	0	11.327	26.5735	LGMN
progesterone receptor signaling pathway (GO:0050847)	01�� 08��	0.0957484	0.252637		0	0	11.327	26.5735	PHB
protein deglycosylation (GO:0006517)	01�� 08��	0.0957484	0.252637		0	0	11.327	26.5735	PARK7
protein depalmitoylation (GO:0002084)	01�� 08��	0.0957484	0.252637		0	0	11.327	26.5735	LYPLA2
regulation of DNA recombination (GO:0000018)	2/42	0.0967804	0.254339		0	0	3.97379	9.28003	ALYREF;KPNA2
regulation of nervous system development (GO:0051960)	2/42	0.0967804	0.254339		0	0	3.97379	9.28003	HMGB2;TNFRSF1B
nucleic acid-templated transcription (GO:0097659)	2/42	0.0967804	0.254339		0	0	3.97379	9.28003	POLR2E;PTMA
negative regulation of binding (GO:0051100)	3/88	0.0980321	0.257285		0	0	2.80995	6.52601	ITGB1BP1;PARK7;PPP1CA
DNA-dependent DNA replication maintenance of fidelity (GO:0045005)	2/43	0.100697	0.263928		0	0	3.87667	8.89943	PCNA;ALYREF
positive regulation of cellular catabolic process (GO:0031331)	4/141	0.100844	0.263961		0	0	2.32781	5.34044	HSP90AA1;BAD;HMGB1;TNFRSF1B
Ras protein signal transduction (GO:0007265)	4/142	0.102807	0.265752		0	0	2.31083	5.2569	ARHGDIB;CFL1;RHOG;PARK7
protein localization to organelle (GO:0033365)	4/142	0.102807	0.265752		0	0	2.31083	5.2569	YWHAE;DNAJA1;SEC61B;ATP6V1D
positive regulation of autophagy (GO:0010508)	3/90	0.103121	0.265752		0	0	2.74508	6.23642	BAD;HMGB1;PARK7
homotypic cell-cell adhesion (GO:0034109)	2/44	0.104657	0.265752		0	0	3.78418	8.54113	FIBP;PPIA
intracellular protein transmembrane transport (GO:0065002)	2/44	0.104657	0.265752		0	0	3.78418	8.54113	TIMM23;SEC61B
regulation of actin cytoskeleton organization (GO:0032956)	3/91	0.105704	0.265752		0	0	2.71375	6.0981	ARHGDIB;RHOG;CORO1A
associative learning (GO:0008306)	01�� 09��	0.107056	0.265752		0	0	9.91064	22.1444	LGMN
axon regeneration (GO:0031103)	01�� 09��	0.107056	0.265752		0	0	9.91064	22.1444	DHFR
regulation of cellular response to oxidative stress (GO:1900407)	01�� 09��	0.107056	0.265752		0	0	9.91064	22.1444	DHFR
CD40 signaling pathway (GO:0023035)	01�� 09��	0.107056	0.265752		0	0	9.91064	22.1444	PHB
regulation of DNA-directed DNA polymerase activity (GO:1900262)	01�� 09��	0.107056	0.265752		0	0	9.91064	22.1444	PCNA
regulation of epidermis development (GO:0045682)	01�� 09��	0.107056	0.265752		0	0	9.91064	22.1444	NME2
cellular response to leptin stimulus (GO:0044320)	01�� 09��	0.107056	0.265752		0	0	9.91064	22.1444	EBI3
regulation of mitotic centrosome separation (GO:0046602)	01�� 09��	0.107056	0.265752		0	0	9.91064	22.1444	RANBP1
regulation of peroxisome proliferator activated receptor signaling pathway (GO:0035358)	01�� 09��	0.107056	0.265752		0	0	9.91064	22.1444	GPS2
regulation of RNA polymerase II regulatory region sequence-specific DNA binding (GO:1903025)	01�� 09��	0.107056	0.265752		0	0	9.91064	22.1444	TMSB4X
regulation of sterol biosynthetic process (GO:0106118)	01�� 09��	0.107056	0.265752		0	0	9.91064	22.1444	RAN
regulation of tumor necrosis factor superfamily cytokine production (GO:1903555)	01�� 09��	0.107056	0.265752		0	0	9.91064	22.1444	PARK7
hepoxilin biosynthetic process (GO:0051122)	01�� 09��	0.107056	0.265752		0	0	9.91064	22.1444	GSTP1
hepoxilin metabolic process (GO:0051121)	01�� 09��	0.107056	0.265752		0	0	9.91064	22.1444	GSTP1
kinetochore assembly (GO:0051382)	01�� 09��	0.107056	0.265752		0	0	9.91064	22.1444	DLGAP5
L-ascorbic acid metabolic process (GO:0019852)	01�� 09��	0.107056	0.265752		0	0	9.91064	22.1444	GSTO1
tetrahydrofolate interconversion (GO:0035999)	01�� 09��	0.107056	0.265752		0	0	9.91064	22.1444	TYMS
mitochondrial respirasome assembly (GO:0097250)	01�� 09��	0.107056	0.265752		0	0	9.91064	22.1444	RAB5IF
mitochondrial tRNA modification (GO:0070900)	01�� 09��	0.107056	0.265752		0	0	9.91064	22.1444	HSD17B10
negative regulation of leukocyte proliferation (GO:0070664)	01�� 09��	0.107056	0.265752		0	0	9.91064	22.1444	GSTP1
negative regulation of membrane potential (GO:0045837)	01�� 09��	0.107056	0.265752		0	0	9.91064	22.1444	PRELID1
negative regulation of production of molecular mediator of immune response (GO:0002701)	01�� 09��	0.107056	0.265752		0	0	9.91064	22.1444	FCRL3
negative regulation of T cell cytokine production (GO:0002725)	01�� 09��	0.107056	0.265752		0	0	9.91064	22.1444	FOXP3
negative regulation of ubiquitin protein ligase activity (GO:1904667)	01�� 09��	0.107056	0.265752		0	0	9.91064	22.1444	RPS7
nucleoside diphosphate phosphorylation (GO:0006165)	01�� 09��	0.107056	0.265752		0	0	9.91064	22.1444	NME2
nucleoside triphosphate biosynthetic process (GO:0009142)	01�� 09��	0.107056	0.265752		0	0	9.91064	22.1444	NME2
nucleotide phosphorylation (GO:0046939)	01�� 09��	0.107056	0.265752		0	0	9.91064	22.1444	NME2
positive regulation of ATP biosynthetic process (GO:2001171)	01�� 09��	0.107056	0.265752		0	0	9.91064	22.1444	TMSB4X
positive regulation of DNA-directed DNA polymerase activity (GO:1900264)	01�� 09��	0.107056	0.265752		0	0	9.91064	22.1444	PCNA
positive regulation of ligase activity (GO:0051351)	01�� 09��	0.107056	0.265752		0	0	9.91064	22.1444	TMSB4X
positive regulation of macrophage cytokine production (GO:0060907)	01�� 09��	0.107056	0.265752		0	0	9.91064	22.1444	CD74
positive regulation of megakaryocyte differentiation (GO:0045654)	01�� 09��	0.107056	0.265752		0	0	9.91064	22.1444	HMGB2
positive regulation of membrane potential (GO:0045838)	01�� 09��	0.107056	0.265752		0	0	9.91064	22.1444	BAD
positive regulation of synapse maturation (GO:0090129)	01�� 09��	0.107056	0.265752		0	0	9.91064	22.1444	CDC20
protein K6-linked ubiquitination (GO:0085020)	01�� 09��	0.107056	0.265752		0	0	9.91064	22.1444	UBE2S
ncRNA processing (GO:0034470)	5/201	0.108215	0.268044		0	0	2.03603	4.52737	RPS17;RPL41;EBNA1BP2;RPS7;RPLP0
cellular response to fibroblast growth factor stimulus (GO:0044344)	3/92	0.108312	0.268044		0	0	2.68312	5.96388	FIBP;POLR2E;ITGB1BP1
chromosome condensation (GO:0030261)	2/45	0.108659	0.268044		0	0	3.69599	8.20338	CCNB1;SMC4
negative regulation of T cell activation (GO:0050868)	2/45	0.108659	0.268044		0	0	3.69599	8.20338	TIGIT;FOXP3
positive regulation of chemotaxis (GO:0050921)	2/45	0.108659	0.268044		0	0	3.69599	8.20338	TMSB4X;LGMN
regulation of epithelial cell proliferation (GO:0050678)	3/93	0.110945	0.272659		0	0	2.65317	5.83358	BAD;NME2;NME1
regulation of heart contraction (GO:0008016)	3/93	0.110945	0.272659		0	0	2.65317	5.83358	ATP1B3;CALM1;CALM2
positive regulation of peptidyl-serine phosphorylation (GO:0033138)	3/93	0.110945	0.272659		0	0	2.65317	5.83358	HSP90AA1;PARK7;TXN
regulation of B cell proliferation (GO:0030888)	2/46	0.112701	0.273816		0	0	3.6118	7.88462	CD74;FCRL3
regulation of DNA metabolic process (GO:0051052)	2/46	0.112701	0.273816		0	0	3.6118	7.88462	ALYREF;KPNA2
positive regulation of nucleocytoplasmic transport (GO:0046824)	2/46	0.112701	0.273816		0	0	3.6118	7.88462	YWHAE;RAN
regulation of kinase activity (GO:0043549)	3/94	0.113603	0.273816		0	0	2.62388	5.70707	PRDX3;CD74;SOD1
positive regulation of intracellular protein transport (GO:0090316)	4/148	0.114952	0.273816		0	0	2.21387	4.78913	YWHAE;BAD;ITGB1BP1;RAN
regulation of inflammatory response (GO:0050727)	5/206	0.116771	0.273816		0	0	1.98487	4.26259	PSMA6;TMSB4X;GPS2;PARK7;TNFRSF1B
epithelial to mesenchymal transition (GO:0001837)	2/47	0.116782	0.273816		0	0	3.53136	7.58342	S100A4;HNRNPAB
alanine transport (GO:0032328)	01�� 10��	0.118223	0.273816		0	0	8.80901	18.8089	SLC1A4
regulation of attachment of spindle microtubules to kinetochore (GO:0051988)	01�� 10��	0.118223	0.273816		0	0	8.80901	18.8089	CCNB1
regulation of high voltage-gated calcium channel activity (GO:1901841)	01�� 10��	0.118223	0.273816		0	0	8.80901	18.8089	CALM1
regulation of histone phosphorylation (GO:0033127)	01�� 10��	0.118223	0.273816		0	0	8.80901	18.8089	MACROH2A1
cytoplasmic pattern recognition receptor signaling pathway in response to virus (GO:0039528)	01�� 10��	0.118223	0.273816		0	0	8.80901	18.8089	PHB
defense response to tumor cell (GO:0002357)	01�� 10��	0.118223	0.273816		0	0	8.80901	18.8089	PRDX2
regulation of neutrophil migration (GO:1902622)	01�� 10��	0.118223	0.273816		0	0	8.80901	18.8089	RHOG
DNA replication-dependent nucleosome assembly (GO:0006335)	01�� 10��	0.118223	0.273816		0	0	8.80901	18.8089	NASP
DNA replication-dependent nucleosome organization (GO:0034723)	01�� 10��	0.118223	0.273816		0	0	8.80901	18.8089	NASP
regulation of organ growth (GO:0046620)	01�� 10��	0.118223	0.273816		0	0	8.80901	18.8089	SOD1
regulation of peptidyl-lysine acetylation (GO:2000756)	01�� 10��	0.118223	0.273816		0	0	8.80901	18.8089	PARK7
dosage compensation (GO:0007549)	01�� 10��	0.118223	0.273816		0	0	8.80901	18.8089	MACROH2A1
regulation of podosome assembly (GO:0071801)	01�� 10��	0.118223	0.273816		0	0	8.80901	18.8089	CAPG
fatty acid beta-oxidation using acyl-CoA dehydrogenase (GO:0033539)	01�� 10��	0.118223	0.273816		0	0	8.80901	18.8089	ETFA
regulation of T-helper 17 cell differentiation (GO:2000319)	01�� 10��	0.118223	0.273816		0	0	8.80901	18.8089	FOXP3
regulation of tau-protein kinase activity (GO:1902947)	01�� 10��	0.118223	0.273816		0	0	8.80901	18.8089	HSP90AA1
regulation of type B pancreatic cell development (GO:2000074)	01�� 10��	0.118223	0.273816		0	0	8.80901	18.8089	BAD
immunoglobulin mediated immune response (GO:0016064)	01�� 10��	0.118223	0.273816		0	0	8.80901	18.8089	CD74
inner ear receptor cell stereocilium organization (GO:0060122)	01�� 10��	0.118223	0.273816		0	0	8.80901	18.8089	SOD1
rRNA pseudouridine synthesis (GO:0031118)	01�� 10��	0.118223	0.273816		0	0	8.80901	18.8089	NHP2
sequestering of actin monomers (GO:0042989)	01�� 10��	0.118223	0.273816		0	0	8.80901	18.8089	TMSB4X
L-serine metabolic process (GO:0006563)	01�� 10��	0.118223	0.273816		0	0	8.80901	18.8089	PSAT1
leptin-mediated signaling pathway (GO:0033210)	01�� 10��	0.118223	0.273816		0	0	8.80901	18.8089	EBI3
lipid droplet formation (GO:0140042)	01�� 10��	0.118223	0.273816		0	0	8.80901	18.8089	SQLE
UV protection (GO:0009650)	01�� 10��	0.118223	0.273816		0	0	8.80901	18.8089	FEN1
mitotic DNA replication (GO:1902969)	01�� 10��	0.118223	0.273816		0	0	8.80901	18.8089	MCM6
modification-dependent macromolecule catabolic process (GO:0043632)	01�� 10��	0.118223	0.273816		0	0	8.80901	18.8089	UBB
modulation by symbiont of host process (GO:0044003)	01�� 10��	0.118223	0.273816		0	0	8.80901	18.8089	UBB
muscle cell migration (GO:0014812)	01�� 10��	0.118223	0.273816		0	0	8.80901	18.8089	ITGB1BP1
myelin maintenance (GO:0043217)	01�� 10��	0.118223	0.273816		0	0	8.80901	18.8089	SOD1
negative regulation of establishment of protein localization (GO:1904950)	01�� 10��	0.118223	0.273816		0	0	8.80901	18.8089	DNAJA1
negative regulation of extracellular matrix organization (GO:1903054)	01�� 10��	0.118223	0.273816		0	0	8.80901	18.8089	TNFRSF1B
negative regulation of transcription by competitive promoter binding (GO:0010944)	01�� 10��	0.118223	0.273816		0	0	8.80901	18.8089	PHB
negative regulation of viral-induced cytoplasmic pattern recognition receptor signaling pathway (GO:0039532)	01�� 10��	0.118223	0.273816		0	0	8.80901	18.8089	C1QBP
negative regulation of voltage-gated calcium channel activity (GO:1901386)	01�� 10��	0.118223	0.273816		0	0	8.80901	18.8089	CALM1
neuron projection regeneration (GO:0031102)	01�� 10��	0.118223	0.273816		0	0	8.80901	18.8089	DHFR
nucleoside metabolic process (GO:0009116)	01�� 10��	0.118223	0.273816		0	0	8.80901	18.8089	ERH
positive regulation by symbiont of entry into host (GO:0075294)	01�� 10��	0.118223	0.273816		0	0	8.80901	18.8089	CD74
positive regulation of monocyte differentiation (GO:0045657)	01�� 10��	0.118223	0.273816		0	0	8.80901	18.8089	CD74
positive regulation of rRNA processing (GO:2000234)	01�� 10��	0.118223	0.273816		0	0	8.80901	18.8089	TRMT112
positive regulation of T cell apoptotic process (GO:0070234)	01�� 10��	0.118223	0.273816		0	0	8.80901	18.8089	PRELID1
positive regulation of viral entry into host cell (GO:0046598)	01�� 10��	0.118223	0.273816		0	0	8.80901	18.8089	CD74
negative regulation of MAP kinase activity (GO:0043407)	2/48	0.120899	0.279358		0	0	3.45442	7.29849	DNAJA1;GSTP1
positive regulation of DNA repair (GO:0045739)	2/48	0.120899	0.279358		0	0	3.45442	7.29849	PCNA;HMGB1
regulation of neuron apoptotic process (GO:0043523)	3/98	0.12447	0.283689		0	0	2.51289	5.23609	PARK7;LGMN;SOD1
regulation of peptidyl-serine phosphorylation (GO:0033135)	3/98	0.12447	0.283689		0	0	2.51289	5.23609	HSP90AA1;PARK7;TXN
RNA splicing (GO:0008380)	3/98	0.12447	0.283689		0	0	2.51289	5.23609	SNRPD1;LSM4;SNRPB
regulation of stress-activated MAPK cascade (GO:0032872)	2/49	0.125052	0.283689		0	0	3.38075	7.02866	GSTP1;PPIA
RNA catabolic process (GO:0006401)	2/49	0.125052	0.283689		0	0	3.38075	7.02866	ISG20;FEN1
actin polymerization or depolymerization (GO:0008154)	2/50	0.129238	0.283689		0	0	3.31015	6.77288	CFL1;CAPG
regulation of complement activation (GO:0030449)	2/50	0.129238	0.283689		0	0	3.31015	6.77288	C1QBP;PHB
actin filament depolymerization (GO:0030042)	01�� 11��	0.129251	0.283689		0	0	7.92771	16.2201	CFL1
protein oxidation (GO:0018158)	01�� 11��	0.129251	0.283689		0	0	7.92771	16.2201	PRDX3
purine nucleoside bisphosphate biosynthetic process (GO:0034033)	01�� 11��	0.129251	0.283689		0	0	7.92771	16.2201	ACOT7
pyrimidine nucleoside salvage (GO:0043097)	01�� 11��	0.129251	0.283689		0	0	7.92771	16.2201	TK1
pyrimidine-containing compound salvage (GO:0008655)	01�� 11��	0.129251	0.283689		0	0	7.92771	16.2201	TK1
rDNA heterochromatin assembly (GO:0000183)	01�� 11��	0.129251	0.283689		0	0	7.92771	16.2201	H3-3A
regulation of biosynthetic process (GO:0009889)	01�� 11��	0.129251	0.283689		0	0	7.92771	16.2201	GSTP1
B cell mediated immunity (GO:0019724)	01�� 11��	0.129251	0.283689		0	0	7.92771	16.2201	CD74
cardiac muscle cell membrane repolarization (GO:0099622)	01�� 11��	0.129251	0.283689		0	0	7.92771	16.2201	YWHAE
regulation of cysteine-type endopeptidase activity involved in apoptotic signaling pathway (GO:2001267)	01�� 11��	0.129251	0.283689		0	0	7.92771	16.2201	PARK7
cellular response to interleukin-2 (GO:0071352)	01�� 11��	0.129251	0.283689		0	0	7.92771	16.2201	IL2RA
regulation of histone exchange (GO:1900049)	01�� 11��	0.129251	0.283689		0	0	7.92771	16.2201	H3-3A
coenzyme A biosynthetic process (GO:0015937)	01�� 11��	0.129251	0.283689		0	0	7.92771	16.2201	ACOT7
regulation of monocyte chemotactic protein-1 production (GO:0071637)	01�� 11��	0.129251	0.283689		0	0	7.92771	16.2201	GSTP1
regulation of stress-activated protein kinase signaling cascade (GO:0070302)	01�� 11��	0.129251	0.283689		0	0	7.92771	16.2201	GSTP1
regulation of synapse maturation (GO:0090128)	01�� 11��	0.129251	0.283689		0	0	7.92771	16.2201	CDC20
regulation of T cell apoptotic process (GO:0070232)	01�� 11��	0.129251	0.283689		0	0	7.92771	16.2201	PRELID1
regulation of toll-like receptor 2 signaling pathway (GO:0034135)	01�� 11��	0.129251	0.283689		0	0	7.92771	16.2201	CYBA
hepatocyte growth factor receptor signaling pathway (GO:0048012)	01�� 11��	0.129251	0.283689		0	0	7.92771	16.2201	STMN1
ribonucleoside bisphosphate biosynthetic process (GO:0034030)	01�� 11��	0.129251	0.283689		0	0	7.92771	16.2201	ACOT7
interleukin-2-mediated signaling pathway (GO:0038110)	01�� 11��	0.129251	0.283689		0	0	7.92771	16.2201	IL2RA
interleukin-35-mediated signaling pathway (GO:0070757)	01�� 11��	0.129251	0.283689		0	0	7.92771	16.2201	EBI3
signal peptide processing (GO:0006465)	01�� 11��	0.129251	0.283689		0	0	7.92771	16.2201	SEC11C
lipoprotein catabolic process (GO:0042159)	01�� 11��	0.129251	0.283689		0	0	7.92771	16.2201	LYPLA2
T cell homeostasis (GO:0043029)	01�� 11��	0.129251	0.283689		0	0	7.92771	16.2201	FOXP3
miRNA mediated inhibition of translation (GO:0035278)	01�� 11��	0.129251	0.283689		0	0	7.92771	16.2201	EIF6
mitochondrial transcription (GO:0006390)	01�� 11��	0.129251	0.283689		0	0	7.92771	16.2201	MRPL12
negative regulation of activated T cell proliferation (GO:0046007)	01�� 11��	0.129251	0.283689		0	0	7.92771	16.2201	FOXP3
negative regulation of calcium ion transmembrane transport (GO:1903170)	01�� 11��	0.129251	0.283689		0	0	7.92771	16.2201	YWHAE
negative regulation of defense response to virus (GO:0050687)	01�� 11��	0.129251	0.283689		0	0	7.92771	16.2201	C1QBP
negative regulation of interleukin-17 production (GO:0032700)	01�� 11��	0.129251	0.283689		0	0	7.92771	16.2201	FOXP3
negative regulation of oxidative stress-induced neuron death (GO:1903204)	01�� 11��	0.129251	0.283689		0	0	7.92771	16.2201	PARK7
negative regulation of T-helper cell differentiation (GO:0045623)	01�� 11��	0.129251	0.283689		0	0	7.92771	16.2201	FOXP3
negative regulation of translation, ncRNA-mediated (GO:0040033)	01�� 11��	0.129251	0.283689		0	0	7.92771	16.2201	EIF6
positive regulation by host of viral process (GO:0044794)	01�� 11��	0.129251	0.283689		0	0	7.92771	16.2201	CFL1
positive regulation of histone exchange (GO:1900051)	01�� 11��	0.129251	0.283689		0	0	7.92771	16.2201	H3-3A
positive regulation of myelination (GO:0031643)	01�� 11��	0.129251	0.283689		0	0	7.92771	16.2201	TNFRSF1B
proteasome assembly (GO:0043248)	01�� 11��	0.129251	0.283689		0	0	7.92771	16.2201	POMP
positive regulation of NF-kappaB transcription factor activity (GO:0051092)	4/155	0.129873	0.284739		0	0	2.11048	4.30791	PRDX3;PSMA6;UBB;PPIA
positive regulation of translation (GO:0045727)	3/100	0.13004	0.284788		0	0	2.46083	5.01988	EIF5A;EIF6;C1QBP
positive regulation of cell cycle process (GO:0090068)	3/101	0.132858	0.289696		0	0	2.43559	4.91619	RANBP1;CCNB1;FEN1
blood circulation (GO:0008015)	2/51	0.133457	0.289696		0	0	3.24243	6.53017	ITGB1BP1;SOD1
regulation of substrate adhesion-dependent cell spreading (GO:1900024)	2/51	0.133457	0.289696		0	0	3.24243	6.53017	C1QBP;ITGB1BP1
mesenchymal cell differentiation (GO:0048762)	2/51	0.133457	0.289696		0	0	3.24243	6.53017	S100A4;HNRNPAB
mitotic nuclear membrane organization (GO:0101024)	2/51	0.133457	0.289696		0	0	3.24243	6.53017	CCNB1;RAN
mitotic nuclear membrane reassembly (GO:0007084)	2/51	0.133457	0.289696		0	0	3.24243	6.53017	CCNB1;RAN
negative regulation of protein ubiquitination (GO:0031397)	2/51	0.133457	0.289696		0	0	3.24243	6.53017	DNAJA1;PARK7
positive regulation of actin filament bundle assembly (GO:0032233)	2/51	0.133457	0.289696		0	0	3.24243	6.53017	ITGB1BP1;PFN1
transmembrane receptor protein tyrosine kinase signaling pathway (GO:0007169)	8/404	0.135196	0.293147		0	0	1.61566	3.23299	FIBP;HSP90AA1;ARPC1B;STMN1;AP2S1;POLR2E;CYBA;ATP6V1D
positive regulation of cellular protein metabolic process (GO:0032270)	3/102	0.135697	0.29391		0	0	2.41087	4.81531	HSP90AA1;EIF6;BAD
regulation of intrinsic apoptotic signaling pathway (GO:2001242)	2/52	0.137707	0.294475		0	0	3.17742	6.29964	NDUFA13;BAD
myeloid cell differentiation (GO:0030099)	2/52	0.137707	0.294475		0	0	3.17742	6.29964	PRDX3;SLC25A5
negative regulation of protein-containing complex assembly (GO:0031333)	2/52	0.137707	0.294475		0	0	3.17742	6.29964	HMGB1;PARK7
protein homotetramerization (GO:0051289)	2/52	0.137707	0.294475		0	0	3.17742	6.29964	TK1;HSD17B10
pyrimidine-containing compound metabolic process (GO:0072527)	01�� 12��	0.140141	0.294475		0	0	7.20664	14.1618	ERH
regulation of actin nucleation (GO:0051125)	01�� 12��	0.140141	0.294475		0	0	7.20664	14.1618	CORO1A
regulation of alcohol biosynthetic process (GO:1902930)	01�� 12��	0.140141	0.294475		0	0	7.20664	14.1618	RAN
ATP transport (GO:0015867)	01�� 12��	0.140141	0.294475		0	0	7.20664	14.1618	SLC25A5
regulation of CD4-positive, alpha-beta T cell differentiation (GO:0043370)	01�� 12��	0.140141	0.294475		0	0	7.20664	14.1618	HMGB1
cell cycle checkpoint signaling (GO:0000075)	01�� 12��	0.140141	0.294475		0	0	7.20664	14.1618	ZWINT
regulation of dendritic cell differentiation (GO:2001198)	01�� 12��	0.140141	0.294475		0	0	7.20664	14.1618	HMGB1
cellular response to thyroid hormone stimulus (GO:0097067)	01�� 12��	0.140141	0.294475		0	0	7.20664	14.1618	CTSL
regulation of oxidative stress-induced cell death (GO:1903201)	01�� 12��	0.140141	0.294475		0	0	7.20664	14.1618	PARK7
regulation of response to oxidative stress (GO:1902882)	01�� 12��	0.140141	0.294475		0	0	7.20664	14.1618	MACROH2A1
regulation of sister chromatid cohesion (GO:0007063)	01�� 12��	0.140141	0.294475		0	0	7.20664	14.1618	FEN1
serine family amino acid biosynthetic process (GO:0009070)	01�� 12��	0.140141	0.294475		0	0	7.20664	14.1618	PSAT1
mitochondrial electron transport, ubiquinol to cytochrome c (GO:0006122)	01�� 12��	0.140141	0.294475		0	0	7.20664	14.1618	UQCRFS1
mitotic nuclear membrane disassembly (GO:0007077)	01�� 12��	0.140141	0.294475		0	0	7.20664	14.1618	CCNB1
modulation by host of viral process (GO:0044788)	01�� 12��	0.140141	0.294475		0	0	7.20664	14.1618	CFL1
negative regulation by host of viral process (GO:0044793)	01�� 12��	0.140141	0.294475		0	0	7.20664	14.1618	PSMC3
negative regulation of microtubule polymerization (GO:0031115)	01�� 12��	0.140141	0.294475		0	0	7.20664	14.1618	STMN1
nucleoside salvage (GO:0043174)	01�� 12��	0.140141	0.294475		0	0	7.20664	14.1618	TK1
phagolysosome assembly (GO:0001845)	01�� 12��	0.140141	0.294475		0	0	7.20664	14.1618	CORO1A
phosphate ion transmembrane transport (GO:0035435)	01�� 12��	0.140141	0.294475		0	0	7.20664	14.1618	SLC25A3
positive regulation of metaphase/anaphase transition of cell cycle (GO:1902101)	01�� 12��	0.140141	0.294475		0	0	7.20664	14.1618	DLGAP5
positive regulation of mitotic metaphase/anaphase transition (GO:0045842)	01�� 12��	0.140141	0.294475		0	0	7.20664	14.1618	DLGAP5
positive regulation of mitotic sister chromatid separation (GO:1901970)	01�� 12��	0.140141	0.294475		0	0	7.20664	14.1618	DLGAP5
positive regulation of sodium ion transmembrane transport (GO:1902307)	01�� 12��	0.140141	0.294475		0	0	7.20664	14.1618	ATP1B3
positive regulation of B cell activation (GO:0050871)	2/53	0.141986	0.297718		0	0	3.11496	6.08048	CD74;FCRL3
positive regulation of chemokine production (GO:0032722)	2/53	0.141986	0.297718		0	0	3.11496	6.08048	CD74;HMGB1
positive regulation of multicellular organismal process (GO:0051240)	7/345	0.14265	0.298011		0	0	1.65442	3.22175	FABP5;BAD;C1QBP;CFL1;NME2;MACROH2A1;SOD1
positive regulation of cellular metabolic process (GO:0031325)	3/105	0.144337	0.298011		0	0	2.3396	4.52855	CHCHD2;CCNB1;PRELID1
unsaturated fatty acid metabolic process (GO:0033559)	2/54	0.146293	0.298011		0	0	3.0549	5.87195	GPX4;GSTP1
nuclear membrane reassembly (GO:0031468)	2/54	0.146293	0.298011		0	0	3.0549	5.87195	CCNB1;RAN
protein processing (GO:0016485)	3/106	0.147257	0.298011		0	0	2.31677	4.43796	CTSL;LGMN;SEC11C
RNA export from nucleus (GO:0006405)	3/106	0.147257	0.298011		0	0	2.31677	4.43796	DDX39A;ALYREF;RAN
protein localization to nucleus (GO:0034504)	3/106	0.147257	0.298011		0	0	2.31677	4.43796	YWHAE;ARL2;RAN
positive regulation of programmed cell death (GO:0043068)	6/286	0.149811	0.298011		0	0	1.70989	3.24603	DNAJA1;UBB;BAD;C1QBP;HMGB1;SOD1
response to calcium ion (GO:0051592)	3/107	0.150196	0.298011		0	0	2.29438	4.34972	CALM1;CALM2;LGMN
regulation of gene silencing by RNA (GO:0060966)	2/55	0.150627	0.298011		0	0	2.99711	5.67336	POLR2E;H3-3A
regulation of posttranscriptional gene silencing (GO:0060147)	2/55	0.150627	0.298011		0	0	2.99711	5.67336	POLR2E;H3-3A
negative regulation of cysteine-type endopeptidase activity involved in apoptotic process (GO:0043154)	2/55	0.150627	0.298011		0	0	2.99711	5.67336	YWHAE;PARK7
negative regulation of cytokine-mediated signaling pathway (GO:0001960)	2/55	0.150627	0.298011		0	0	2.99711	5.67336	GSTP1;GPS2
negative regulation of protein modification by small protein conjugation or removal (GO:1903321)	2/55	0.150627	0.298011		0	0	2.99711	5.67336	DNAJA1;PARK7
pseudouridine synthesis (GO:0001522)	01�� 13��	0.150896	0.298011		0	0	6.60576	12.4926	NHP2
purine nucleotide catabolic process (GO:0006195)	01�� 13��	0.150896	0.298011		0	0	6.60576	12.4926	HINT1
purine ribonucleoside triphosphate metabolic process (GO:0009205)	01�� 13��	0.150896	0.298011		0	0	6.60576	12.4926	RAN
purine-containing compound salvage (GO:0043101)	01�� 13��	0.150896	0.298011		0	0	6.60576	12.4926	APRT
cellular biogenic amine metabolic process (GO:0006576)	01�� 13��	0.150896	0.298011		0	0	6.60576	12.4926	SMS
cellular potassium ion homeostasis (GO:0030007)	01�� 13��	0.150896	0.298011		0	0	6.60576	12.4926	ATP1B3
regulation of histone modification (GO:0031056)	01�� 13��	0.150896	0.298011		0	0	6.60576	12.4926	PARK7
central nervous system neuron axonogenesis (GO:0021955)	01�� 13��	0.150896	0.298011		0	0	6.60576	12.4926	HSP90AA1
regulation of membrane repolarization (GO:0060306)	01�� 13��	0.150896	0.298011		0	0	6.60576	12.4926	YWHAE
regulation of mitotic cell cycle spindle assembly checkpoint (GO:0090266)	01�� 13��	0.150896	0.298011		0	0	6.60576	12.4926	CCNB1
DNA catabolic process (GO:0006308)	01�� 13��	0.150896	0.298011		0	0	6.60576	12.4926	ISG20
regulation of protein acetylation (GO:1901983)	01�� 13��	0.150896	0.298011		0	0	6.60576	12.4926	PARK7
entry into host (GO:0044409)	01�� 13��	0.150896	0.298011		0	0	6.60576	12.4926	PPIA
regulation of response to stress (GO:0080134)	01�� 13��	0.150896	0.298011		0	0	6.60576	12.4926	MACROH2A1
establishment of protein localization to chromosome (GO:0070199)	01�� 13��	0.150896	0.298011		0	0	6.60576	12.4926	MACROH2A1
regulation of T cell differentiation in thymus (GO:0033081)	01�� 13��	0.150896	0.298011		0	0	6.60576	12.4926	SOD1
regulation of tube diameter (GO:0035296)	01�� 13��	0.150896	0.298011		0	0	6.60576	12.4926	ITGB1BP1
response to interleukin-6 (GO:0070741)	01�� 13��	0.150896	0.298011		0	0	6.60576	12.4926	PHB
response to nitric oxide (GO:0071731)	01�� 13��	0.150896	0.298011		0	0	6.60576	12.4926	TXN
response to thyroid hormone (GO:0097066)	01�� 13��	0.150896	0.298011		0	0	6.60576	12.4926	CTSL
homeostasis of number of cells (GO:0048872)	01�� 13��	0.150896	0.298011		0	0	6.60576	12.4926	OCIAD2
kinetochore organization (GO:0051383)	01�� 13��	0.150896	0.298011		0	0	6.60576	12.4926	DLGAP5
sodium ion export across plasma membrane (GO:0036376)	01�� 13��	0.150896	0.298011		0	0	6.60576	12.4926	ATP1B3
mitochondrial outer membrane permeabilization (GO:0097345)	01�� 13��	0.150896	0.298011		0	0	6.60576	12.4926	BAD
mitochondrion transport along microtubule (GO:0047497)	01�� 13��	0.150896	0.298011		0	0	6.60576	12.4926	UBB
vascular process in circulatory system (GO:0003018)	01�� 13��	0.150896	0.298011		0	0	6.60576	12.4926	ITGB1BP1
myelination in peripheral nervous system (GO:0022011)	01�� 13��	0.150896	0.298011		0	0	6.60576	12.4926	SOD1
negative regulation by host of viral transcription (GO:0043922)	01�� 13��	0.150896	0.298011		0	0	6.60576	12.4926	PSMC3
negative regulation of alcohol biosynthetic process (GO:1902931)	01�� 13��	0.150896	0.298011		0	0	6.60576	12.4926	SOD1
negative regulation of CD4-positive, alpha-beta T cell activation (GO:2000515)	01�� 13��	0.150896	0.298011		0	0	6.60576	12.4926	HMGB1
negative regulation of cell morphogenesis involved in differentiation (GO:0010771)	01�� 13��	0.150896	0.298011		0	0	6.60576	12.4926	ITGB1BP1
negative regulation of histone methylation (GO:0031061)	01�� 13��	0.150896	0.298011		0	0	6.60576	12.4926	MACROH2A1
negative regulation of intrinsic apoptotic signaling pathway in response to DNA damage by p53 class mediator (GO:1902166)	01�� 13��	0.150896	0.298011		0	0	6.60576	12.4926	CD74
negative regulation of macromolecule biosynthetic process (GO:0010558)	01�� 13��	0.150896	0.298011		0	0	6.60576	12.4926	GSTP1
negative regulation of nucleocytoplasmic transport (GO:0046823)	01�� 13��	0.150896	0.298011		0	0	6.60576	12.4926	PARK7
negative regulation of reactive oxygen species biosynthetic process (GO:1903427)	01�� 13��	0.150896	0.298011		0	0	6.60576	12.4926	PARK7
negative regulation of substrate adhesion-dependent cell spreading (GO:1900025)	01�� 13��	0.150896	0.298011		0	0	6.60576	12.4926	ITGB1BP1
pentose-phosphate shunt (GO:0006098)	01�� 13��	0.150896	0.298011		0	0	6.60576	12.4926	TALDO1
polyamine metabolic process (GO:0006595)	01�� 13��	0.150896	0.298011		0	0	6.60576	12.4926	SMS
positive regulation of purine nucleotide biosynthetic process (GO:1900373)	01�� 13��	0.150896	0.298011		0	0	6.60576	12.4926	TMSB4X
positive regulation of reactive oxygen species biosynthetic process (GO:1903428)	01�� 13��	0.150896	0.298011		0	0	6.60576	12.4926	CYBA
positive regulation of ruffle assembly (GO:1900029)	01�� 13��	0.150896	0.298011		0	0	6.60576	12.4926	PFN1
positive regulation of vascular endothelial cell proliferation (GO:1905564)	01�� 13��	0.150896	0.298011		0	0	6.60576	12.4926	HMGB1
protein localization to mitochondrion (GO:0070585)	01�� 13��	0.150896	0.298011		0	0	6.60576	12.4926	DNAJA1
regulation of MAPK cascade (GO:0043408)	4/166	0.154829	0.304262		0	0	1.96607	3.66758	CD74;FCRL3;GSTP1;HMGB1
protein-containing complex disassembly (GO:0032984)	2/56	0.154987	0.304262		0	0	2.94146	5.4841	HSPA8;PPP1CA
DNA damage response, signal transduction by p53 class mediator resulting in cell cycle arrest (GO:0006977)	2/56	0.154987	0.304262		0	0	2.94146	5.4841	CCNB1;PCNA
telomere maintenance (GO:0000723)	2/56	0.154987	0.304262		0	0	2.94146	5.4841	PCNA;POLD2
nuclear-transcribed mRNA catabolic process, deadenylation-dependent decay (GO:0000288)	2/56	0.154987	0.304262		0	0	2.94146	5.4841	LSM4;LSM3
positive regulation of establishment of protein localization to mitochondrion (GO:1903749)	2/56	0.154987	0.304262		0	0	2.94146	5.4841	YWHAE;BAD
organelle organization (GO:0006996)	8/420	0.157335	0.305224		0	0	1.55163	2.86955	PRDX3;CHCHD2;ATP5F1B;CFL1;PARK7;PHB;PPIA;HSD17B10
regulation of interleukin-6 production (GO:0032675)	3/110	0.159124	0.305224		0	0	2.22971	4.09837	CD74;CYBA;HMGB1
dicarboxylic acid metabolic process (GO:0043648)	2/57	0.15937	0.305224		0	0	2.88783	5.30357	DHFR;MDH2
positive regulation of gene expression, epigenetic (GO:0045815)	2/57	0.15937	0.305224		0	0	2.88783	5.30357	POLR2E;MACROH2A1
pyrimidine nucleoside biosynthetic process (GO:0046134)	01�� 14��	0.161516	0.305224		0	0	6.09731	11.1163	TK1
antiviral innate immune response (GO:0140374)	01�� 14��	0.161516	0.305224		0	0	6.09731	11.1163	PHB
cellular copper ion homeostasis (GO:0006878)	01�� 14��	0.161516	0.305224		0	0	6.09731	11.1163	MT2A
regulation of histone deacetylation (GO:0031063)	01�� 14��	0.161516	0.305224		0	0	6.09731	11.1163	FOXP3
regulation of integrin-mediated signaling pathway (GO:2001044)	01�� 14��	0.161516	0.305224		0	0	6.09731	11.1163	ITGB1BP1
regulation of intrinsic apoptotic signaling pathway in response to DNA damage by p53 class mediator (GO:1902165)	01�� 14��	0.161516	0.305224		0	0	6.09731	11.1163	CD74
coenzyme A metabolic process (GO:0015936)	01�� 14��	0.161516	0.305224		0	0	6.09731	11.1163	ACOT7
regulation of macrophage cytokine production (GO:0010935)	01�� 14��	0.161516	0.305224		0	0	6.09731	11.1163	CD74
covalent chromatin modification (GO:0016569)	01�� 14��	0.161516	0.305224		0	0	6.09731	11.1163	PARK7
cytoplasmic sequestering of transcription factor (GO:0042994)	01�� 14��	0.161516	0.305224		0	0	6.09731	11.1163	TMSB4X
regulation of nitric-oxide synthase biosynthetic process (GO:0051769)	01�� 14��	0.161516	0.305224		0	0	6.09731	11.1163	GSTP1
regulation of transcription of nucleolar large rRNA by RNA polymerase I (GO:1901836)	01�� 14��	0.161516	0.305224		0	0	6.09731	11.1163	MACROH2A1
heart process (GO:0003015)	01�� 14��	0.161516	0.305224		0	0	6.09731	11.1163	SOD1
substrate-dependent cell migration (GO:0006929)	01�� 14��	0.161516	0.305224		0	0	6.09731	11.1163	ITGB1BP1
T-helper cell differentiation (GO:0042093)	01�� 14��	0.161516	0.305224		0	0	6.09731	11.1163	HMGB1
thymus development (GO:0048538)	01�� 14��	0.161516	0.305224		0	0	6.09731	11.1163	SOD1
membrane repolarization during action potential (GO:0086011)	01�� 14��	0.161516	0.305224		0	0	6.09731	11.1163	YWHAE
vasodilation (GO:0042311)	01�� 14��	0.161516	0.305224		0	0	6.09731	11.1163	SOD1
myeloid dendritic cell activation (GO:0001773)	01�� 14��	0.161516	0.305224		0	0	6.09731	11.1163	HMGB1
negative regulation of cell migration involved in sprouting angiogenesis (GO:0090051)	01�� 14��	0.161516	0.305224		0	0	6.09731	11.1163	ITGB1BP1
negative regulation of DNA damage response, signal transduction by p53 class mediator (GO:0043518)	01�� 14��	0.161516	0.305224		0	0	6.09731	11.1163	CD74
negative regulation of mRNA splicing, via spliceosome (GO:0048025)	01�� 14��	0.161516	0.305224		0	0	6.09731	11.1163	C1QBP
negative regulation of neuroinflammatory response (GO:0150079)	01�� 14��	0.161516	0.305224		0	0	6.09731	11.1163	TNFRSF1B
negative regulation of secretion (GO:0051048)	01�� 14��	0.161516	0.305224		0	0	6.09731	11.1163	CD74
negative regulation of T cell mediated immunity (GO:0002710)	01�� 14��	0.161516	0.305224		0	0	6.09731	11.1163	FOXP3
nuclear membrane disassembly (GO:0051081)	01�� 14��	0.161516	0.305224		0	0	6.09731	11.1163	CCNB1
nucleoside phosphate biosynthetic process (GO:1901293)	01�� 14��	0.161516	0.305224		0	0	6.09731	11.1163	NME2
nucleoside triphosphate metabolic process (GO:0009141)	01�� 14��	0.161516	0.305224		0	0	6.09731	11.1163	NME2
ovarian follicle development (GO:0001541)	01�� 14��	0.161516	0.305224		0	0	6.09731	11.1163	SOD1
peptidyl-serine dephosphorylation (GO:0070262)	01�� 14��	0.161516	0.305224		0	0	6.09731	11.1163	PPP1CA
positive regulation of long-term synaptic potentiation (GO:1900273)	01�� 14��	0.161516	0.305224		0	0	6.09731	11.1163	LGMN
positive regulation of mitochondrial translation (GO:0070131)	01�� 14��	0.161516	0.305224		0	0	6.09731	11.1163	C1QBP
positive regulation of potassium ion transmembrane transporter activity (GO:1901018)	01�� 14��	0.161516	0.305224		0	0	6.09731	11.1163	ATP1B3
positive regulation of regulatory T cell differentiation (GO:0045591)	01�� 14��	0.161516	0.305224		0	0	6.09731	11.1163	FOXP3
positive regulation of type 2 immune response (GO:0002830)	01�� 14��	0.161516	0.305224		0	0	6.09731	11.1163	CD74
inflammatory response (GO:0006954)	5/230	0.161984	0.305814		0	0	1.77098	3.22363	PRDX5;CCL22;IL2RA;CYBA;HMGB1
regulation of tumor necrosis factor-mediated signaling pathway (GO:0010803)	2/58	0.163776	0.308607		0	0	2.83612	5.13125	GSTP1;GPS2
positive regulation of mitochondrion organization (GO:0010822)	2/58	0.163776	0.308607		0	0	2.83612	5.13125	BAD;PARK7
organelle assembly (GO:0070925)	8/425	0.164589	0.309843		0	0	1.53263	2.76533	SQLE;RILPL2;DYNLL1;LSM4;ATP6V1D;CORO1A;DLGAP5;LSM3
protein-containing complex subunit organization (GO:0043933)	3/112	0.165165	0.310333		0	0	2.18857	3.94121	CD74;LPXN;CAPG
regulation of cytoskeleton organization (GO:0051493)	3/112	0.165165	0.310333		0	0	2.18857	3.94121	RHOG;CDK2AP2;CORO1A
positive regulation of transcription by RNA polymerase II (GO:0045944)	15/908	0.166319	0.310459		0	0	1.34786	2.41785	H2AZ1;EIF5A;NME2;HMGB2;GPS2;PARK7;HMGB1;FOXP3;TOX2;CHCHD2;PSMC3;UBB;MYBL2;ITGB1BP1;DLGAP5
regulation of cell cycle (GO:0051726)	6/296	0.167331	0.310459		0	0	1.65008	2.94999	CCNB1;CDK4;CKS2;BIRC5;MYBL2;DLGAP5
sulfur compound biosynthetic process (GO:0044272)	3/113	0.168211	0.310459		0	0	2.16857	3.86556	GSTO1;GSTP1;AKR1A1
positive regulation of ERK1 and ERK2 cascade (GO:0070374)	4/172	0.169146	0.310459		0	0	1.89528	3.36789	CD74;CCL22;PHB;HMGB1
DNA repair (GO:0006281)	6/298	0.170936	0.310459		0	0	1.63861	2.89456	FEN1;PCNA;UBB;POLD2;PARK7;KPNA2
pyrimidine nucleoside metabolic process (GO:0006213)	01�� 15��	0.172005	0.310459		0	0	5.6615	9.96557	ERH
Arp2/3 complex-mediated actin nucleation (GO:0034314)	01�� 15��	0.172005	0.310459		0	0	5.6615	9.96557	ARPC1B
cellular response to arsenic-containing substance (GO:0071243)	01�� 15��	0.172005	0.310459		0	0	5.6615	9.96557	GSTO1
regulation of establishment of protein localization (GO:0070201)	01�� 15��	0.172005	0.310459		0	0	5.6615	9.96557	DNAJA1
cellular sodium ion homeostasis (GO:0006883)	01�� 15��	0.172005	0.310459		0	0	5.6615	9.96557	ATP1B3
central nervous system neuron development (GO:0021954)	01�� 15��	0.172005	0.310459		0	0	5.6615	9.96557	HSP90AA1
regulation of lymphocyte activation (GO:0051249)	01�� 15��	0.172005	0.310459		0	0	5.6615	9.96557	FCRL3
endoplasmic reticulum to cytosol transport (GO:1903513)	01�� 15��	0.172005	0.310459		0	0	5.6615	9.96557	SEC61B
engulfment of apoptotic cell (GO:0043652)	01�� 15��	0.172005	0.310459		0	0	5.6615	9.96557	RHOG
establishment of spindle localization (GO:0051293)	01�� 15��	0.172005	0.310459		0	0	5.6615	9.96557	CFL1
glucan catabolic process (GO:0009251)	01�� 15��	0.172005	0.310459		0	0	5.6615	9.96557	CALM1
glycogen catabolic process (GO:0005980)	01�� 15��	0.172005	0.310459		0	0	5.6615	9.96557	CALM1
response to acidic pH (GO:0010447)	01�� 15��	0.172005	0.310459		0	0	5.6615	9.96557	LGMN
GTP metabolic process (GO:0046039)	01�� 15��	0.172005	0.310459		0	0	5.6615	9.96557	RAN
response to ethanol (GO:0045471)	01�� 15��	0.172005	0.310459		0	0	5.6615	9.96557	SOD1
interleukin-27-mediated signaling pathway (GO:0070106)	01�� 15��	0.172005	0.310459		0	0	5.6615	9.96557	EBI3
lipoxygenase pathway (GO:0019372)	01�� 15��	0.172005	0.310459		0	0	5.6615	9.96557	GPX4
superoxide anion generation (GO:0042554)	01�� 15��	0.172005	0.310459		0	0	5.6615	9.96557	CYBA
medium-chain fatty acid metabolic process (GO:0051791)	01�� 15��	0.172005	0.310459		0	0	5.6615	9.96557	ACOT7
membrane repolarization during cardiac muscle cell action potential (GO:0086013)	01�� 15��	0.172005	0.310459		0	0	5.6615	9.96557	YWHAE
tRNA 5'-end processing (GO:0099116)	01�� 15��	0.172005	0.310459		0	0	5.6615	9.96557	HSD17B10
mitochondrial RNA metabolic process (GO:0000959)	01�� 15��	0.172005	0.310459		0	0	5.6615	9.96557	MRPL12
modulation by host of viral genome replication (GO:0044827)	01�� 15��	0.172005	0.310459		0	0	5.6615	9.96557	PHB
vitamin D metabolic process (GO:0042359)	01�� 15��	0.172005	0.310459		0	0	5.6615	9.96557	LGMN
negative regulation of androgen receptor signaling pathway (GO:0060766)	01�� 15��	0.172005	0.310459		0	0	5.6615	9.96557	PHB
negative regulation of endoplasmic reticulum stress-induced intrinsic apoptotic signaling pathway (GO:1902236)	01�� 15��	0.172005	0.310459		0	0	5.6615	9.96557	PARK7
negative regulation of mRNA processing (GO:0050686)	01�� 15��	0.172005	0.310459		0	0	5.6615	9.96557	C1QBP
peptidyl-arginine modification (GO:0018195)	01�� 15��	0.172005	0.310459		0	0	5.6615	9.96557	PARK7
placenta development (GO:0001890)	01�� 15��	0.172005	0.310459		0	0	5.6615	9.96557	SOD1
positive regulation of acute inflammatory response (GO:0002675)	01�� 15��	0.172005	0.310459		0	0	5.6615	9.96557	PARK7
positive regulation of cell killing (GO:0031343)	01�� 15��	0.172005	0.310459		0	0	5.6615	9.96557	CYBA
positive regulation of chromatin organization (GO:1905269)	01�� 15��	0.172005	0.310459		0	0	5.6615	9.96557	H3-3A
positive regulation of chromosome organization (GO:2001252)	01�� 15��	0.172005	0.310459		0	0	5.6615	9.96557	FEN1
positive regulation of lyase activity (GO:0051349)	01�� 15��	0.172005	0.310459		0	0	5.6615	9.96557	PARK7
positive regulation of membrane protein ectodomain proteolysis (GO:0051044)	01�� 15��	0.172005	0.310459		0	0	5.6615	9.96557	TNFRSF1B
positive regulation of protein export from nucleus (GO:0046827)	01�� 15��	0.172005	0.310459		0	0	5.6615	9.96557	YWHAE
positive regulation of response to cytokine stimulus (GO:0060760)	01�� 15��	0.172005	0.310459		0	0	5.6615	9.96557	CD74
prostanoid biosynthetic process (GO:0046457)	01�� 15��	0.172005	0.310459		0	0	5.6615	9.96557	CD74
cellular amide metabolic process (GO:0043603)	3/115	0.174351	0.314405		0	0	2.12963	3.71979	DHFR;ACOT7;DBI
B cell differentiation (GO:0030183)	2/61	0.177119	0.318815		0	0	2.6915	4.6588	GPS2;SLC25A5
regulation of DNA-templated transcription, initiation (GO:2000142)	2/61	0.177119	0.318815		0	0	2.6915	4.6588	CCNB1;CDK4
positive regulation of developmental process (GO:0051094)	4/177	0.181419	0.320353		0	0	1.84003	3.14083	CDC20;C1QBP;CFL1;LLPH
glucose metabolic process (GO:0006006)	2/62	0.181605	0.320353		0	0	2.64651	4.51474	MDH2;AKR1A1
stress-activated MAPK cascade (GO:0051403)	2/62	0.181605	0.320353		0	0	2.64651	4.51474	UBB;GPS2
regulation of ATP biosynthetic process (GO:2001169)	01�� 16��	0.182362	0.320353		0	0	5.2838	8.99176	TMSB4X
regulation of defense response to virus (GO:0050688)	01�� 16��	0.182362	0.320353		0	0	5.2838	8.99176	C1QBP
cellular polysaccharide catabolic process (GO:0044247)	01�� 16��	0.182362	0.320353		0	0	5.2838	8.99176	CALM1
regulation of ERBB signaling pathway (GO:1901184)	01�� 16��	0.182362	0.320353		0	0	5.2838	8.99176	LGMN
regulation of interleukin-1 production (GO:0032652)	01�� 16��	0.182362	0.320353		0	0	5.2838	8.99176	HMGB1
regulation of leukocyte activation (GO:0002694)	01�� 16��	0.182362	0.320353		0	0	5.2838	8.99176	CD74
dendritic cell chemotaxis (GO:0002407)	01�� 16��	0.182362	0.320353		0	0	5.2838	8.99176	HMGB1
regulation of mitotic sister chromatid separation (GO:0010965)	01�� 16��	0.182362	0.320353		0	0	5.2838	8.99176	UBE2C
regulation of monocyte differentiation (GO:0045655)	01�� 16��	0.182362	0.320353		0	0	5.2838	8.99176	CD74
regulation of phosphate metabolic process (GO:0019220)	01�� 16��	0.182362	0.320353		0	0	5.2838	8.99176	MCM7
regulation of rRNA processing (GO:2000232)	01�� 16��	0.182362	0.320353		0	0	5.2838	8.99176	TRMT112
response to organophosphorus (GO:0046683)	01�� 16��	0.182362	0.320353		0	0	5.2838	8.99176	TYMS
retrograde axonal transport (GO:0008090)	01�� 16��	0.182362	0.320353		0	0	5.2838	8.99176	SOD1
membrane repolarization (GO:0086009)	01�� 16��	0.182362	0.320353		0	0	5.2838	8.99176	ATP1B3
motor neuron axon guidance (GO:0008045)	01�� 16��	0.182362	0.320353		0	0	5.2838	8.99176	RHOG
mRNA cis splicing, via spliceosome (GO:0045292)	01�� 16��	0.182362	0.320353		0	0	5.2838	8.99176	SNRPC
negative regulation of cell-substrate junction organization (GO:0150118)	01�� 16��	0.182362	0.320353		0	0	5.2838	8.99176	ITGB1BP1
negative regulation of focal adhesion assembly (GO:0051895)	01�� 16��	0.182362	0.320353		0	0	5.2838	8.99176	ITGB1BP1
negative regulation of release of cytochrome c from mitochondria (GO:0090201)	01�� 16��	0.182362	0.320353		0	0	5.2838	8.99176	PRELID1
negative regulation of transcription regulatory region DNA binding (GO:2000678)	01�� 16��	0.182362	0.320353		0	0	5.2838	8.99176	TMSB4X
neuron projection organization (GO:0106027)	01�� 16��	0.182362	0.320353		0	0	5.2838	8.99176	LGMN
nucleoside diphosphate metabolic process (GO:0009132)	01�� 16��	0.182362	0.320353		0	0	5.2838	8.99176	NME2
positive regulation of alpha-beta T cell proliferation (GO:0046641)	01�� 16��	0.182362	0.320353		0	0	5.2838	8.99176	EBI3
positive regulation of myeloid leukocyte cytokine production involved in immune response (GO:0061081)	01�� 16��	0.182362	0.320353		0	0	5.2838	8.99176	CD74
positive regulation of protein phosphorylation (GO:0001934)	7/371	0.184072	0.323068		0	0	1.53419	2.59651	CD74;HSP90AA1;TXN;PARK7;CALM1;CALM2;PPIA
amyloid fibril formation (GO:1990000)	2/63	0.186107	0.32548		0	0	2.60299	4.37676	UBB;H3-3A
cell cycle G1/S phase transition (GO:0044843)	2/63	0.186107	0.32548		0	0	2.60299	4.37676	NASP;CDK4
monocarboxylic acid biosynthetic process (GO:0072330)	2/63	0.186107	0.32548		0	0	2.60299	4.37676	PARK7;HSD17B10
positive regulation of DNA metabolic process (GO:0051054)	2/63	0.186107	0.32548		0	0	2.60299	4.37676	PCNA;HMGB1
RNA processing (GO:0006396)	4/179	0.18641	0.325721		0	0	1.81882	3.05526	SNRPD1;LSM4;LSM3;SNRPB
membrane organization (GO:0061024)	5/242	0.186884	0.326261		0	0	1.68027	2.81827	HSPA8;UBB;CLTB;AP2S1;CLTA
regulated exocytosis (GO:0045055)	4/180	0.188922	0.328087		0	0	1.80839	3.01354	TMSB4X;ANXA5;CALM1;SOD1
positive regulation of cellular biosynthetic process (GO:0031328)	4/180	0.188922	0.328087		0	0	1.80839	3.01354	HSP90AA1;PCNA;EIF6;PARK7
regulation of extrinsic apoptotic signaling pathway (GO:2001236)	2/64	0.190624	0.328087		0	0	2.56087	4.24452	GSTP1;PARK7
regulation of transcription initiation from RNA polymerase II promoter (GO:0060260)	2/64	0.190624	0.328087		0	0	2.56087	4.24452	CCNB1;CDK4
protein catabolic process (GO:0030163)	2/64	0.190624	0.328087		0	0	2.56087	4.24452	HSPA8;HSP90AA1
positive regulation of nucleic acid-templated transcription (GO:1903508)	9/511	0.191604	0.328087		0	0	1.43188	2.36593	CD74;RHOG;NME2;HMGB2;PHB;MRPL12;ILF2;HNRNPAB;FOXP3
regulation of cell killing (GO:0031341)	01�� 17��	0.192591	0.328087		0	0	4.95331	8.15903	CYBA
regulation of cellular respiration (GO:0043457)	01�� 17��	0.192591	0.328087		0	0	4.95331	8.15903	PRELID1
regulation of leukocyte migration (GO:0002685)	01�� 17��	0.192591	0.328087		0	0	4.95331	8.15903	RHOG
copper ion homeostasis (GO:0055070)	01�� 17��	0.192591	0.328087		0	0	4.95331	8.15903	MT2A
diol biosynthetic process (GO:0034312)	01�� 17��	0.192591	0.328087		0	0	4.95331	8.15903	DHFR
epithelial cell morphogenesis (GO:0003382)	01�� 17��	0.192591	0.328087		0	0	4.95331	8.15903	RILPL2
establishment of protein localization to endoplasmic reticulum (GO:0072599)	01�� 17��	0.192591	0.328087		0	0	4.95331	8.15903	SRP14
regulation of stem cell proliferation (GO:0072091)	01�� 17��	0.192591	0.328087		0	0	4.95331	8.15903	HMGB2
retrograde protein transport, ER to cytosol (GO:0030970)	01�� 17��	0.192591	0.328087		0	0	4.95331	8.15903	SEC61B
ribosomal small subunit assembly (GO:0000028)	01�� 17��	0.192591	0.328087		0	0	4.95331	8.15903	RPS5
maturation of 5.8S rRNA (GO:0000460)	01�� 17��	0.192591	0.328087		0	0	4.95331	8.15903	EIF6
tail-anchored membrane protein insertion into ER membrane (GO:0071816)	01�� 17��	0.192591	0.328087		0	0	4.95331	8.15903	GET3
modified amino acid transport (GO:0072337)	01�� 17��	0.192591	0.328087		0	0	4.95331	8.15903	SLC1A4
negative regulation of chemokine production (GO:0032682)	01�� 17��	0.192591	0.328087		0	0	4.95331	8.15903	GSTP1
negative regulation of cytokine production involved in immune response (GO:0002719)	01�� 17��	0.192591	0.328087		0	0	4.95331	8.15903	FOXP3
negative regulation of interleukin-10 production (GO:0032693)	01�� 17��	0.192591	0.328087		0	0	4.95331	8.15903	FOXP3
negative regulation of intrinsic apoptotic signaling pathway by p53 class mediator (GO:1902254)	01�� 17��	0.192591	0.328087		0	0	4.95331	8.15903	CD74
negative regulation of phagocytosis (GO:0050765)	01�� 17��	0.192591	0.328087		0	0	4.95331	8.15903	HMGB1
phosphate ion transport (GO:0006817)	01�� 17��	0.192591	0.328087		0	0	4.95331	8.15903	SLC25A3
positive regulation of DNA replication (GO:0045740)	01�� 17��	0.192591	0.328087		0	0	4.95331	8.15903	PCNA
positive regulation of transcription of Notch receptor target (GO:0007221)	01�� 17��	0.192591	0.328087		0	0	4.95331	8.15903	DLGAP5
protein autoprocessing (GO:0016540)	01�� 17��	0.192591	0.328087		0	0	4.95331	8.15903	CTSL
positive regulation of apoptotic process (GO:0043065)	6/310	0.193222	0.328878		0	0	1.57296	2.58582	DNAJA1;UBB;BAD;C1QBP;HMGB1;SOD1
steroid biosynthetic process (GO:0006694)	2/65	0.195157	0.331598		0	0	2.5201	4.11772	SQLE;HSD17B10
mitotic G1 DNA damage checkpoint signaling (GO:0031571)	2/65	0.195157	0.331598		0	0	2.5201	4.11772	CCNB1;PCNA
positive regulation of DNA-binding transcription factor activity (GO:0051091)	5/246	0.195479	0.33186		0	0	1.65205	2.69664	PRDX3;PSMA6;UBB;PARK7;PPIA
cellular component disassembly (GO:0022411)	2/66	0.199703	0.334899		0	0	2.48059	3.99606	CTSL;CAPG
extracellular matrix disassembly (GO:0022617)	2/66	0.199703	0.334899		0	0	2.48059	3.99606	CTSL;CAPG
positive regulation of T cell proliferation (GO:0042102)	2/66	0.199703	0.334899		0	0	2.48059	3.99606	EBI3;HMGB1
adenine nucleotide transport (GO:0051503)	01�� 18��	0.202692	0.334899		0	0	4.66171	7.44039	SLC25A5
pulmonary valve development (GO:0003177)	01�� 18��	0.202692	0.334899		0	0	4.66171	7.44039	TNFRSF1B
regulation of B cell differentiation (GO:0045577)	01�� 18��	0.202692	0.334899		0	0	4.66171	7.44039	FCRL3
regulation of cellular protein catabolic process (GO:1903362)	01�� 18��	0.202692	0.334899		0	0	4.66171	7.44039	HSP90AA1
regulation of fatty acid metabolic process (GO:0019217)	01�� 18��	0.202692	0.334899		0	0	4.66171	7.44039	EIF6
cellular response to zinc ion (GO:0071294)	01�� 18��	0.202692	0.334899		0	0	4.66171	7.44039	MT2A
regulation of mitochondrial outer membrane permeabilization involved in apoptotic signaling pathway (GO:1901028)	01�� 18��	0.202692	0.334899		0	0	4.66171	7.44039	SLC25A5
dendritic cell migration (GO:0036336)	01�� 18��	0.202692	0.334899		0	0	4.66171	7.44039	HMGB1
regulation of multicellular organism growth (GO:0040014)	01�� 18��	0.202692	0.334899		0	0	4.66171	7.44039	SOD1
endothelial cell proliferation (GO:0001935)	01�� 18��	0.202692	0.334899		0	0	4.66171	7.44039	ITGB1BP1
regulation of protein sumoylation (GO:0033233)	01�� 18��	0.202692	0.334899		0	0	4.66171	7.44039	PARK7
regulation of vascular endothelial cell proliferation (GO:1905562)	01�� 18��	0.202692	0.334899		0	0	4.66171	7.44039	HMGB1
release of cytochrome c from mitochondria (GO:0001836)	01�� 18��	0.202692	0.334899		0	0	4.66171	7.44039	BAD
glycoprotein catabolic process (GO:0006516)	01�� 18��	0.202692	0.334899		0	0	4.66171	7.44039	CTSL
rRNA transcription (GO:0009303)	01�� 18��	0.202692	0.334899		0	0	4.66171	7.44039	GTF3C6
synaptic transmission, glutamatergic (GO:0035249)	01�� 18��	0.202692	0.334899		0	0	4.66171	7.44039	SLC1A4
microtubule depolymerization (GO:0007019)	01�� 18��	0.202692	0.334899		0	0	4.66171	7.44039	STMN1
negative regulation of fibroblast proliferation (GO:0048147)	01�� 18��	0.202692	0.334899		0	0	4.66171	7.44039	GSTP1
negative regulation of interleukin-8 production (GO:0032717)	01�� 18��	0.202692	0.334899		0	0	4.66171	7.44039	TMSB4X
negative regulation of leukocyte cell-cell adhesion (GO:1903038)	01�� 18��	0.202692	0.334899		0	0	4.66171	7.44039	TIGIT
negative regulation of Rho protein signal transduction (GO:0035024)	01�� 18��	0.202692	0.334899		0	0	4.66171	7.44039	STMN1
negative regulation of signal transduction by p53 class mediator (GO:1901797)	01�� 18��	0.202692	0.334899		0	0	4.66171	7.44039	CD74
nucleotide biosynthetic process (GO:0009165)	01�� 18��	0.202692	0.334899		0	0	4.66171	7.44039	RRM2
positive chemotaxis (GO:0050918)	01�� 18��	0.202692	0.334899		0	0	4.66171	7.44039	CORO1A
positive regulation of glial cell differentiation (GO:0045687)	01�� 18��	0.202692	0.334899		0	0	4.66171	7.44039	TNFRSF1B
positive regulation of nervous system process (GO:0031646)	01�� 18��	0.202692	0.334899		0	0	4.66171	7.44039	TNFRSF1B
positive regulation of nitric-oxide synthase activity (GO:0051000)	01�� 18��	0.202692	0.334899		0	0	4.66171	7.44039	DHFR
prostanoid metabolic process (GO:0006692)	01�� 18��	0.202692	0.334899		0	0	4.66171	7.44039	GSTP1
regulation of tumor necrosis factor production (GO:0032680)	3/124	0.202706	0.334899		0	0	1.97032	3.14463	GSTP1;CYBA;HMGB1
regulation of gene silencing by miRNA (GO:0060964)	2/67	0.204261	0.336621		0	0	2.44231	3.87926	POLR2E;H3-3A
regulation of viral genome replication (GO:0045069)	2/67	0.204261	0.336621		0	0	2.44231	3.87926	ISG20;PPIA
vascular endothelial growth factor receptor signaling pathway (GO:0048010)	2/67	0.204261	0.336621		0	0	2.44231	3.87926	HSP90AA1;CYBA
regulation of phosphorylation (GO:0042325)	3/125	0.205922	0.339075		0	0	1.95407	3.08793	EIF6;MCM7;DYNLL1
negative regulation of growth (GO:0045926)	3/126	0.20915	0.342178		0	0	1.93809	3.03253	NDUFA13;MT2A;PHB
regulation of GTPase activity (GO:0043087)	4/189	0.211996	0.342178		0	0	1.71962	2.66746	CCL22;ARL2;ITGB1BP1;SOD1
actin filament capping (GO:0051693)	01�� 19��	0.212667	0.342178		0	0	4.4025	6.81518	CAPG
Rac protein signal transduction (GO:0016601)	01�� 19��	0.212667	0.342178		0	0	4.4025	6.81518	RHOG
aspartate family amino acid metabolic process (GO:0009066)	01�� 19��	0.212667	0.342178		0	0	4.4025	6.81518	SMS
regulation of autophagy of mitochondrion (GO:1903146)	01�� 19��	0.212667	0.342178		0	0	4.4025	6.81518	PARK7
barbed-end actin filament capping (GO:0051016)	01�� 19��	0.212667	0.342178		0	0	4.4025	6.81518	CAPG
cellular response to copper ion (GO:0071280)	01�� 19��	0.212667	0.342178		0	0	4.4025	6.81518	MT2A
regulation of histone H3-K4 methylation (GO:0051569)	01�� 19��	0.212667	0.342178		0	0	4.4025	6.81518	MACROH2A1
regulation of lymphocyte proliferation (GO:0050670)	01�� 19��	0.212667	0.342178		0	0	4.4025	6.81518	TNFRSF1B
regulation of neuroinflammatory response (GO:0150077)	01�� 19��	0.212667	0.342178		0	0	4.4025	6.81518	TNFRSF1B
regulation of oligodendrocyte differentiation (GO:0048713)	01�� 19��	0.212667	0.342178		0	0	4.4025	6.81518	TNFRSF1B
endoplasmic reticulum mannose trimming (GO:1904380)	01�� 19��	0.212667	0.342178		0	0	4.4025	6.81518	UBB
regulation of RIG-I signaling pathway (GO:0039535)	01�� 19��	0.212667	0.342178		0	0	4.4025	6.81518	C1QBP
establishment of skin barrier (GO:0061436)	01�� 19��	0.212667	0.342178		0	0	4.4025	6.81518	STMN1
folic acid metabolic process (GO:0046655)	01�� 19��	0.212667	0.342178		0	0	4.4025	6.81518	DHFR
glycerolipid catabolic process (GO:0046503)	01�� 19��	0.212667	0.342178		0	0	4.4025	6.81518	LYPLA2
regulation of water loss via skin (GO:0033561)	01�� 19��	0.212667	0.342178		0	0	4.4025	6.81518	STMN1
maintenance of protein localization in organelle (GO:0072595)	01�� 19��	0.212667	0.342178		0	0	4.4025	6.81518	ARL2
negative regulation of immune system process (GO:0002683)	01�� 19��	0.212667	0.342178		0	0	4.4025	6.81518	FOXP3
negative regulation of RNA metabolic process (GO:0051253)	01�� 19��	0.212667	0.342178		0	0	4.4025	6.81518	RPS26
NLS-bearing protein import into nucleus (GO:0006607)	01�� 19��	0.212667	0.342178		0	0	4.4025	6.81518	KPNA2
pore complex assembly (GO:0046931)	01�� 19��	0.212667	0.342178		0	0	4.4025	6.81518	BAD
positive regulation of cellular protein catabolic process (GO:1903364)	01�� 19��	0.212667	0.342178		0	0	4.4025	6.81518	HSP90AA1
positive regulation of G protein-coupled receptor signaling pathway (GO:0045745)	01�� 19��	0.212667	0.342178		0	0	4.4025	6.81518	PHB
positive regulation of oxidoreductase activity (GO:0051353)	01�� 19��	0.212667	0.342178		0	0	4.4025	6.81518	PARK7
prostaglandin biosynthetic process (GO:0001516)	01�� 19��	0.212667	0.342178		0	0	4.4025	6.81518	CD74
protein import into mitochondrial matrix (GO:0030150)	01�� 19��	0.212667	0.342178		0	0	4.4025	6.81518	TIMM23
RNA 3'-end processing (GO:0031123)	2/69	0.213411	0.343094		0	0	2.36916	3.65925	DDX39A;ALYREF
carbohydrate homeostasis (GO:0033500)	2/70	0.218001	0.34905		0	0	2.3342	3.55559	BAD;PARK7
DNA-templated transcription, termination (GO:0006353)	2/70	0.218001	0.34905		0	0	2.3342	3.55559	POLR2E;SNRPB
negative regulation of viral process (GO:0048525)	2/70	0.218001	0.34905		0	0	2.3342	3.55559	ISG20;PPIA
neutrophil chemotaxis (GO:0030593)	2/70	0.218001	0.34905		0	0	2.3342	3.55559	CCL22;PPIA
positive regulation of cell-substrate adhesion (GO:0010811)	2/70	0.218001	0.34905		0	0	2.3342	3.55559	C1QBP;ARL2
protein targeting to lysosome (GO:0006622)	01�� 20��	0.222518	0.350155		0	0	4.17058	6.26731	HSPA8
regulation of acute inflammatory response (GO:0002673)	01�� 20��	0.222518	0.350155		0	0	4.17058	6.26731	GSTP1
cellular monovalent inorganic cation homeostasis (GO:0030004)	01�� 20��	0.222518	0.350155		0	0	4.17058	6.26731	ATP1B3
cellular response to interferon-beta (GO:0035458)	01�� 20��	0.222518	0.350155		0	0	4.17058	6.26731	NDUFA13
regulation of programmed necrotic cell death (GO:0062098)	01�� 20��	0.222518	0.350155		0	0	4.17058	6.26731	HSP90AA1
regulation of protein modification by small protein conjugation or removal (GO:1903320)	01�� 20��	0.222518	0.350155		0	0	4.17058	6.26731	HSP90AA1
fatty acid transport (GO:0015908)	01�� 20��	0.222518	0.350155		0	0	4.17058	6.26731	FABP5
folic acid-containing compound metabolic process (GO:0006760)	01�� 20��	0.222518	0.350155		0	0	4.17058	6.26731	DHFR
granulocyte differentiation (GO:0030851)	01�� 20��	0.222518	0.350155		0	0	4.17058	6.26731	CDK4
insulin secretion (GO:0030073)	01�� 20��	0.222518	0.350155		0	0	4.17058	6.26731	PARK7
microtubule nucleation (GO:0007020)	01�� 20��	0.222518	0.350155		0	0	4.17058	6.26731	TUBG1
miRNA metabolic process (GO:0010586)	01�� 20��	0.222518	0.350155		0	0	4.17058	6.26731	RAN
negative regulation of viral life cycle (GO:1903901)	01�� 20��	0.222518	0.350155		0	0	4.17058	6.26731	PPIA
positive regulation of activated T cell proliferation (GO:0042104)	01�� 20��	0.222518	0.350155		0	0	4.17058	6.26731	HMGB1
positive regulation of alpha-beta T cell activation (GO:0046635)	01�� 20��	0.222518	0.350155		0	0	4.17058	6.26731	EBI3
positive regulation of embryonic development (GO:0040019)	01�� 20��	0.222518	0.350155		0	0	4.17058	6.26731	CFL1
positive regulation of epithelial cell differentiation (GO:0030858)	01�� 20��	0.222518	0.350155		0	0	4.17058	6.26731	BAD
positive regulation of peptidyl-lysine acetylation (GO:2000758)	01�� 20��	0.222518	0.350155		0	0	4.17058	6.26731	FOXP3
post-transcriptional gene silencing by RNA (GO:0035194)	01�� 20��	0.222518	0.350155		0	0	4.17058	6.26731	EIF6
protein tetramerization (GO:0051262)	2/71	0.2226	0.350155		0	0	2.30026	3.45586	TK1;HSD17B10
fatty acid biosynthetic process (GO:0006633)	2/71	0.2226	0.350155		0	0	2.30026	3.45586	ACOT7;GPX4
Fc-gamma receptor signaling pathway involved in phagocytosis (GO:0038096)	2/71	0.2226	0.350155		0	0	2.30026	3.45586	HSP90AA1;ARPC1B
cell morphogenesis involved in differentiation (GO:0000904)	2/72	0.227206	0.356263		0	0	2.26728	3.35988	RILPL2;LPXN
extrinsic apoptotic signaling pathway (GO:0097191)	2/72	0.227206	0.356263		0	0	2.26728	3.35988	BAD;TNFRSF1B
Fc-gamma receptor signaling pathway (GO:0038094)	2/72	0.227206	0.356263		0	0	2.26728	3.35988	HSP90AA1;ARPC1B
positive regulation of protein secretion (GO:0050714)	2/72	0.227206	0.356263		0	0	2.26728	3.35988	BAD;PPIA
regulation of actin filament polymerization (GO:0030833)	2/73	0.231819	0.357344		0	0	2.23523	3.26747	COTL1;PFN1
regulation of hydrolase activity (GO:0051336)	2/73	0.231819	0.357344		0	0	2.23523	3.26747	ITGB1BP1;SOD1
regulation of Rho protein signal transduction (GO:0035023)	2/73	0.231819	0.357344		0	0	2.23523	3.26747	ARHGDIB;STMN1
granulocyte chemotaxis (GO:0071621)	2/73	0.231819	0.357344		0	0	2.23523	3.26747	CCL22;PPIA
response to molecule of bacterial origin (GO:0002237)	2/73	0.231819	0.357344		0	0	2.23523	3.26747	PRDX3;HMGB2
actin nucleation (GO:0045010)	01�� 21��	0.232247	0.357344		0	0	3.96185	5.78412	ARPC1B
purinergic nucleotide receptor signaling pathway (GO:0035590)	01�� 21��	0.232247	0.357344		0	0	3.96185	5.78412	TXN
androgen metabolic process (GO:0008209)	01�� 21��	0.232247	0.357344		0	0	3.96185	5.78412	HSD17B10
beta-catenin destruction complex disassembly (GO:1904886)	01�� 21��	0.232247	0.357344		0	0	3.96185	5.78412	PPP1CA
regulation of cholesterol metabolic process (GO:0090181)	01�� 21��	0.232247	0.357344		0	0	3.96185	5.78412	RAN
regulation of dendritic spine development (GO:0060998)	01�� 21��	0.232247	0.357344		0	0	3.96185	5.78412	LLPH
cellular response to estradiol stimulus (GO:0071392)	01�� 21��	0.232247	0.357344		0	0	3.96185	5.78412	H2AZ1
regulation of fibroblast migration (GO:0010762)	01�� 21��	0.232247	0.357344		0	0	3.96185	5.78412	ITGB1BP1
cobalamin metabolic process (GO:0009235)	01�� 21��	0.232247	0.357344		0	0	3.96185	5.78412	MMACHC
regulation of mitochondrial translation (GO:0070129)	01�� 21��	0.232247	0.357344		0	0	3.96185	5.78412	C1QBP
epithelial cell development (GO:0002064)	01�� 21��	0.232247	0.357344		0	0	3.96185	5.78412	RILPL2
regulation of transcription by RNA polymerase III (GO:0006359)	01�� 21��	0.232247	0.357344		0	0	3.96185	5.78412	PRDX5
linoleic acid metabolic process (GO:0043651)	01�� 21��	0.232247	0.357344		0	0	3.96185	5.78412	GSTP1
mitochondrial calcium ion transmembrane transport (GO:0006851)	01�� 21��	0.232247	0.357344		0	0	3.96185	5.78412	PHB
natural killer cell activation involved in immune response (GO:0002323)	01�� 21��	0.232247	0.357344		0	0	3.96185	5.78412	CORO1A
negative regulation of ion transmembrane transporter activity (GO:0032413)	01�� 21��	0.232247	0.357344		0	0	3.96185	5.78412	YWHAE
negative regulation of reproductive process (GO:2000242)	01�� 21��	0.232247	0.357344		0	0	3.96185	5.78412	ARHGDIB
positive regulation of transcription regulatory region DNA binding (GO:2000679)	01�� 21��	0.232247	0.357344		0	0	3.96185	5.78412	PARK7
protein localization to chromatin (GO:0071168)	01�� 21��	0.232247	0.357344		0	0	3.96185	5.78412	MACROH2A1
DNA damage response, signal transduction by p53 class mediator (GO:0030330)	2/74	0.236437	0.363225		0	0	2.20408	3.17844	CCNB1;PCNA
Fc receptor mediated stimulatory signaling pathway (GO:0002431)	2/74	0.236437	0.363225		0	0	2.20408	3.17844	HSP90AA1;ARPC1B
regulation of protein phosphorylation (GO:0001932)	5/266	0.240342	0.366124		0	0	1.52389	2.1726	CD74;HSP90AA1;PARK7;PPIA;SOD1
fibroblast growth factor receptor signaling pathway (GO:0008543)	2/75	0.241061	0.366124		0	0	2.17377	3.09264	FIBP;POLR2E
integrin-mediated signaling pathway (GO:0007229)	2/75	0.241061	0.366124		0	0	2.17377	3.09264	NME2;ITGB1BP1
positive regulation of immune response (GO:0050778)	2/75	0.241061	0.366124		0	0	2.17377	3.09264	CD74;CYBA
positive regulation of lymphocyte proliferation (GO:0050671)	2/75	0.241061	0.366124		0	0	2.17377	3.09264	CD74;FCRL3
regulation of DNA recombination at telomere (GO:0072695)	01�� 22��	0.241854	0.366124		0	0	3.773	5.35548	POLR2E
regulation of endoplasmic reticulum stress-induced intrinsic apoptotic signaling pathway (GO:1902235)	01�� 22��	0.241854	0.366124		0	0	3.773	5.35548	PARK7
regulation of membrane protein ectodomain proteolysis (GO:0051043)	01�� 22��	0.241854	0.366124		0	0	3.773	5.35548	TNFRSF1B
female gonad development (GO:0008585)	01�� 22��	0.241854	0.366124		0	0	3.773	5.35548	SOD1
rRNA methylation (GO:0031167)	01�� 22��	0.241854	0.366124		0	0	3.773	5.35548	TRMT112
tetrapyrrole metabolic process (GO:0033013)	01�� 22��	0.241854	0.366124		0	0	3.773	5.35548	MMACHC
negative regulation of DNA recombination at telomere (GO:0048239)	01�� 22��	0.241854	0.366124		0	0	3.773	5.35548	POLR2E
negative regulation of interleukin-2 production (GO:0032703)	01�� 22��	0.241854	0.366124		0	0	3.773	5.35548	FOXP3
negative regulation of lymphocyte activation (GO:0051250)	01�� 22��	0.241854	0.366124		0	0	3.773	5.35548	TIGIT
negative regulation of phosphate metabolic process (GO:0045936)	01�� 22��	0.241854	0.366124		0	0	3.773	5.35548	DYNLL1
negative regulation of protein dephosphorylation (GO:0035308)	01�� 22��	0.241854	0.366124		0	0	3.773	5.35548	YWHAE
nucleotide-excision repair, DNA duplex unwinding (GO:0000717)	01�� 22��	0.241854	0.366124		0	0	3.773	5.35548	UBB
peptidyl-threonine dephosphorylation (GO:0035970)	01�� 22��	0.241854	0.366124		0	0	3.773	5.35548	PPP1CA
positive regulation of dendritic spine development (GO:0060999)	01�� 22��	0.241854	0.366124		0	0	3.773	5.35548	LLPH
protein-containing complex assembly (GO:0065003)	5/267	0.242657	0.367058		0	0	1.51799	2.14964	CD74;BAD;LPXN;CAPG;ITGB1BP1
regulation of T cell proliferation (GO:0042129)	2/76	0.245689	0.370791		0	0	2.14429	3.00992	TNFRSF1B;FOXP3
RNA transport (GO:0050658)	2/76	0.245689	0.370791		0	0	2.14429	3.00992	DDX39A;ALYREF
protein import into nucleus (GO:0006606)	2/76	0.245689	0.370791		0	0	2.14429	3.00992	KPNA2;RAN
negative regulation of cellular macromolecule biosynthetic process (GO:2000113)	9/547	0.246946	0.372403		0	0	1.33357	1.86511	DHFR;HSPA8;NDUFA13;HMGB2;BIRC5;DBI;PHB;TYMS;FOXP3
regulation of cell population proliferation (GO:0042127)	12/764	0.249265	0.373037		0	0	1.27378	1.76958	PRDX3;SQLE;CDK4;RHOG;HMGB2;BIRC5;ITGB1BP1;PHB;SLC25A5;FOXP3;LGMN;NME1
neutrophil migration (GO:1990266)	2/77	0.25032	0.373037		0	0	2.11559	2.93013	CCL22;PPIA
positive regulation of endothelial cell proliferation (GO:0001938)	2/77	0.25032	0.373037		0	0	2.11559	2.93013	HMGB2;HMGB1
positive regulation of tumor necrosis factor production (GO:0032760)	2/77	0.25032	0.373037		0	0	2.11559	2.93013	CYBA;HMGB1
positive regulation of type I interferon production (GO:0032481)	2/77	0.25032	0.373037		0	0	2.11559	2.93013	HSP90AA1;POLR2E
regulation of interleukin-4 production (GO:0032673)	01�� 23��	0.251341	0.373037		0	0	3.60131	4.97322	FOXP3
regulation of necroptotic process (GO:0060544)	01�� 23��	0.251341	0.373037		0	0	3.60131	4.97322	HSP90AA1
regulation of peptidase activity (GO:0052547)	01�� 23��	0.251341	0.373037		0	0	3.60131	4.97322	NDUFA13
glucose 6-phosphate metabolic process (GO:0051156)	01�� 23��	0.251341	0.373037		0	0	3.60131	4.97322	TALDO1
response to copper ion (GO:0046688)	01�� 23��	0.251341	0.373037		0	0	3.60131	4.97322	MT2A
triglyceride catabolic process (GO:0019433)	01�� 23��	0.251341	0.373037		0	0	3.60131	4.97322	FABP5
mitotic cell cycle checkpoint signaling (GO:0007093)	01�� 23��	0.251341	0.373037		0	0	3.60131	4.97322	ZWINT
negative regulation of G protein-coupled receptor signaling pathway (GO:0045744)	01�� 23��	0.251341	0.373037		0	0	3.60131	4.97322	STMN1
negative regulation of GTPase activity (GO:0034260)	01�� 23��	0.251341	0.373037		0	0	3.60131	4.97322	ARL2
negative regulation of reactive oxygen species metabolic process (GO:2000378)	01�� 23��	0.251341	0.373037		0	0	3.60131	4.97322	PARK7
nucleotide-excision repair, DNA damage recognition (GO:0000715)	01�� 23��	0.251341	0.373037		0	0	3.60131	4.97322	UBB
positive regulation of cholesterol efflux (GO:0010875)	01�� 23��	0.251341	0.373037		0	0	3.60131	4.97322	GPS2
positive regulation of histone acetylation (GO:0035066)	01�� 23��	0.251341	0.373037		0	0	3.60131	4.97322	FOXP3
positive regulation of interleukin-17 production (GO:0032740)	01�� 23��	0.251341	0.373037		0	0	3.60131	4.97322	PHB
protein alkylation (GO:0008213)	01�� 23��	0.251341	0.373037		0	0	3.60131	4.97322	SNRPB
protein deacylation (GO:0035601)	01�� 23��	0.251341	0.373037		0	0	3.60131	4.97322	LYPLA2
negative regulation of protein serine/threonine kinase activity (GO:0071901)	2/78	0.254954	0.378114		0	0	2.08765	2.85313	GSTP1;MACROH2A1
positive regulation of gene expression (GO:0010628)	8/482	0.256927	0.380637		0	0	1.34435	1.82693	CD74;EIF6;RPS7;POLR2E;PARK7;PHB;MACROH2A1;SOD1
positive regulation of MAPK cascade (GO:0043410)	5/274	0.259028	0.380637		0	0	1.47796	1.99646	CD74;CCL22;FCRL3;PHB;HMGB1
recombinational repair (GO:0000725)	2/79	0.259589	0.380637		0	0	2.06043	2.77881	FEN1;PSMD14
mRNA 3'-end processing (GO:0031124)	2/79	0.259589	0.380637		0	0	2.06043	2.77881	DDX39A;ALYREF
negative regulation of NF-kappaB transcription factor activity (GO:0032088)	2/79	0.259589	0.380637		0	0	2.06043	2.77881	TMSB4X;FOXP3
purine ribonucleotide catabolic process (GO:0009154)	01�� 24��	0.26071	0.380637		0	0	3.44456	4.63068	HINT1
amino acid import across plasma membrane (GO:0089718)	01�� 24��	0.26071	0.380637		0	0	3.44456	4.63068	SLC1A4
axon extension (GO:0048675)	01�� 24��	0.26071	0.380637		0	0	3.44456	4.63068	HSP90AA1
C21-steroid hormone metabolic process (GO:0008207)	01�� 24��	0.26071	0.380637		0	0	3.44456	4.63068	HSD17B10
regulation of cytokine production involved in immune response (GO:0002718)	01�� 24��	0.26071	0.380637		0	0	3.44456	4.63068	TNFRSF1B
regulation of ruffle assembly (GO:1900027)	01�� 24��	0.26071	0.380637		0	0	3.44456	4.63068	PFN1
heterochromatin assembly (GO:0031507)	01�� 24��	0.26071	0.380637		0	0	3.44456	4.63068	H3-3A
long-chain fatty-acyl-CoA metabolic process (GO:0035336)	01�� 24��	0.26071	0.380637		0	0	3.44456	4.63068	ACOT7
lymphocyte activation involved in immune response (GO:0002285)	01�� 24��	0.26071	0.380637		0	0	3.44456	4.63068	CD74
sulfur amino acid metabolic process (GO:0000096)	01�� 24��	0.26071	0.380637		0	0	3.44456	4.63068	SMS
negative regulation of NIK/NF-kappaB signaling (GO:1901223)	01�� 24��	0.26071	0.380637		0	0	3.44456	4.63068	TMSB4X
nucleotide-binding domain, leucine rich repeat containing receptor signaling pathway (GO:0035872)	01�� 24��	0.26071	0.380637		0	0	3.44456	4.63068	UBB
positive regulation of protein targeting to membrane (GO:0090314)	01�� 24��	0.26071	0.380637		0	0	3.44456	4.63068	ITGB1BP1
potassium ion homeostasis (GO:0055075)	01�� 24��	0.26071	0.380637		0	0	3.44456	4.63068	ATP1B3
protein alpha-1,2-demannosylation (GO:0036508)	01�� 24��	0.26071	0.380637		0	0	3.44456	4.63068	UBB
protein exit from endoplasmic reticulum (GO:0032527)	01�� 24��	0.26071	0.380637		0	0	3.44456	4.63068	SEC61B
chromatin organization (GO:0006325)	3/142	0.262081	0.382356		0	0	1.7136	2.29468	HMGB2;HMGN2;FOXP3
regulation of NIK/NF-kappaB signaling (GO:1901222)	2/80	0.264226	0.384346		0	0	2.03391	2.70704	TMSB4X;PHB
response to interferon-gamma (GO:0034341)	2/80	0.264226	0.384346		0	0	2.03391	2.70704	CD74;CCL22
negative regulation of extrinsic apoptotic signaling pathway (GO:2001237)	2/80	0.264226	0.384346		0	0	2.03391	2.70704	GSTP1;PARK7
positive regulation of cell adhesion (GO:0045785)	2/80	0.264226	0.384346		0	0	2.03391	2.70704	C1QBP;ARL2
negative regulation of cell migration (GO:0030336)	3/144	0.268828	0.388391		0	0	1.68912	2.21897	CD74;ARHGDIB;ITGB1BP1
activation of cysteine-type endopeptidase activity involved in apoptotic process (GO:0006919)	2/81	0.268863	0.388391		0	0	2.00806	2.6377	BAD;HSPE1
positive regulation of tumor necrosis factor superfamily cytokine production (GO:1903557)	2/81	0.268863	0.388391		0	0	2.00806	2.6377	CYBA;HMGB1
regulation of calcium ion import (GO:0090279)	01�� 25��	0.269962	0.388391		0	0	3.30087	4.3224	FCRL3
regulation of cardiac muscle cell action potential (GO:0098901)	01�� 25��	0.269962	0.388391		0	0	3.30087	4.3224	CALM1
regulation of epidermal cell differentiation (GO:0045604)	01�� 25��	0.269962	0.388391		0	0	3.30087	4.3224	CTSL
regulation of rhodopsin mediated signaling pathway (GO:0022400)	01�� 25��	0.269962	0.388391		0	0	3.30087	4.3224	CALM1
fat-soluble vitamin metabolic process (GO:0006775)	01�� 25��	0.269962	0.388391		0	0	3.30087	4.3224	LGMN
ribosomal large subunit assembly (GO:0000027)	01�� 25��	0.269962	0.388391		0	0	3.30087	4.3224	RPLP0
sodium ion homeostasis (GO:0055078)	01�� 25��	0.269962	0.388391		0	0	3.30087	4.3224	ATP1B3
negative regulation of cell junction assembly (GO:1901889)	01�� 25��	0.269962	0.388391		0	0	3.30087	4.3224	ITGB1BP1
negative regulation of response to endoplasmic reticulum stress (GO:1903573)	01�� 25��	0.269962	0.388391		0	0	3.30087	4.3224	PARK7
organophosphate ester transport (GO:0015748)	01�� 25��	0.269962	0.388391		0	0	3.30087	4.3224	PRELID1
positive regulation of DNA-templated transcription, elongation (GO:0032786)	01�� 25��	0.269962	0.388391		0	0	3.30087	4.3224	ALYREF
positive regulation of release of cytochrome c from mitochondria (GO:0090200)	01�� 25��	0.269962	0.388391		0	0	3.30087	4.3224	BAD
regulation of G protein-coupled receptor signaling pathway (GO:0008277)	2/82	0.273499	0.392905		0	0	1.98286	2.5707	PHB;CALM1
ephrin receptor signaling pathway (GO:0048013)	2/82	0.273499	0.392905		0	0	1.98286	2.5707	ARPC1B;AP2S1
long-chain fatty acid metabolic process (GO:0001676)	2/83	0.278134	0.396901		0	0	1.95828	2.50592	GPX4;GSTP1
negative regulation of cellular process (GO:0048523)	9/566	0.278164	0.396901		0	0	1.28681	1.64653	NDUFA13;ARHGDIB;LPXN;ITGB1BP1;PARK7;PHB;TNFRSF1B;FOXP3;NME1
purine-containing compound biosynthetic process (GO:0072522)	01�� 26��	0.279099	0.396901		0	0	3.16867	4.04383	APRT
regulation of actin filament bundle assembly (GO:0032231)	01�� 26��	0.279099	0.396901		0	0	3.16867	4.04383	PFN1
regulation of myelination (GO:0031641)	01�� 26��	0.279099	0.396901		0	0	3.16867	4.04383	TNFRSF1B
global genome nucleotide-excision repair (GO:0070911)	01�� 26��	0.279099	0.396901		0	0	3.16867	4.04383	UBB
hippo signaling (GO:0035329)	01�� 26��	0.279099	0.396901		0	0	3.16867	4.04383	YWHAE
histone methylation (GO:0016571)	01�� 26��	0.279099	0.396901		0	0	3.16867	4.04383	TRMT112
negative regulation of interleukin-1 beta production (GO:0032691)	01�� 26��	0.279099	0.396901		0	0	3.16867	4.04383	GSTP1
negative regulation of intrinsic apoptotic signaling pathway in response to DNA damage (GO:1902230)	01�� 26��	0.279099	0.396901		0	0	3.16867	4.04383	CD74
negative regulation of protein localization to membrane (GO:1905476)	01�� 26��	0.279099	0.396901		0	0	3.16867	4.04383	ITGB1BP1
negative regulation of proteolysis involved in cellular protein catabolic process (GO:1903051)	01�� 26��	0.279099	0.396901		0	0	3.16867	4.04383	RPS7
positive regulation of microtubule polymerization or depolymerization (GO:0031112)	01�� 26��	0.279099	0.396901		0	0	3.16867	4.04383	ARL2
positive regulation of viral transcription (GO:0050434)	01�� 26��	0.279099	0.396901		0	0	3.16867	4.04383	POLR2E
regulation of cytosolic calcium ion concentration (GO:0051480)	3/148	0.282378	0.401248		0	0	1.64219	2.07656	YWHAE;HMGB1;CCR4
regulation of cytokinesis (GO:0032465)	2/84	0.282767	0.401248		0	0	1.9343	2.44328	CALM1;CALM2
lymphocyte differentiation (GO:0030098)	2/84	0.282767	0.401248		0	0	1.9343	2.44328	GPS2;SLC25A5
negative regulation of defense response (GO:0031348)	2/85	0.287397	0.403904		0	0	1.9109	2.38268	C1QBP;GPS2
protein peptidyl-prolyl isomerization (GO:0000413)	01�� 27��	0.288122	0.403904		0	0	3.04665	3.79116	PPIA
bile acid biosynthetic process (GO:0006699)	01�� 27��	0.288122	0.403904		0	0	3.04665	3.79116	HSD17B10
cellular response to cadmium ion (GO:0071276)	01�� 27��	0.288122	0.403904		0	0	3.04665	3.79116	MT2A
cellular response to unfolded protein (GO:0034620)	01�� 27��	0.288122	0.403904		0	0	3.04665	3.79116	HSPA8
cytoplasmic pattern recognition receptor signaling pathway (GO:0002753)	01�� 27��	0.288122	0.403904		0	0	3.04665	3.79116	UBB
dendritic spine organization (GO:0097061)	01�� 27��	0.288122	0.403904		0	0	3.04665	3.79116	LGMN
entrainment of circadian clock by photoperiod (GO:0043153)	01�� 27��	0.288122	0.403904		0	0	3.04665	3.79116	PPP1CA
regulation of transcription regulatory region DNA binding (GO:2000677)	01�� 27��	0.288122	0.403904		0	0	3.04665	3.79116	PARK7
L-alpha-amino acid transmembrane transport (GO:1902475)	01�� 27��	0.288122	0.403904		0	0	3.04665	3.79116	SLC1A4
stress-activated protein kinase signaling cascade (GO:0031098)	01�� 27��	0.288122	0.403904		0	0	3.04665	3.79116	UBB
microtubule polymerization or depolymerization (GO:0031109)	01�� 27��	0.288122	0.403904		0	0	3.04665	3.79116	STMN1
peptide hormone secretion (GO:0030072)	01�� 27��	0.288122	0.403904		0	0	3.04665	3.79116	PARK7
peptidyl-lysine methylation (GO:0018022)	01�� 27��	0.288122	0.403904		0	0	3.04665	3.79116	TRMT112
positive regulation of erythrocyte differentiation (GO:0045648)	01�� 27��	0.288122	0.403904		0	0	3.04665	3.79116	HMGB2
positive regulation of nitric oxide biosynthetic process (GO:0045429)	01�� 27��	0.288122	0.403904		0	0	3.04665	3.79116	HSP90AA1
protein export from nucleus (GO:0006611)	01�� 27��	0.288122	0.403904		0	0	3.04665	3.79116	RAN
regulation of cytokine production (GO:0001817)	3/150	0.289176	0.405093		0	0	1.61968	2.00957	TNFRSF1B;FOXP3;SOD1
glucose homeostasis (GO:0042593)	2/86	0.292025	0.407412		0	0	1.88806	2.32404	BAD;PARK7
transport across blood-brain barrier (GO:0150104)	2/86	0.292025	0.407412		0	0	1.88806	2.32404	FABP5;SLC1A4
negative regulation of cellular amide metabolic process (GO:0034249)	2/86	0.292025	0.407412		0	0	1.88806	2.32404	DHFR;TYMS
positive regulation of proteasomal protein catabolic process (GO:1901800)	2/86	0.292025	0.407412		0	0	1.88806	2.32404	PSMC3;PSMC2
actin filament organization (GO:0007015)	3/152	0.295987	0.407412		0	0	1.59778	1.9452	RHOG;CAPG;CORO1A
protein targeting to membrane (GO:0006612)	2/87	0.296648	0.407412		0	0	1.86575	2.26727	SRP14;GET3
receptor clustering (GO:0043113)	01�� 28��	0.297033	0.407412		0	0	2.93366	3.56121	ITGB1BP1
regulation of B cell activation (GO:0050864)	01�� 28��	0.297033	0.407412		0	0	2.93366	3.56121	FCRL3
carbohydrate derivative biosynthetic process (GO:1901137)	01�� 28��	0.297033	0.407412		0	0	2.93366	3.56121	RRM2
regulation of DNA damage response, signal transduction by p53 class mediator (GO:0043516)	01�� 28��	0.297033	0.407412		0	0	2.93366	3.56121	CD74
regulation of DNA-templated transcription, elongation (GO:0032784)	01�� 28��	0.297033	0.407412		0	0	2.93366	3.56121	ALYREF
cellular response to interleukin-6 (GO:0071354)	01�� 28��	0.297033	0.407412		0	0	2.93366	3.56121	PHB
cellular zinc ion homeostasis (GO:0006882)	01�� 28��	0.297033	0.407412		0	0	2.93366	3.56121	MT2A
regulation of postsynapse organization (GO:0099175)	01�� 28��	0.297033	0.407412		0	0	2.93366	3.56121	CFL1
glycogen metabolic process (GO:0005977)	01�� 28��	0.297033	0.407412		0	0	2.93366	3.56121	CALM1
response to interferon-beta (GO:0035456)	01�� 28��	0.297033	0.407412		0	0	2.93366	3.56121	NDUFA13
histone mRNA metabolic process (GO:0008334)	01�� 28��	0.297033	0.407412		0	0	2.93366	3.56121	SNRPB
RNA phosphodiester bond hydrolysis (GO:0090501)	01�� 28��	0.297033	0.407412		0	0	2.93366	3.56121	NHP2
L-amino acid transport (GO:0015807)	01�� 28��	0.297033	0.407412		0	0	2.93366	3.56121	SLC1A4
macromolecule catabolic process (GO:0009057)	01�� 28��	0.297033	0.407412		0	0	2.93366	3.56121	LGMN
T cell activation involved in immune response (GO:0002286)	01�� 28��	0.297033	0.407412		0	0	2.93366	3.56121	CD74
transcription by RNA polymerase III (GO:0006383)	01�� 28��	0.297033	0.407412		0	0	2.93366	3.56121	GTF3C6
neutral amino acid transport (GO:0015804)	01�� 28��	0.297033	0.407412		0	0	2.93366	3.56121	SLC1A4
nucleotide-binding oligomerization domain containing signaling pathway (GO:0070423)	01�� 28��	0.297033	0.407412		0	0	2.93366	3.56121	UBB
phagosome acidification (GO:0090383)	01�� 28��	0.297033	0.407412		0	0	2.93366	3.56121	ATP6V1D
photoperiodism (GO:0009648)	01�� 28��	0.297033	0.407412		0	0	2.93366	3.56121	PPP1CA
positive regulation of defense response to virus by host (GO:0002230)	01�� 28��	0.297033	0.407412		0	0	2.93366	3.56121	HSP90AA1
positive regulation of microtubule polymerization (GO:0031116)	01�� 28��	0.297033	0.407412		0	0	2.93366	3.56121	ARL2
positive regulation of nitric oxide metabolic process (GO:1904407)	01�� 28��	0.297033	0.407412		0	0	2.93366	3.56121	HSP90AA1
positive regulation of protein import into nucleus (GO:0042307)	01�� 28��	0.297033	0.407412		0	0	2.93366	3.56121	RAN
transcription, DNA-templated (GO:0006351)	4/221	0.299082	0.409937		0	0	1.46364	1.76667	GTF3C6;POLR2E;MRPL12;PTMA
positive regulation of protein kinase activity (GO:0045860)	3/154	0.302807	0.414755		0	0	1.57645	1.88333	HSP90AA1;CALM1;CALM2
regulation of fatty acid biosynthetic process (GO:0042304)	01�� 29��	0.305832	0.415501		0	0	2.82874	3.35127	EIF6
regulation of protein targeting to membrane (GO:0090313)	01�� 29��	0.305832	0.415501		0	0	2.82874	3.35127	ITGB1BP1
regulation of ubiquitin-protein transferase activity (GO:0051438)	01�� 29��	0.305832	0.415501		0	0	2.82874	3.35127	PARK7
response to cadmium ion (GO:0046686)	01�� 29��	0.305832	0.415501		0	0	2.82874	3.35127	MT2A
response to zinc ion (GO:0010043)	01�� 29��	0.305832	0.415501		0	0	2.82874	3.35127	MT2A
MyD88-dependent toll-like receptor signaling pathway (GO:0002755)	01�� 29��	0.305832	0.415501		0	0	2.82874	3.35127	UBB
nucleotide-excision repair, preincision complex assembly (GO:0006294)	01�� 29��	0.305832	0.415501		0	0	2.82874	3.35127	UBB
positive regulation of viral genome replication (GO:0045070)	01�� 29��	0.305832	0.415501		0	0	2.82874	3.35127	PPIA
regulation of cation channel activity (GO:2001257)	2/89	0.305881	0.415501		0	0	1.82267	2.15906	CALM1;CALM2
transforming growth factor beta receptor signaling pathway (GO:0007179)	2/89	0.305881	0.415501		0	0	1.82267	2.15906	UBB;LPXN
post-Golgi vesicle-mediated transport (GO:0006892)	2/89	0.305881	0.415501		0	0	1.82267	2.15906	HSPA8;CLTA
protein import (GO:0017038)	2/89	0.305881	0.415501		0	0	1.82267	2.15906	HSP90AA1;RAN
cellular amino acid catabolic process (GO:0009063)	2/90	0.310489	0.42118		0	0	1.80187	2.10748	ECHS1;HSD17B10
negative regulation of translation (GO:0017148)	2/90	0.310489	0.42118		0	0	1.80187	2.10748	DHFR;TYMS
protein N-linked glycosylation via asparagine (GO:0018279)	01�� 30��	0.314522	0.422003		0	0	2.73106	3.15903	DAD1
alpha-amino acid catabolic process (GO:1901606)	01�� 30��	0.314522	0.422003		0	0	2.73106	3.15903	HSD17B10
cardiac muscle cell action potential (GO:0086001)	01�� 30��	0.314522	0.422003		0	0	2.73106	3.15903	YWHAE
regulation of long-term synaptic potentiation (GO:1900271)	01�� 30��	0.314522	0.422003		0	0	2.73106	3.15903	LGMN
regulation of macrophage activation (GO:0043030)	01�� 30��	0.314522	0.422003		0	0	2.73106	3.15903	CD74
estrogen metabolic process (GO:0008210)	01�� 30��	0.314522	0.422003		0	0	2.73106	3.15903	HSD17B10
response to alcohol (GO:0097305)	01�� 30��	0.314522	0.422003		0	0	2.73106	3.15903	SOD1
histone H3-K4 methylation (GO:0051568)	01�� 30��	0.314522	0.422003		0	0	2.73106	3.15903	DPY30
termination of RNA polymerase I transcription (GO:0006363)	01�� 30��	0.314522	0.422003		0	0	2.73106	3.15903	POLR2E
TRIF-dependent toll-like receptor signaling pathway (GO:0035666)	01�� 30��	0.314522	0.422003		0	0	2.73106	3.15903	UBB
microtubule polymerization (GO:0046785)	01�� 30��	0.314522	0.422003		0	0	2.73106	3.15903	TUBG1
zinc ion homeostasis (GO:0055069)	01�� 30��	0.314522	0.422003		0	0	2.73106	3.15903	MT2A
mRNA splice site selection (GO:0006376)	01�� 30��	0.314522	0.422003		0	0	2.73106	3.15903	SNRPC
negative regulation of interleukin-1 production (GO:0032692)	01�� 30��	0.314522	0.422003		0	0	2.73106	3.15903	GSTP1
phosphatidylcholine acyl-chain remodeling (GO:0036151)	01�� 30��	0.314522	0.422003		0	0	2.73106	3.15903	DBI
positive regulation of protein import (GO:1904591)	01�� 30��	0.314522	0.422003		0	0	2.73106	3.15903	RAN
positive regulation of supramolecular fiber organization (GO:1902905)	2/91	0.315091	0.42248		0	0	1.78153	2.05748	ARL2;PFN1
organonitrogen compound biosynthetic process (GO:1901566)	3/158	0.316468	0.424037		0	0	1.53546	1.76659	GSTO1;GSTP1;AKR1A1
regulation of endothelial cell proliferation (GO:0001936)	2/92	0.319686	0.427478		0	0	1.76165	2.00901	ATP5F1A;HMGB2
T cell activation (GO:0042110)	2/92	0.319686	0.427478		0	0	1.76165	2.00901	CD74;FOXP3
positive regulation of cellular component biogenesis (GO:0044089)	2/92	0.319686	0.427478		0	0	1.76165	2.00901	PARK7;PFN1
regulation of cellular component size (GO:0032535)	01�� 31��	0.323103	0.429424		0	0	2.63989	2.98251	PPP1CA
regulation of cellular pH (GO:0030641)	01�� 31��	0.323103	0.429424		0	0	2.63989	2.98251	ATP5F1B
regulation of developmental growth (GO:0048638)	01�� 31��	0.323103	0.429424		0	0	2.63989	2.98251	SOD1
MyD88-independent toll-like receptor signaling pathway (GO:0002756)	01�� 31��	0.323103	0.429424		0	0	2.63989	2.98251	UBB
negative regulation of proteasomal ubiquitin-dependent protein catabolic process (GO:0032435)	01�� 31��	0.323103	0.429424		0	0	2.63989	2.98251	PARK7
negative regulation of response to biotic stimulus (GO:0002832)	01�� 31��	0.323103	0.429424		0	0	2.63989	2.98251	C1QBP
negative regulation of response to DNA damage stimulus (GO:2001021)	01�� 31��	0.323103	0.429424		0	0	2.63989	2.98251	CD74
organelle transport along microtubule (GO:0072384)	01�� 31��	0.323103	0.429424		0	0	2.63989	2.98251	UBB
peptidyl-asparagine modification (GO:0018196)	01�� 31��	0.323103	0.429424		0	0	2.63989	2.98251	DAD1
innate immune response (GO:0045087)	5/302	0.326664	0.433094		0	0	1.3367	1.49553	CD74;CYBA;PHB;HMGB1;CORO1A
apoptotic process (GO:0006915)	4/231	0.327252	0.433094		0	0	1.39845	1.5621	MAGEH1;BAD;IL2RA;PPIA
negative regulation of cell death (GO:0060548)	2/94	0.328854	0.433094		0	0	1.72318	1.91642	PARK7;TNFRSF1B
negative regulation of cellular protein metabolic process (GO:0032269)	2/94	0.328854	0.433094		0	0	1.72318	1.91642	DHFR;TYMS
positive regulation of epithelial cell migration (GO:0010634)	2/94	0.328854	0.433094		0	0	1.72318	1.91642	ITGB1BP1;PFN1
7-methylguanosine mRNA capping (GO:0006370)	1/32	0.331577	0.433094		0	0	2.55461	2.82001	POLR2E
7-methylguanosine RNA capping (GO:0009452)	1/32	0.331577	0.433094		0	0	2.55461	2.82001	POLR2E
activation of phospholipase C activity (GO:0007202)	1/32	0.331577	0.433094		0	0	2.55461	2.82001	PHB
protein transmembrane import into intracellular organelle (GO:0044743)	1/32	0.331577	0.433094		0	0	2.55461	2.82001	TIMM23
regulation of cell migration involved in sprouting angiogenesis (GO:0090049)	1/32	0.331577	0.433094		0	0	2.55461	2.82001	ITGB1BP1
regulation of cell morphogenesis (GO:0022604)	1/32	0.331577	0.433094		0	0	2.55461	2.82001	CFL1
regulation of dendritic spine morphogenesis (GO:0061001)	1/32	0.331577	0.433094		0	0	2.55461	2.82001	CFL1
cellular response to topologically incorrect protein (GO:0035967)	1/32	0.331577	0.433094		0	0	2.55461	2.82001	HSPA8
ERBB2 signaling pathway (GO:0038128)	1/32	0.331577	0.433094		0	0	2.55461	2.82001	HSP90AA1
intra-Golgi vesicle-mediated transport (GO:0006891)	1/32	0.331577	0.433094		0	0	2.55461	2.82001	COPE
skeletal muscle organ development (GO:0060538)	1/32	0.331577	0.433094		0	0	2.55461	2.82001	MYL6
long-chain fatty acid transport (GO:0015909)	1/32	0.331577	0.433094		0	0	2.55461	2.82001	FABP5
transcription initiation from RNA polymerase I promoter (GO:0006361)	1/32	0.331577	0.433094		0	0	2.55461	2.82001	POLR2E
metal ion export (GO:0070839)	1/32	0.331577	0.433094		0	0	2.55461	2.82001	ATP1B3
negative regulation of cell-matrix adhesion (GO:0001953)	1/32	0.331577	0.433094		0	0	2.55461	2.82001	ITGB1BP1
negative regulation of intracellular steroid hormone receptor signaling pathway (GO:0033144)	1/32	0.331577	0.433094		0	0	2.55461	2.82001	PHB
negative regulation of microtubule polymerization or depolymerization (GO:0031111)	1/32	0.331577	0.433094		0	0	2.55461	2.82001	STMN1
peptidyl-proline modification (GO:0018208)	1/32	0.331577	0.433094		0	0	2.55461	2.82001	PPIA
positive regulation of immune effector process (GO:0002699)	1/32	0.331577	0.433094		0	0	2.55461	2.82001	PHB
positive regulation of receptor signaling pathway via STAT (GO:1904894)	1/32	0.331577	0.433094		0	0	2.55461	2.82001	OCIAD2
protein K63-linked deubiquitination (GO:0070536)	1/32	0.331577	0.433094		0	0	2.55461	2.82001	PSMD14
mRNA metabolic process (GO:0016071)	2/95	0.333425	0.435219		0	0	1.70456	1.87218	LSM3;SNRPB
cellular transition metal ion homeostasis (GO:0046916)	2/96	0.337988	0.440883		0	0	1.68634	1.82925	MT2A;SOD1
apoptotic mitochondrial changes (GO:0008637)	1/33	0.339946	0.441102		0	0	2.47465	2.67007	BAD
bile acid metabolic process (GO:0008206)	1/33	0.339946	0.441102		0	0	2.47465	2.67007	HSD17B10
regulation of cholesterol efflux (GO:0010874)	1/33	0.339946	0.441102		0	0	2.47465	2.67007	GPS2
signal transduction by p53 class mediator (GO:0072331)	1/33	0.339946	0.441102		0	0	2.47465	2.67007	HINT1
positive regulation of ATP metabolic process (GO:1903580)	1/33	0.339946	0.441102		0	0	2.47465	2.67007	TMSB4X
positive regulation of cholesterol transport (GO:0032376)	1/33	0.339946	0.441102		0	0	2.47465	2.67007	GPS2
positive regulation of histone modification (GO:0031058)	1/33	0.339946	0.441102		0	0	2.47465	2.67007	FOXP3
positive regulation of receptor signaling pathway via JAK-STAT (GO:0046427)	1/33	0.339946	0.441102		0	0	2.47465	2.67007	OCIAD2
autophagosome maturation (GO:0097352)	1/34	0.34821	0.447991		0	0	2.39954	2.53139	CALM1
regulation of cell adhesion mediated by integrin (GO:0033628)	1/34	0.34821	0.447991		0	0	2.39954	2.53139	ITGB1BP1
cellular response to vascular endothelial growth factor stimulus (GO:0035924)	1/34	0.34821	0.447991		0	0	2.39954	2.53139	ITGB1BP1
striated muscle tissue development (GO:0014706)	1/34	0.34821	0.447991		0	0	2.39954	2.53139	MYL6
termination of RNA polymerase II transcription (GO:0006369)	1/34	0.34821	0.447991		0	0	2.39954	2.53139	SNRPB
transcription by RNA polymerase I (GO:0006360)	1/34	0.34821	0.447991		0	0	2.39954	2.53139	POLR2E
tRNA export from nucleus (GO:0006409)	1/34	0.34821	0.447991		0	0	2.39954	2.53139	RAN
tRNA-containing ribonucleoprotein complex export from nucleus (GO:0071431)	1/34	0.34821	0.447991		0	0	2.39954	2.53139	RAN
negative regulation of extrinsic apoptotic signaling pathway via death domain receptors (GO:1902042)	1/34	0.34821	0.447991		0	0	2.39954	2.53139	PARK7
phosphatidylinositol 3-kinase signaling (GO:0014065)	1/34	0.34821	0.447991		0	0	2.39954	2.53139	C1QBP
positive regulation of interleukin-12 production (GO:0032735)	1/34	0.34821	0.447991		0	0	2.39954	2.53139	HMGB1
protein destabilization (GO:0031648)	1/34	0.34821	0.447991		0	0	2.39954	2.53139	SERF2
protein insertion into membrane (GO:0051205)	1/34	0.34821	0.447991		0	0	2.39954	2.53139	SEC61B
response to UV (GO:0009411)	2/99	0.351617	0.451784		0	0	1.63394	1.70781	FEN1;PCNA
mRNA-containing ribonucleoprotein complex export from nucleus (GO:0071427)	2/99	0.351617	0.451784		0	0	1.63394	1.70781	DDX39A;ALYREF
blood vessel diameter maintenance (GO:0097746)	1/35	0.356371	0.454339		0	0	2.32884	2.40286	ITGB1BP1
cellular response to amyloid-beta (GO:1904646)	1/35	0.356371	0.454339		0	0	2.32884	2.40286	LGMN
cellular response to hydrogen peroxide (GO:0070301)	1/35	0.356371	0.454339		0	0	2.32884	2.40286	PARK7
regulation of ion transmembrane transport (GO:0034765)	1/35	0.356371	0.454339		0	0	2.32884	2.40286	YWHAE
regulation of lipid biosynthetic process (GO:0046890)	1/35	0.356371	0.454339		0	0	2.32884	2.40286	EIF6
regulation of trans-synaptic signaling (GO:0099177)	1/35	0.356371	0.454339		0	0	2.32884	2.40286	FABP5
intracellular pH reduction (GO:0051452)	1/35	0.356371	0.454339		0	0	2.32884	2.40286	ATP6V1D
negative regulation of Ras protein signal transduction (GO:0046580)	1/35	0.356371	0.454339		0	0	2.32884	2.40286	STMN1
negative regulation of T cell proliferation (GO:0042130)	1/35	0.356371	0.454339		0	0	2.32884	2.40286	FOXP3
positive regulation of immunoglobulin production (GO:0002639)	1/35	0.356371	0.454339		0	0	2.32884	2.40286	PHB
positive regulation of reproductive process (GO:2000243)	1/35	0.356371	0.454339		0	0	2.32884	2.40286	C1QBP
protein localization to cilium (GO:0061512)	1/35	0.356371	0.454339		0	0	2.32884	2.40286	ATP6V1D
neuron projection development (GO:0031175)	3/171	0.360858	0.459267		0	0	1.4157	1.44298	UBB;STMN1;HMGB1
aortic valve development (GO:0003176)	1/36	0.364431	0.459267		0	0	2.26219	2.2835	TNFRSF1B
axonal transport (GO:0098930)	1/36	0.364431	0.459267		0	0	2.26219	2.2835	SOD1
regulation of defense response to virus by host (GO:0050691)	1/36	0.364431	0.459267		0	0	2.26219	2.2835	HSP90AA1
regulation of embryonic development (GO:0045995)	1/36	0.364431	0.459267		0	0	2.26219	2.2835	CFL1
regulation of microtubule-based process (GO:0032886)	1/36	0.364431	0.459267		0	0	2.26219	2.2835	CDK2AP2
regulation of protein import into nucleus (GO:0042306)	1/36	0.364431	0.459267		0	0	2.26219	2.2835	RAN
establishment of protein localization to plasma membrane (GO:0061951)	1/36	0.364431	0.459267		0	0	2.26219	2.2835	RILPL2
intrinsic apoptotic signaling pathway by p53 class mediator (GO:0072332)	1/36	0.364431	0.459267		0	0	2.26219	2.2835	HINT1
transferrin transport (GO:0033572)	1/36	0.364431	0.459267		0	0	2.26219	2.2835	ATP6V1D
Wnt signaling pathway, calcium modulating pathway (GO:0007223)	1/36	0.364431	0.459267		0	0	2.26219	2.2835	CALM1
negative regulation of fat cell differentiation (GO:0045599)	1/36	0.364431	0.459267		0	0	2.26219	2.2835	GPS2
negative regulation of toll-like receptor signaling pathway (GO:0034122)	1/36	0.364431	0.459267		0	0	2.26219	2.2835	GPS2
positive regulation of cytokine-mediated signaling pathway (GO:0001961)	1/36	0.364431	0.459267		0	0	2.26219	2.2835	CD74
positive regulation of interferon-beta production (GO:0032728)	1/36	0.364431	0.459267		0	0	2.26219	2.2835	HSP90AA1
positive regulation of mitotic nuclear division (GO:0045840)	1/36	0.364431	0.459267		0	0	2.26219	2.2835	DLGAP5
positive regulation of myeloid leukocyte differentiation (GO:0002763)	1/36	0.364431	0.459267		0	0	2.26219	2.2835	CD74
positive regulation of substrate adhesion-dependent cell spreading (GO:1900026)	1/36	0.364431	0.459267		0	0	2.26219	2.2835	C1QBP
regulation of protein catabolic process (GO:0042176)	2/102	0.365148	0.459877		0	0	1.58468	1.59649	NDUFA13;PHB
anterograde axonal transport (GO:0008089)	1/37	0.37239	0.464839		0	0	2.19924	2.17244	SOD1
regulation of actin cytoskeleton reorganization (GO:2000249)	1/37	0.37239	0.464839		0	0	2.19924	2.17244	ARHGDIB
regulation of erythrocyte differentiation (GO:0045646)	1/37	0.37239	0.464839		0	0	2.19924	2.17244	HMGB2
regulation of intracellular pH (GO:0051453)	1/37	0.37239	0.464839		0	0	2.19924	2.17244	ATP5F1B
regulation of transport (GO:0051049)	1/37	0.37239	0.464839		0	0	2.19924	2.17244	DNAJA1
skeletal muscle tissue development (GO:0007519)	1/37	0.37239	0.464839		0	0	2.19924	2.17244	MYL6
lysosome localization (GO:0032418)	1/37	0.37239	0.464839		0	0	2.19924	2.17244	KXD1
tRNA transport (GO:0051031)	1/37	0.37239	0.464839		0	0	2.19924	2.17244	RAN
ncRNA metabolic process (GO:0034660)	1/37	0.37239	0.464839		0	0	2.19924	2.17244	RAN
negative regulation of endothelial cell proliferation (GO:0001937)	1/37	0.37239	0.464839		0	0	2.19924	2.17244	ATP5F1A
phagocytosis, engulfment (GO:0006911)	1/37	0.37239	0.464839		0	0	2.19924	2.17244	RHOG
phospholipid biosynthetic process (GO:0008654)	1/37	0.37239	0.464839		0	0	2.19924	2.17244	FDPS
positive regulation of myeloid cell differentiation (GO:0045639)	1/37	0.37239	0.464839		0	0	2.19924	2.17244	HMGB2
positive regulation of signaling receptor activity (GO:2000273)	1/37	0.37239	0.464839		0	0	2.19924	2.17244	PARK7
steroid metabolic process (GO:0008202)	2/104	0.37411	0.466395		0	0	1.55345	1.52736	HSD17B10;LGMN
mRNA transport (GO:0051028)	2/104	0.37411	0.466395		0	0	1.55345	1.52736	DDX39A;ALYREF
regulation of JNK cascade (GO:0046328)	2/105	0.378572	0.470183		0	0	1.53829	1.49422	GPS2;HMGB1
actin-myosin filament sliding (GO:0033275)	1/38	0.380249	0.470183		0	0	2.13969	2.06893	MYL6
regulation of apoptotic signaling pathway (GO:2001233)	1/38	0.380249	0.470183		0	0	2.13969	2.06893	PPIA
response to estradiol (GO:0032355)	1/38	0.380249	0.470183		0	0	2.13969	2.06893	H2AZ1
lysosome organization (GO:0007040)	1/38	0.380249	0.470183		0	0	2.13969	2.06893	CORO1A
muscle filament sliding (GO:0030049)	1/38	0.380249	0.470183		0	0	2.13969	2.06893	MYL6
ncRNA export from nucleus (GO:0097064)	1/38	0.380249	0.470183		0	0	2.13969	2.06893	RAN
negative regulation of endothelial cell migration (GO:0010596)	1/38	0.380249	0.470183		0	0	2.13969	2.06893	HMGB1
negative regulation of G0 to G1 transition (GO:0070317)	1/38	0.380249	0.470183		0	0	2.13969	2.06893	RRM2
negative regulation of proteasomal protein catabolic process (GO:1901799)	1/38	0.380249	0.470183		0	0	2.13969	2.06893	PARK7
positive regulation of cell development (GO:0010720)	1/38	0.380249	0.470183		0	0	2.13969	2.06893	BAD
positive regulation of insulin secretion (GO:0032024)	1/38	0.380249	0.470183		0	0	2.13969	2.06893	BAD
positive regulation of production of molecular mediator of immune response (GO:0002702)	1/38	0.380249	0.470183		0	0	2.13969	2.06893	PHB
regulation of cell cycle process (GO:0010564)	2/106	0.38302	0.473015		0	0	1.52342	1.46198	CALM1;CALM2
positive regulation of protein serine/threonine kinase activity (GO:0071902)	2/106	0.38302	0.473015		0	0	1.52342	1.46198	CALM1;CALM2
regulation of translation (GO:0006417)	3/178	0.384612	0.474684		0	0	1.35859	1.29816	DHFR;EIF6;TYMS
positive regulation of signal transduction (GO:0009967)	4/252	0.386734	0.476195		0	0	1.27865	1.21474	CD74;GPS2;ITGB1BP1;PHB
mRNA export from nucleus (GO:0006406)	2/107	0.387455	0.476195		0	0	1.50883	1.43061	DDX39A;ALYREF
regulation of heart rate by cardiac conduction (GO:0086091)	1/39	0.388011	0.476195		0	0	2.08328	1.97229	YWHAE
regulation of ion transmembrane transporter activity (GO:0032412)	1/39	0.388011	0.476195		0	0	2.08328	1.97229	YWHAE
DNA recombination (GO:0006310)	1/39	0.388011	0.476195		0	0	2.08328	1.97229	HMGB1
endothelial cell migration (GO:0043542)	1/39	0.388011	0.476195		0	0	2.08328	1.97229	LPXN
regulation of viral entry into host cell (GO:0046596)	1/39	0.388011	0.476195		0	0	2.08328	1.97229	CD74
negative regulation of lymphocyte proliferation (GO:0050672)	1/39	0.388011	0.476195		0	0	2.08328	1.97229	FOXP3
negative regulation of secretion by cell (GO:1903531)	1/39	0.388011	0.476195		0	0	2.08328	1.97229	TNFRSF1B
carboxylic acid metabolic process (GO:0019752)	1/40	0.395676	0.482896		0	0	2.02976	1.88191	GSTO1
regulation of nitric oxide biosynthetic process (GO:0045428)	1/40	0.395676	0.482896		0	0	2.02976	1.88191	HSP90AA1
response to organonitrogen compound (GO:0010243)	1/40	0.395676	0.482896		0	0	2.02976	1.88191	DHFR
intraciliary transport involved in cilium assembly (GO:0035735)	1/40	0.395676	0.482896		0	0	2.02976	1.88191	DYNLL1
lymphocyte migration (GO:0072676)	1/40	0.395676	0.482896		0	0	2.02976	1.88191	CCL22
negative regulation of cell-substrate adhesion (GO:0010812)	1/40	0.395676	0.482896		0	0	2.02976	1.88191	ITGB1BP1
negative regulation of ERBB signaling pathway (GO:1901185)	1/40	0.395676	0.482896		0	0	2.02976	1.88191	LGMN
negative regulation of I-kappaB kinase/NF-kappaB signaling (GO:0043124)	1/40	0.395676	0.482896		0	0	2.02976	1.88191	GSTP1
positive regulation of catalytic activity (GO:0043085)	1/40	0.395676	0.482896		0	0	2.02976	1.88191	SOD1
lipid transport (GO:0006869)	2/109	0.396282	0.483336		0	0	1.48048	1.37038	PRELID1;FABP5
acylglycerol metabolic process (GO:0006639)	1/41	0.403245	0.488804		0	0	1.97892	1.79727	LYPLA2
regulation of cell development (GO:0060284)	1/41	0.403245	0.488804		0	0	1.97892	1.79727	HMGB2
regulation of G0 to G1 transition (GO:0070316)	1/41	0.403245	0.488804		0	0	1.97892	1.79727	RRM2
cortical cytoskeleton organization (GO:0030865)	1/41	0.403245	0.488804		0	0	1.97892	1.79727	RHOG
epithelial cell migration (GO:0010631)	1/41	0.403245	0.488804		0	0	1.97892	1.79727	LPXN
gluconeogenesis (GO:0006094)	1/41	0.403245	0.488804		0	0	1.97892	1.79727	MDH2
regulation of viral transcription (GO:0046782)	1/41	0.403245	0.488804		0	0	1.97892	1.79727	POLR2E
heart contraction (GO:0060047)	1/41	0.403245	0.488804		0	0	1.97892	1.79727	SOD1
hexose metabolic process (GO:0019318)	1/41	0.403245	0.488804		0	0	1.97892	1.79727	AKR1A1
nucleobase-containing compound catabolic process (GO:0034655)	1/41	0.403245	0.488804		0	0	1.97892	1.79727	ISG20
regulation of Wnt signaling pathway (GO:0030111)	2/111	0.405051	0.490691		0	0	1.45317	1.31329	FOXP3;PPP1CA
ATP-dependent chromatin remodeling (GO:0043044)	1/42	0.41072	0.495731		0	0	1.93055	1.71789	NASP
regulation of chemokine production (GO:0032642)	1/42	0.41072	0.495731		0	0	1.93055	1.71789	CD74
regulation of ubiquitin-dependent protein catabolic process (GO:2000058)	1/42	0.41072	0.495731		0	0	1.93055	1.71789	RPS7
monocyte chemotaxis (GO:0002548)	1/42	0.41072	0.495731		0	0	1.93055	1.71789	CCL22
negative regulation of protein catabolic process (GO:0042177)	1/42	0.41072	0.495731		0	0	1.93055	1.71789	PHB
potassium ion import across plasma membrane (GO:1990573)	1/42	0.41072	0.495731		0	0	1.93055	1.71789	ATP1B3
cellular component assembly (GO:0022607)	4/261	0.412092	0.497083		0	0	1.2333	1.09334	CD74;RHOG;LPXN;CAPG
cellular response to transforming growth factor beta stimulus (GO:0071560)	2/114	0.418088	0.500655		0	0	1.41403	1.23312	UBB;LPXN
response to lipid (GO:0033993)	2/114	0.418088	0.500655		0	0	1.41403	1.23312	PRDX3;HMGB2
histone modification (GO:0016570)	2/114	0.418088	0.500655		0	0	1.41403	1.23312	PARK7;PHB
positive regulation of cellular component organization (GO:0051130)	2/114	0.418088	0.500655		0	0	1.41403	1.23312	CDC20;PARK7
regulation of carbohydrate catabolic process (GO:0043470)	1/43	0.418101	0.500655		0	0	1.88449	1.64333	EIF6
regulation of cell-substrate adhesion (GO:0010810)	1/43	0.418101	0.500655		0	0	1.88449	1.64333	ARL2
cellular response to retinoic acid (GO:0071300)	1/43	0.418101	0.500655		0	0	1.88449	1.64333	NDUFA13
regulation of purine nucleotide metabolic process (GO:1900542)	1/43	0.418101	0.500655		0	0	1.88449	1.64333	EIF6
signal release from synapse (GO:0099643)	1/43	0.418101	0.500655		0	0	1.88449	1.64333	HSPA8
natural killer cell activation (GO:0030101)	1/43	0.418101	0.500655		0	0	1.88449	1.64333	PRDX1
positive regulation of peptide hormone secretion (GO:0090277)	1/43	0.418101	0.500655		0	0	1.88449	1.64333	BAD
positive regulation of phospholipase C activity (GO:0010863)	1/43	0.418101	0.500655		0	0	1.88449	1.64333	PHB
response to amyloid-beta (GO:1904645)	1/44	0.425391	0.506613		0	0	1.84057	1.57322	LGMN
hexose biosynthetic process (GO:0019319)	1/44	0.425391	0.506613		0	0	1.84057	1.57322	MDH2
intracellular steroid hormone receptor signaling pathway (GO:0030518)	1/44	0.425391	0.506613		0	0	1.84057	1.57322	PHB
lymphocyte chemotaxis (GO:0048247)	1/44	0.425391	0.506613		0	0	1.84057	1.57322	CCL22
neurotransmitter secretion (GO:0007269)	1/44	0.425391	0.506613		0	0	1.84057	1.57322	HSPA8
positive regulation of biosynthetic process (GO:0009891)	1/44	0.425391	0.506613		0	0	1.84057	1.57322	CYBA
positive regulation of potassium ion transmembrane transport (GO:1901381)	1/44	0.425391	0.506613		0	0	1.84057	1.57322	ATP1B3
positive regulation of stress fiber assembly (GO:0051496)	1/44	0.425391	0.506613		0	0	1.84057	1.57322	ITGB1BP1
protein K63-linked ubiquitination (GO:0070534)	1/44	0.425391	0.506613		0	0	1.84057	1.57322	UBE2S
regulation of DNA repair (GO:0006282)	1/45	0.432589	0.513325		0	0	1.79865	1.50721	PCNA
regulation of receptor signaling pathway via JAK-STAT (GO:0046425)	1/45	0.432589	0.513325		0	0	1.79865	1.50721	OCIAD2
positive regulation of Notch signaling pathway (GO:0045747)	1/45	0.432589	0.513325		0	0	1.79865	1.50721	ITGB1BP1
positive regulation of response to biotic stimulus (GO:0002833)	1/45	0.432589	0.513325		0	0	1.79865	1.50721	CYBA
positive regulation of RNA metabolic process (GO:0051254)	1/45	0.432589	0.513325		0	0	1.79865	1.50721	TRMT112
protein deacetylation (GO:0006476)	1/45	0.432589	0.513325		0	0	1.79865	1.50721	PHB
negative regulation of response to external stimulus (GO:0032102)	2/118	0.435244	0.516165		0	0	1.36499	1.13546	C1QBP;GPS2
regulation of cellular protein localization (GO:1903827)	1/46	0.439698	0.51926		0	0	1.75859	1.44498	HSP90AA1
erythrocyte differentiation (GO:0030218)	1/46	0.439698	0.51926		0	0	1.75859	1.44498	SLC25A5
spliceosomal complex assembly (GO:0000245)	1/46	0.439698	0.51926		0	0	1.75859	1.44498	SNRPD1
vesicle organization (GO:0016050)	1/46	0.439698	0.51926		0	0	1.75859	1.44498	CORO1A
negative regulation of tumor necrosis factor production (GO:0032720)	1/46	0.439698	0.51926		0	0	1.75859	1.44498	GSTP1
positive regulation of organelle assembly (GO:1902117)	1/46	0.439698	0.51926		0	0	1.75859	1.44498	CAPG
positive regulation of smooth muscle cell proliferation (GO:0048661)	1/46	0.439698	0.51926		0	0	1.75859	1.44498	PHB
cytoskeleton organization (GO:0007010)	2/120	0.44372	0.523696		0	0	1.34172	1.09023	CFL1;RHOG
regulation of cellular metabolic process (GO:0031323)	1/47	0.446718	0.525974		0	0	1.72027	1.38624	EIF6
regulation of protein localization to nucleus (GO:1900180)	1/47	0.446718	0.525974		0	0	1.72027	1.38624	PARK7
histone deacetylation (GO:0016575)	1/47	0.446718	0.525974		0	0	1.72027	1.38624	PHB
polyol metabolic process (GO:0019751)	1/47	0.446718	0.525974		0	0	1.72027	1.38624	CALM1
supramolecular fiber organization (GO:0097435)	5/351	0.447523	0.52646		0	0	1.14451	0.920215	UBB;STMN1;RHOG;CORO1A;H3-3A
cellular response to interferon-gamma (GO:0071346)	2/121	0.447932	0.52646		0	0	1.33037	1.06844	MT2A;CCL22
protein homooligomerization (GO:0051260)	2/121	0.447932	0.52646		0	0	1.33037	1.06844	TK1;HSD17B10
regulation of signal transduction (GO:0009966)	3/198	0.451123	0.529579		0	0	1.218	0.969546	ITGB1BP1;FOXP3;PPIA
negative regulation of intracellular signal transduction (GO:1902532)	3/198	0.451123	0.529579		0	0	1.218	0.969546	NDUFA13;TMSB4X;GSTP1
purine ribonucleotide biosynthetic process (GO:0009152)	1/48	0.45365	0.530335		0	0	1.68359	1.33076	ACOT7
regulation of interleukin-2 production (GO:0032663)	1/48	0.45365	0.530335		0	0	1.68359	1.33076	FOXP3
cognition (GO:0050890)	1/48	0.45365	0.530335		0	0	1.68359	1.33076	SLC1A4
inositol phosphate metabolic process (GO:0043647)	1/48	0.45365	0.530335		0	0	1.68359	1.33076	CALM1
substrate adhesion-dependent cell spreading (GO:0034446)	1/48	0.45365	0.530335		0	0	1.68359	1.33076	LPXN
negative regulation of mitotic cell cycle (GO:0045930)	1/48	0.45365	0.530335		0	0	1.68359	1.33076	ZWINT
negative regulation of tumor necrosis factor superfamily cytokine production (GO:1903556)	1/48	0.45365	0.530335		0	0	1.68359	1.33076	GSTP1
plasma membrane bounded cell projection assembly (GO:0120031)	4/278	0.459313	0.535163		0	0	1.15578	0.899221	RILPL2;EMP3;DYNLL1;ATP6V1D
fatty acid metabolic process (GO:0006631)	2/124	0.460458	0.535163		0	0	1.29746	1.00622	ACOT7;GPX4
regulation of cellular localization (GO:0060341)	1/49	0.460496	0.535163		0	0	1.64843	1.27828	HSP90AA1
cellular response to mechanical stimulus (GO:0071260)	1/49	0.460496	0.535163		0	0	1.64843	1.27828	BAD
regulation of interferon-beta production (GO:0032648)	1/49	0.460496	0.535163		0	0	1.64843	1.27828	HSP90AA1
regulation of smooth muscle cell proliferation (GO:0048660)	1/49	0.460496	0.535163		0	0	1.64843	1.27828	PHB
secondary alcohol metabolic process (GO:1902652)	1/49	0.460496	0.535163		0	0	1.64843	1.27828	SQLE
mitotic cytokinesis (GO:0000281)	1/49	0.460496	0.535163		0	0	1.64843	1.27828	STMN1
negative regulation of catabolic process (GO:0009895)	1/49	0.460496	0.535163		0	0	1.64843	1.27828	PHB
positive regulation of actin filament polymerization (GO:0030838)	1/49	0.460496	0.535163		0	0	1.64843	1.27828	PFN1
amino acid transport (GO:0006865)	1/50	0.467256	0.541742		0	0	1.6147	1.22859	SLC1A4
regulation of generation of precursor metabolites and energy (GO:0043467)	1/50	0.467256	0.541742		0	0	1.6147	1.22859	EIF6
iron ion transport (GO:0006826)	1/50	0.467256	0.541742		0	0	1.6147	1.22859	ATP6V1D
positive regulation of cell morphogenesis involved in differentiation (GO:0010770)	1/50	0.467256	0.541742		0	0	1.6147	1.22859	C1QBP
negative regulation of cell growth (GO:0030308)	2/126	0.468717	0.543117		0	0	1.2764	0.967203	NDUFA13;PHB
regulation of epithelial cell migration (GO:0010632)	1/51	0.473932	0.548193		0	0	1.58233	1.18151	PFN1
intrinsic apoptotic signaling pathway in response to DNA damage (GO:0008630)	1/51	0.473932	0.548193		0	0	1.58233	1.18151	TNFRSF1B
mitotic metaphase plate congression (GO:0007080)	1/51	0.473932	0.548193		0	0	1.58233	1.18151	CCNB1
plasma membrane bounded cell projection organization (GO:0120036)	2/128	0.476901	0.551303		0	0	1.25602	0.930014	STMN1;HMGB1
response to peptide hormone (GO:0043434)	1/52	0.480525	0.553403		0	0	1.55122	1.13686	EIF6
sprouting angiogenesis (GO:0002040)	1/52	0.480525	0.553403		0	0	1.55122	1.13686	ITGB1BP1
negative regulation of protein metabolic process (GO:0051248)	1/52	0.480525	0.553403		0	0	1.55122	1.13686	PHB
[truncated: 263 more rows]
