# Supplementary material for: Microenvironmental network of clonal CXCL13+CD4+ T cells and Tregs in pemphigus chronic blisters
Source: J Clin Invest. 2023 Dec 1;133(23):e166357. doi: 10.1172/JCI166357 (PMC10688981; doi:10.1172/JCI166357)
Supplement: Supporting data values [file jci-133-166357-s118.xlsx]

## Sheet: 1D
Figure 1D. Duration of lesions (Months)
	TLS(-)	TLS(+)
1	4	18
2	6	12
3	12	48
4	4	24
5	8	36
6	4	24
7	5	60
8	16	8
9		60
10		14
11		12
12		8
13		24
14		60
15		16
16		120
17		48
18		11
19		10
20		48
21		12
22		48
23		40

## Sheet: 2F
Figure 2F. % cells in CXCL13+ cells
	CD4	CD8	CD20	CD138	FDC	HLA-DR
N1	50	8.57143	1.42857	5.37634	0	0
N2	48.2759	10	0	20	3.44828	0
N3	88.6364	1.81818	0	4.41176	11.3636	0
N4	91.1765	12.9032	0	13.6364	0	0
N5	70	0	0	4.83871	13.3333	0

## Sheet: 3E
Figure 3E. Shannon entropy
cluster 0	cluster 1	cluster 2	cluster 3	cluster 4	cluster 5
5.06081	4.35983	4.10347	3.77828	2.3979	1.92739
4.89853	3.91041	3.90783	3.93183	2.01381	1.94591
4.70285	4.01215	3.74567	3.42241	2.34393	2.65932
5.41904	4.52473	3.71658	3.96331	3.84592	3.25475

## Sheet: 4C
Figure 4C. Frequency of marker-positive cell (per image)
	PD-1		ICOS
	CXCL13+CD4+ Tm cells	CXCL13-CD4+ Tm cells	CXCL13+CD4+ Tm cells	CXCL13-CD4+ Tm cells
1	0.117647	0.037223	0.529412	0.284896
2	0	0.05291	0	0.063492
3	0.210526	0.035714	0.157895	0.125
4	0.208333	0.045933	0	0.003828
5	0.2	0.043275	0.5	0.205848
6	0.225806	0.039095	0.290323	0.23251
7	0.25	0.057546	0.607143	0.336198
8	0.038462	0.001799	0.038462	0.030576
9	0.461538	0.079404	0.615385	0.230769

## Sheet: 4D
Figure 4D. Number of cells /10000μm2
	Treg		HLA-DR		CD8+ T cell		B cell
Distance	CXCL13+CD4+ Tm cells	CXCL13-CD4+ Tm cells	CXCL13+CD4+ Tm cells	CXCL13-CD4+ Tm cells	CXCL13+CD4+ Tm cells	CXCL13-CD4+ Tm cells	CXCL13+CD4+ Tm cells	CXCL13-CD4+ Tm cells
7.5	0	0	0	0	0	0	0	0.00040274
8.5	0	0	0	0.00089819	0	0.0005343	0	0.00035535
9.5	0	0.00223385	0	0.00290583	0	0.00313591	0	0.00216454
10.5	0	0.00564462	0	0.0136689	0.0101067	0.0134181	0.00918794	0.0155607
11.5	0.0276837	0.0182141	0.0233814	0.0374748	0.0444617	0.0400293	0.0712866	0.042086
12.5	0.071161	0.0370942	0.0557693	0.077811	0.160762	0.0933327	0.165916	0.0854382
13.5	0.130027	0.0537394	0.105218	0.119095	0.161725	0.132234	0.196665	0.139171
14.5	0.212543	0.0756046	0.176648	0.172269	0.206484	0.196106	0.245075	0.203792
15.5	0.257967	0.0963501	0.217063	0.223048	0.281385	0.270492	0.339686	0.256776
16.5	0.267773	0.110457	0.23269	0.256625	0.340899	0.324043	0.318849	0.292634
17.5	0.255117	0.113105	0.283811	0.280251	0.338418	0.346388	0.321973	0.308984
18.5	0.217879	0.109281	0.246395	0.286626	0.392363	0.357776	0.350181	0.310259
19.5	0.166172	0.10589	0.229354	0.279013	0.363466	0.348695	0.346236	0.297494
20.5	0.13406	0.093941	0.210098	0.262257	0.319556	0.315117	0.311579	0.277611
21.5	0.126238	0.0797739	0.213122	0.245193	0.293994	0.277046	0.3068	0.260281
22.5	0.122547	0.0735166	0.190836	0.227671	0.239484	0.251207	0.288707	0.246964
23.5	0.11309	0.0714391	0.225865	0.220146	0.221172	0.236393	0.255796	0.230778
24.5	0.095255	0.0676423	0.214728	0.203696	0.217568	0.221012	0.249808	0.223813
25.5	0.102964	0.06685	0.209703	0.191082	0.221528	0.2113	0.256504	0.225499
26.5	0.106836	0.0713439	0.212495	0.192414	0.18071	0.217216	0.336956	0.226763
27.5	0.115175	0.070831	0.23452	0.187274	0.198684	0.218189	0.353726	0.234791
28.5	0.111235	0.0723192	0.199961	0.184745	0.220384	0.216587	0.383865	0.244926
29.5	0.117275	0.0708017	0.1945	0.195956	0.240901	0.227066	0.374393	0.252903
30.5	0.12987	0.0715044	0.193802	0.204918	0.247509	0.236541	0.366763	0.255647
31.5	0.142103	0.0676162	0.190278	0.203512	0.26931	0.237153	0.290078	0.263839
32.5	0.117906	0.0685334	0.164133	0.207681	0.284796	0.242035	0.276687	0.263914
33.5	0.115388	0.0657445	0.16144	0.202638	0.263013	0.241972	0.271284	0.25777
34.5	0.155846	0.0676858	0.210712	0.198764	0.269588	0.233592	0.302864	0.26142
35.5	0.12286	0.0669284	0.215042	0.195284	0.257256	0.226019	0.262807	0.254041
36.5	0.100281	0.0677438	0.197184	0.195623	0.260528	0.223555	0.300282	0.25061
37.5	0.12348	0.0671445	0.198728	0.188095	0.241801	0.214455	0.30354	0.250367
38.5	0.128399	0.0670098	0.233344	0.185978	0.215347	0.212946	0.299347	0.252134
39.5	0.0911735	0.0645542	0.185112	0.184854	0.222892	0.215515	0.321257	0.248411
40.5	0.0865403	0.0641185	0.193166	0.185993	0.259652	0.220808	0.378032	0.256301
41.5	0.0978301	0.064379	0.184607	0.185458	0.245959	0.223374	0.397454	0.263983
42.5	0.0940527	0.0626747	0.181418	0.191673	0.239148	0.228835	0.415402	0.261968
43.5	0.0968959	0.063796	0.186662	0.194914	0.258359	0.227767	0.419147	0.261778
44.5	0.0915207	0.0620423	0.199074	0.194388	0.237317	0.226869	0.392702	0.258372
45.5	0.100959	0.0616484	0.182934	0.186487	0.214509	0.220015	0.395546	0.255386
46.5	0.0898295	0.0625291	0.208169	0.184972	0.231583	0.214634	0.363002	0.255938
47.5	0.0738035	0.0631151	0.200051	0.182971	0.214525	0.213359	0.347553	0.261176

## Sheet: 4E
Figure 4C. Frequency of marker-positive cell (per image)
	Treg		HLA-DR+ cell		CD8+ T cell		B cell
	CXCL13+CD4+ Tm cells	CXCL13-CD4+ Tm cells	CXCL13+CD4+ Tm cells	CXCL13-CD4+ Tm cells	CXCL13+CD4+ Tm cells	CXCL13-CD4+ Tm cells	CXCL13+CD4+ Tm cells	CXCL13-CD4+ Tm cells
1	0.0495798	0.0344184	0.03813	0.091642	0.143382	0.095045	0.090336	0.080717
2	0.159048	0.0327444	0.137143	0.176641	0.141905	0.187749	0.061905	0.046193
3	0.0225564	0.0308702	0.148246	0.060472	0.13891	0.121879	0.034336	0.0696
4	0.0236111	0.015655	0.02619	0.060224	0.040675	0.047309	0.226786	0.217117
5	0.169841	0.0904938	0.052857	0.088591	0.029206	0.070928	0.071746	0.058792
6	0	0.00647168	0.175499	0.08182	0.06275	0.065528	0.113518	0.110916
7	0.0316327	0.0233104	0.011905	0.037475	0.183631	0.157738	0.080272	0.067338
8	0.0215201	0.0133051	0.165346	0.166739	0.064217	0.084339	0.044734	0.070679
9	0.0474359	0.0202539	0.026374	0.054971	0.021978	0.095002	0.19304	0.141779

## Sheet: 4G
Figure 4G. Frequency of maker positive cells
	ICOS		CD197		GATA3		RORrt		CD14		CD141		CD163		GZMB		Tbet		CD107a		Ki67		CD11b		CD134		CD68		CD183		CD11c		CD38
	CXCL13+CD4+ Tm cells	CXCL13-CD4+ Tm cells	CXCL13+CD4+ Tm cells	CXCL13-CD4+ Tm cells	CXCL13+CD4+ Tm cells	CXCL13-CD4+ Tm cells	CXCL13+CD4+ Tm cells	CXCL13-CD4+ Tm cells	CXCL13+CD4+ Tm cells	CXCL13-CD4+ Tm cells	CXCL13+CD4+ Tm cells	CXCL13-CD4+ Tm cells	CXCL13+CD4+ Tm cells	CXCL13-CD4+ Tm cells	CXCL13+CD4+ Tm cells	CXCL13-CD4+ Tm cells	CXCL13+CD4+ Tm cells	CXCL13-CD4+ Tm cells	CXCL13+CD4+ Tm cells	CXCL13-CD4+ Tm cells	CXCL13+CD4+ Tm cells	CXCL13-CD4+ Tm cells	CXCL13+CD4+ Tm cells	CXCL13-CD4+ Tm cells	CXCL13+CD4+ Tm cells	CXCL13-CD4+ Tm cells	CXCL13+CD4+ Tm cells	CXCL13-CD4+ Tm cells	CXCL13+CD4+ Tm cells	CXCL13-CD4+ Tm cells	CXCL13+CD4+ Tm cells	CXCL13-CD4+ Tm cells	CXCL13+CD4+ Tm cells	CXCL13-CD4+ Tm cells
N1	0.8	0.57732	0.3	0.161512	0.4	0.360825	0.7	0.378007	0.1	0.061856	0	0.044674	0	0.034364	0.1	0.037801	0.1	0.075601	0	0.003436	0	0.072165	0.1	0.082474	0	0.054983	0	0.027491	0	0.013746	0.2	0.123711	0	0.010309
N2	0	0.178082	0.2	0.205479	0	0.109589	0.8	0.273973	0.8	0.260274	0.8	0.287671	0.4	0.260274	1	0.273973	0.6	0.273973	0.2	0.041096	0.4	0.178082	0.2	0.342466	0.2	0.178082	0.4	0.191781	0.2	0.219178	0	0.123288	0	0.013699
N3	0.333333	0.269231	0.666667	0.576923	1	0.634615	0	0.153846	0	0.384615	0.333333	0.557692	0	0.211538	0.333333	0.384615	0	0.173077	0	0.038462	0	0.307692	0	0.230769	0	0.173077	0	0.115385	0	0.326923	0	0.173077	0	0.076923
N4	0	0.08	0.666667	0.43	0	0	0	0.01	0	0.27	0	0.19	0	0.42	0	0.01	0	0.07	0	0.11	0.333333	0.24	0	0.03	0.333333	0.11	0	0.18	0	0.13	0	0	0	0.05
N5	0.666667	0.556034	0.8	0.642241	0.033333	0.103448	0.033333	0.017241	0.233333	0.157328	0.133333	0.161638	0.6	0.5625	0	0.051724	0.3	0.241379	0.066667	0.071121	0.033333	0.075431	0.033333	0.025862	0.166667	0.0625	0.133333	0.051724	0.166667	0.099138	0	0.025862	0.033333	0.025862
N6	1	0.892308	0	0.076923	1	0.969231	0.6	0.192308	0	0.023077	0	0.038462	0	0.023077	0	0	0	0.092308	0	0.030769	0.2	0.146154	0	0	0	0.1	0	0.046154	0	0.107692	0	0	0	0.023077
N7	0.142857	0.088889	0.571429	0.2	0.571429	0.288889	0.428571	0.222222	0.285714	0.044444	0.428571	0.177778	0	0	0	0.022222	0.285714	0.111111	0.285714	0.044444	0	0	0.142857	0.022222	0	0	0	0	0	0	0	0	0	0
N8	0.666667	0.66	0	0.3	0	0.3	0	0.02	0.666667	0.5	0	0.1	0.666667	0.12	0	0.02	0	0.08	0.666667	0.12	0	0	0.333333	0.02	0	0.02	0	0.06	0	0	0	0	0	0.04
N9	0.45119	0.412733	0.400595	0.324135	0.375595	0.345825	0.320238	0.15845	0.260714	0.212699	0.211905	0.194739	0.208333	0.203969	0.179167	0.100042	0.160714	0.139681	0.152381	0.057416	0.120833	0.127441	0.10119	0.0942241	0.0875	0.0873302	0.0666666	0.0840669	0.0458334	0.112085	0.025	0.0557423	0.00416663	0.0299837

## Sheet: 5B
Figure 5B.
	% CXCL13+ cells of CTFR+CD4+ T cells		% CXCL13+ cells of CTFR+GITR+CD4+ T cells
	without Treg	with Treg	without Treg	with Treg
N1	12.8	14.6	13.5	15.6
N2	18.3	20.4	19.4	22.3
N3	7.63	9.4	8.2	10.1
N4	7.45	9.06	8.37	10.8
N5	5.26	6.38	6.85	7.69
N6	13.5	14.7	14.4	16
N7	19.7	24.1	20.4	25.4
N8	8.38	11.5	9.48	12.5

## Sheet: 5C
Figure 5C. % of CXCL13+GITR+CD4+ T cells
	Tconv-CTFR	Treg-CTV
N1	99.8	0.21
N2	97.9	0.3
N3	99.2	0.53
N4	99.6	0.8
N5	97.9	1.4
N6	98.3	1.75
N7	99	0.63
N8	99.4	1.06

## Sheet: 5G
Figure 5G. % CXCL13 of GITR+CD4+ T cells (fold change)
	non	TGFb	aIL-2	TGFb+aIL-2
N1	1	1.44578	5.06024	6.14458
N2	1	1.01493	10.1642	12.5224
N3	1	1.16667	5.86667	6.43333
N4	1	1.07692	8.84615	10.6154

[truncated: 7 more sheets: 5H, 6A, S6B, S7B, S7C, S8B, S8F]
